# Supplementary material for: Microbiomes in the Challenger Deep slope and bottom-axis sediments
Source: Nat Commun. 2022 Mar 21;13:1515. doi: 10.1038/s41467-022-29144-4 (PMC8938466; doi:10.1038/s41467-022-29144-4)
Supplement: Supplementary file 4 — Supplementary Data 1 [file 41467_2022_29144_MOESM4_ESM.xlsx]

## Sheet: Description
Supplementary Data 1. Geochemistry data (NO3-, NH4+, O2, TOC, TON) and heavy metal concentrations (arsenic, selenium, mercury) of slope and bottom-axis CD sediments. Sheet1: Porewater nutrients and organic geochemistry data. Sheet2: Concentration of heavy metals in 13 CD sites and six nearby non-hadal reference sites.

## Sheet: sheet1
	Site Description			Porewater nutrients				Organic geochemistry
Sample	Depth (cmbsf)	Av.Depth (cmbsf)	Water depth (m)	NO3 (μM)	NO2 (μM)	NH4 (μM)	O2(μM)	TOC (wt %)	TN (wt %)	C/N wt/wt)	Position
MF_S000*	0–2	1	5183	34.1	0.2	1	134	0.47	0.08	5.9	Slope sites
MF_S002*	2–5	3.5	5183	34.2	0.1	0.5	130	0.48	0.09	5.7
MF_S005*	5–10	7.5	5183	34.9	0.1	0.5	128	0.51	0.08	6
MF_S015*	15–20	17.5	5183	35.5	0	0.5	119	0.14	0.05	3
MC02_2*	2–4	1	5423	31.0601	N.A.	1.97	155.21	N.A.	N.A.	N.A.
MC02_5*	8-10	9	5423	30.5835	N.A.	1.34	139.81	N.A.	N.A.	N.A.
MC02_8*	14–16	15	5423	31.0682	N.A.	1.34	132.69	N.A.	N.A.	N.A.
MC02_17*	32-34	33	5423	26.7998	N.A.	1.34	153.54	N.A.	N.A.	N.A.
MD_S000*	0–2	1	6067	34.2	0.2	0.8	136	0.41	0.07	5.6
MD_S002*	2–5	3.5	6067	34.5	0.1	0.6	133	0.34	0.06	5.5
MD_S005*	5–10	7.5	6067	35.2	0.2	0.7	127	0.14	0.04	3.5
MD_S015*	15–20	17.5	6067	35.7	0	0.5	120	0.12	0.04	3.2
T1B5_0*	0-2	1	7061	33.28	N.A.	2.32	N.A.	N.A.	N.A.	N.A.
T1B5_4*	8-10	9	7061	33.08	N.A.	0.99	N.A.	N.A.	N.A.	N.A.
T1B5_14*	28-30	29	7061	29.41	N.A.	1.69	N.A.	N.A.	N.A.	N.A.
T1B5_19*	38-40	39	7061	28.43	N.A.	1.56	N.A.	N.A.	N.A.	N.A.
T1B5_29*	58-60	59	7061	24.825	N.A.	0.8333	N.A.	N.A.	N.A.	N.A.
T1B8_1*	2-4	3	7143	29.59	N.A.	0.29	N.A.	0.168022	0.0297083	5.65573
T1B8_5*	10-12	11	7143	28.27	N.A.	0.8	N.A.	0.333333	0.0392745	8.48726
T1B8_15*	30-32	31	7143	26.1	N.A.	0.74	N.A.	0.460705	0.0607664	7.58158
T1B8_28*	56-58	57	7143	22.203	N.A.	0.2083	N.A.	N.A.	N.A.	N.A.
T1B10_0*	0-2	1	8638	30.41	N.A.	3.58	N.A.	N.A.	N.A.	N.A.
T1B10_7*	14–16	15	8638	30.94	N.A.	3.15	N.A.	N.A.	N.A.	N.A.
T1B10_18*	36-38	37	8638	28.73	N.A.	3.41	N.A.	N.A.	N.A.	N.A.
T1B10_29*	58-60	59	8638	25.16	N.A.	2.03	N.A.	N.A.	N.A.	N.A.
T3L8-0	0-3	1.5	10909	14.2857	0.003	1.92857	N.A.	0.512478	0.0618041	8.29197	Bottom- axis sites
T3L8-2	6–9	7.5	10909	6.78571	0.003	2.28571	N.A.	0.457378	0.0684664	6.68032
T3L8-3	9–12	11.5	10909	5.35714	0.003	2.57143	N.A.	0.384715	0.0460383	8.35641
T3L8-4	12–15	13.5	10909	3.92857	0.003	2.71429	N.A.	0.414242	0.0487686	8.49404
T3L8-7	21-24	22.5	10909	3.46429	0.003	18.3571	N.A.	0.392433	0.0482592	8.13177
T3L11-1	0-3	1.5	10908	33	0.690476	N.A.	N.A.	0.486816	N.A.	N.A.
T3L11-3	6–9	7.5	10908	13.2143	0.003	2.71429	N.A.	0.318129	0.0436978	7.28019
T3L11-4	9-12	10.5	10908	8.90714	0.207143	1.65714	N.A.	0.335928	0.038268	8.77831
T3L11-6	15–18	16.5	10908	N.A.	0.003	2.92857	N.A.	0.421069	0.0582416	7.22969
T3L14-1	0-2	1	10911	16.6786	0.142857	6.32143	N.A.	0.450185	0.0517423	8.70052
T3L14-5	8-10	9	10911	14.9143	0.103571	5.48929	N.A.	0.40742	0.0712172	5.7208
T3L14-7	12-14	13	10911	12.3571	0.142857	3.35714	N.A.	0.367855	0.0439	8.3794
T3L14-8	14-16	15	10911	11.1071	0.178571	3.10714	N.A.	0.402338	0.0462196	8.70491
T3L14-9	16-18	17	10911	N.A.	0.181704	4.1792	N.A.	0.427562	0.055214	7.74373
T3L14-10	18-20	19	10911	6.21429	0.207143	8.85536	N.A.	0.302534	0.0360209	8.39887
T3L14-11	20-22	21	10911	1.34643	0.310714	9.83929	N.A.	0.343269	0.0399824	8.58552
MC-1_S000*	0–2	1	10901	33	0.1	1.2	152	N.A.	N.A.	N.A.
MC-1_S005*	5–10	7.5	10901	28.6	0	0.5	98	N.A.	N.A.	N.A.
MC-1_S010*	10–15	12.5	10901	23.9	0	0.5	71	N.A.	N.A.	N.A.
MC-1_S020*	20–25	22.5	10901	10.5	0.2	1.8	33	N.A.	N.A.	N.A.
MC-1_S025*	25–30	27	10901	5.8	0.1	0.6	14	N.A.	N.A.	N.A.
MC-2_S000*	0–2	1	10902	33.1	0.1	0.8	N.A.	0.59	0.08	7.8
MC-2_S004*	4–6	5	10902	30.1	0.1	0.8	117	0.43	0.06	7.5
MC-2_S010*	10–12	11	10,902	24.5	0	0.5	68	0.39	0.05	7.2
MC-2_S020*	20–22	21	10,902	13.1	0.1	0.5	29	0.4	0.06	7
MC-2_S030*	30–35	32.5	10,902	0.6	0.2	2.6	1	0.45	0.06	7.3
MC-2_S040*	40–44	42	10,902	0	0.1	13.2	1	0.3	0.04	6.7
*: data collected from previous research in Mariana Trench1,2
1 Hiraoka S, et al. Microbial community and geochemical analyses of trans-trench sediments for understanding the roles of hadal environments. ISME J 14, 740–756 (2020)
2 Liu S, Peng X. Organic matter diagenesis in hadal setting: Insights from the pore-water geochemistry of the Mariana Trench sediments. Deep Sea Res I 147, 22-31 (2019)

## Sheet: sheet2
Sample	Total arsenic (ug/g)	As (Ⅴ)(ug/g)	Total selenium (ug/g)	Location	Water Depth (m)	Latitude [degree North]	Longitude [degree East]
SY220(0-2cmbsf)	2.5347	0.45	0.0964481	Non-CD	2681	11.4397	139.407
SY220(4-6cmbsf)	2.18963	N.A.	0.0399813	Non-CD	2681	11.4397	139.407
SY206(0-2cmbsf)	3.75771	N.A.	0.115998	Non-CD	3195	11.6271	140.306
SY223(0-2cmbsf)	3.14482	1.255	0.125797	Non-CD	3249	11.8191	138.716
SY223(8-10cmbsf)	2.56141	N.A.	0.0627204	Non-CD	3249	11.8191	138.716
SY191(0-2cmbsf)	5.15689	N.A.	N.A.	Non-CD	3250	12.6168	141.143
SY192(0-2cmbsf)	5.10367	N.A.	0.101227	Non-CD	3373	12.6168	141.143
SY222(0-2cmbsf)	4.53858	1.035	0.123486	Non-CD	3510	11.6537	138.621
SY222(20-22cmbsf)	2.53481	N.A.	0.0293813	Non-CD	3510	11.6537	138.621
MC02(0-2cmbsf)	9.60147	N.A.	0.290908	Slope	5400	11.764	141.976
D1T2(0-2cmbsf)	4.34482	N.A.	0.15677	Slope	5533	11.801	142.117
D120(0-2cmbsf)	10.1119	N.A.	0.231823	Slope	6684	11.5814	141.88
T1B2(0-2cmbsf)	4.60399	N.A.	0.0585662	Slope	6980	10.9939	141.974
T1B5(0-2cmbsf)	6.24759	N.A.	0.138555	Slope	7061	10.924	141.799
T1B3(6-8cmbsf)	7.93293	2.065	0.148192	Slope	7082	11.553	141.873
T1L6(0-2cmbsf)	9.72162	N.A.	0.117997	Slope	7850	11.091	142.073
T1B10(2-4cmbsf)	8.27531	N.A.	0.165234	Slope	8638	11.195	141.812
T1B10(8-10cmbsf)	7.05923	N.A.	0.160262	Slope	8638	11.195	141.812
T1B10(44-46cmbsf)	9.62386	N.A.	0.110381	Slope	8638	11.195	141.812
T1B11(0-3cmbsf)	7.94831	N.A.	N.A.	Slope	9150	11.228	141.689
T14B2(0-2cmbsf)	8.70445	2.155	0.206353	Bottom-axis	10063	11.2474	142.229
T14B2(4-6cmbsf)	9.84239	N.A.	0.278545	Bottom-axis	10063	11.2474	142.229
T14B2(58-60cmbsf)	8.47461	N.A.	0.123311	Bottom-axis	10063	11.2474	142.229
T3L11(6-9cmbsf)	9.65349	N.A.	0.283777	Bottom-axis	10908	11.325	142.191
T3L11(0-3cmbsf)	9.32545	N.A.	N.A.	Bottom-axis	10908	11.325	142.191
T3L8(0-3cmbsf)	10.6739	2.445	0.251611	Bottom-axis	10909	11.327	142.194
T3L14(0-2cmbsf)	11.0848	2.255	0.251447	Bottom-axis	10911	11.325	142.189
T3L14(12-14cmbsf)	10.1737	N.A.	0.322192	Bottom-axis	10911	11.325	142.189
