# Supplementary material for: Microbiomes in the Challenger Deep slope and bottom-axis sediments
Source: Nat Commun. 2022 Mar 21;13:1515. doi: 10.1038/s41467-022-29144-4 (PMC8938466; doi:10.1038/s41467-022-29144-4)
Supplement: Supplementary file 5 — Supplementary Data 2 [file 41467_2022_29144_MOESM5_ESM.xlsx]

## Sheet: Sheet1
Supplementary Data 2. The sampling sites and methods (box core, push core and push core obtained by a lander) used for collecting sediment cores across the CD trench.
Cruise	Sample station	Sampling method	Latitude [degree North]	Longitude [degree East]	Water Depth [m]	Position in Trench	Core length [cmbsf]	Sample Depth [cm]	Layers for metagenome [cmbsf]	Layers for metatransciptome [cmbsf]	bottom-water temperature [oC]
DY37II	MC02	push core (submersible)	11.764	141.976	5400	north slope	34	2	8-10; 28-30	\	\
DY37II	D1T1#	push core (submersible)	11.801	142.117	5533	north slope	27	2	0-2; 4-6	\	\
DY37II	D1T2#	push core (submersible)	11.801	142.117	5533	north slope	27	2	4-6; 24-26	\	\
TS01	T1B5	box core (hydrographic cable)	10.924	141.799	7061	south slope	64	2	0-2; 8-10; 28-30; 38-40	\	1.76
TS01	T1B3	box core (hydrographic cable)	11.553	141.873	7082	north slope	3*	\	0-3 (two subsamples)	\	\
TS01	T1B8	box core (hydrographic cable)	11.602	142.228	7143	north slope	64	2	2-4; 16-18	\	1.76
TS01	T1L6	push core (lander)	11.091	142.073	7850	south slope	15	3	0-3 (two push cores)	\	\
TS01	T1B10	box core (hydrographic cable)	11.195	141.812	8638	south slope	66	2	0-2; 36-38; 44-46	\	2.03
TS01	T1B11	box core (hydrographic cable)	11.228	141.689	9150	north slope	3*	\	0-3	\	\
TS03	T3L11	push core (lander)	11.325	142.191	10908	bottom-axis	21	3	0-3; 6-9; 12-15; 18-21	6-9; 12-15; 18-21	2.46
TS03	T3L8	push core (lander)	11.327	142.194	10909	bottom-axis	24	3	0-3; 6-9; 12-15; 18-21	\	2.32
TS03	T3L14	push core (lander)	11.325	142.189	10911	bottom-axis	22	2	0-2; 4-6; 6-8; 12-14; 18-20	\	2.46
TS01	T1L10	push core (lander)	11.328	142.202	10900	bottom-axis	21	3	0-3; 6-9; 12-15; 18-21	\	\
Sediment samples below 10,000 m depth were collected with a hadal lander. #: sediment samples from two slope sites (~ 100m apart) collected in a single dive of the submersible “Jiaolong”. *: samples collected only at 0~3 cmbsf, due to mechanical damage of the submersible “Jiaolong” and unavailability to retrieve deeper samples. cmbsf: centimeters below seafloor.
			`
