# Supplementary material for: Microbiomes in the Challenger Deep slope and bottom-axis sediments
Source: Nat Commun. 2022 Mar 21;13:1515. doi: 10.1038/s41467-022-29144-4 (PMC8938466; doi:10.1038/s41467-022-29144-4)
Supplement: Supplementary file 7 — Supplementary Data 4 [file 41467_2022_29144_MOESM7_ESM.xlsx]

## Sheet: Supplementary Data 4
Supplementary Data 4. Overview of the prokaryotic MAGs identified in this study (n=586).
bins	Completeness(%)	Contamination(%)	GC	N50	size	Estimated genome size	Prevalence	Niche type	No. of protein coding genes	No. of genes annotated by CAZyme	No. of genes annotated by KEGG	No. of genes annotated by eggNog	No. of genes annotated by Merops	No. of genes unknown function	No. of genes without annotation	Classification
B100T1B8	84.34	0	0.647	13996	4477288	5.30862e+06	3	Slope	3878	131	1470	2794	69	1166	1039	d__Bacteria;p__Planctomycetota;c__Phycisphaerae;o__UBA1845;f__Fen-1342;g__;s__
B100T1L10	65.1	0.917	0.369	113819	702600	1.06946e+06	1	Bottom	693	26	385	513	16	175	163	d__Bacteria;p__Patescibacteria;c__Paceibacteria;o__Paceibacterales;f__RBG-13-36-15;g__;s__
B100T3L11	50.42	0	0.503	5067	782870	1.5527e+06	12	Bottom	872	42	386	566	7	306	287	d__Bacteria;p__Patescibacteria;c__Andersenbacteria;o__UBA10190;f__UBA10190;g__;s__
B101T1B8	81.84	7.48	0.595	27981	3437139	3.90754e+06	14	Trench	3177	75	1518	2685	51	548	468	d__Bacteria;p__Chloroflexota;c__Dehalococcoidia;o__UBA3495;f__UBA3495;g__UBA9611;s__
B101T1L10	91.69	7.692	0.628	16598	3551869	3.59709e+06	17	Trench	3392	78	1532	2751	93	746	593	d__Bacteria;p__Gemmatimonadota;c__Gemmatimonadetes;o__SG8-23;f__UBA6960;g__UBA822;s__
B101T3L11	60.25	1.386	0.568	6858	2081120	3.40692e+06	14	Trench	2146	43	982	1727	31	444	393	d__Bacteria;p__Chloroflexota;c__Dehalococcoidia;o__UBA3495;f__UBA3495;g__Casp-Chloro-G3;s__
B102T1B8	60.34	0	0.686	5902	1894384	3.13952e+06	15	Slope	2076	24	1210	1804	65	301	241	d__Bacteria;p__Proteobacteria;c__Alphaproteobacteria;o__Kiloniellales;f__;g__;s__
B102T1L10	92.73	1.43	0.642	17360	2807608	2.98504e+06	15	Trench	2633	39	1305	2186	48	470	425	d__Bacteria;p__Chloroflexota;c__Dehalococcoidia;o__UBA1151;f__UBA1151;g__GCA-2730555;s__
B102T3L11	62.53	2.706	0.551	4388	2197321	3.42144e+06	15	Trench	2386	57	1097	1767	40	624	581	d__Bacteria;p__Acidobacteriota;c__UBA6911;o__;f__;g__;s__
B103T1B8	80.06	4.95	0.614	21127	2647515	3.15094e+06	2	Slope	2707	39	1301	2171	47	572	498	d__Bacteria;p__Chloroflexota;c__Dehalococcoidia;o__SM23-28-2;f__RBG-16-64-32;g__;s__
B103T1L10	53.95	2.247	0.586	3657	3580010	6.48996e+06	4	Bottom	3409	100	1125	2651	69	968	728	d__Bacteria;p__Planctomycetota;c__Planctomycetes;o__Planctomycetales;f__Planctomycetaceae;g__;s__
B104T1B8	97.72	3.977	0.473	153953	4091068	4.02639e+06	4	Slope	3425	82	1347	2461	55	1044	916	d__Bacteria;p__Planctomycetota;c__Phycisphaerae;o__Phycisphaerales;f__SM1A02;g__;s__
B104T3L11	83.64	2.378	0.594	9811	2705474	3.15953e+06	10	Bottom	2668	64	1297	2226	60	482	425	d__Bacteria;p__Chloroflexota;c__Dehalococcoidia;o__SAR202;f__UBA11138;g__Casp-Chloro-G4;s__
B105T1B8	60.29	4.057	0.688	4341	3110536	4.95814e+06	2	Slope	3505	79	1942	3149	105	471	333	d__Bacteria;p__Proteobacteria;c__Gammaproteobacteria;o__Burkholderiales;f__Burkholderiaceae;g__Pelomonas;s__
B105T1L10	91.45	2.136	0.592	25950	4225250	4.52366e+06	17	Bottom	3893	71	1820	2934	60	1016	899	d__Bacteria;p__SAR324;c__SAR324;o__;f__;g__;s__
B106T1L10	74.34	1.94	0.387	17019	935484	1.23444e+06	6	Bottom	999	29	458	658	17	345	322	d__Bacteria;p__Patescibacteria;c__Microgenomatia;o__Woykebacterales;f__;g__;s__
B107T1L10	59.07	0	0.58	8926	1552505	2.62825e+06	13	Trench	1573	32	783	1300	25	290	259	d__Bacteria;p__Chloroflexota;c__Dehalococcoidia;o__UBA3495;f__UBA3495;g__UBA11650;s__
B108T1L10	53.49	9.22	0.593	4474	3565178	6.10248e+06	13	Bottom	3984	69	1241	2372	32	1671	1547	d__Bacteria;p__Planctomycetota;c__Phycisphaerae;o__UBA1845;f__UBA1845;g__;s__
B109T1L10	50.15	2.97	0.654	3900	1625195	3.1472e+06	7	Bottom	1909	42	791	1454	24	459	420	d__Bacteria;p__Chloroflexota;c__Dehalococcoidia;o__SM23-28-2;f__RBG-16-68-14;g__;s__
B10D1T1	54.85	8.613	0.343	10964	1103821	1.85285e+06	8	Slope	1335	3	634	1132	29	430	197	d__Archaea;p__Thaumarchaeota;c__Nitrososphaeria;o__Nitrososphaerales;f__Nitrosopumilaceae;g__Nitrosopumilus;s__
B10D1T2	56.22	1.389	0.586	4005	2401151	4.21248e+06	2	Slope	2489	47	974	1891	34	735	575	d__Bacteria;p__Planctomycetota;c__Planctomycetes;o__Pirellulales;f__Ga0077529;g__UBA11888;s__
B10T1B10	87.36	3.975	0.558	7870	3052661	3.36076e+06	4	Slope	3039	57	1379	2314	57	769	671	d__Bacteria;p__Marinisomatota;c__Marinisomatia;o__;f__;g__;s__
B10T1B11	92.64	2.016	0.348	11769	1340488	1.41839e+06	20	Slope	1693	12	789	1406	34	545	279	d__Archaea;p__Thaumarchaeota;c__Nitrososphaeria;o__Nitrososphaerales;f__Nitrosopumilaceae;g__;s__
B10T1B3	58.22	5.058	0.675	3307	1664995	2.72215e+06	16	Slope	1942	38	1159	1702	56	280	220	d__Bacteria;p__Proteobacteria;c__Alphaproteobacteria;o__Rhodospirillales_A;f__2-02-FULL-58-16;g__;s__
B10T1B5	63.96	2.912	0.331	5507	1100013	1.67118e+06	11	Slope	1426	13	645	1174	31	460	245	d__Archaea;p__Thaumarchaeota;c__Nitrososphaeria;o__Nitrososphaerales;f__Nitrosopumilaceae;g__CSP1-1;s__
B10T1L10	51.12	3.391	0.604	3141	1432537	2.71039e+06	10	Bottom	1678	31	928	1359	31	353	286	d__Bacteria;p__Proteobacteria;c__Alphaproteobacteria;o__UBA1301;f__UBA1301;g__;s__
B10T1L6	53.04	1.336	0.603	4009	2333254	4.34105e+06	3	Slope	2445	46	1054	1729	30	746	681	d__Bacteria;p__Planctomycetota;c__Phycisphaerae;o__UBA1845;f__UBA1845;g__;s__
B10T3L11	80.85	2.475	0.555	10979	1386449	1.67342e+06	2	Bottom	1503	22	913	1320	32	216	172	d__Bacteria;p__Chloroflexota;c__Dehalococcoidia;o__Dehalococcoidales;f__RBG-16-60-22;g__GCA-2688435;s__
B10T3L14	88.11	3.08	0.694	10369	1737733	1.9133e+06	9	Trench	1889	22	968	1544	33	386	322	d__Bacteria;p__Chloroflexota;c__Dehalococcoidia;o__UBA2963;f__UBA2963;g__;s__
B10T3L8	95.51	1.088	0.433	22166	2227025	2.30662e+06	19	Trench	2294	46	1456	2022	81	328	260	d__Bacteria;p__Proteobacteria;c__Gammaproteobacteria;o__UBA4486;f__UBA4486;g__;s__
B110T1L10	97.32	2.753	0.598	25691	3067827	3.06785e+06	5	Bottom	2939	41	1699	2569	106	436	350	d__Bacteria;p__Proteobacteria;c__Alphaproteobacteria;o__Sphingomonadales;f__;g__;s__
B111T1L10	81.32	5.172	0.41	43851	649905	759893	12	Bottom	683	19	349	462	11	216	209	d__Bacteria;p__Patescibacteria;c__Paceibacteria;o__UBA9983_A;f__UBA2163;g__;s__
B112T1L10	89.02	2.112	0.554	40282	3047452	3.35253e+06	17	Trench	2928	48	1678	2587	117	425	313	d__Bacteria;p__Proteobacteria;c__Gammaproteobacteria;o__Woeseiales;f__Woeseiaceae;g__;s__
B113T1L10	91.74	5.148	0.59	11206	3197182	3.31442e+06	10	Bottom	3130	74	1516	2584	61	600	528	d__Bacteria;p__Chloroflexota;c__Dehalococcoidia;o__SAR202;f__UBA11138;g__Casp-Chloro-G4;s__
B11D1T1	61.26	0.026	0.454	4474	1172084	1.9128e+06	6	Slope	1286	26	867	1143	39	176	134	d__Bacteria;p__Proteobacteria;c__Gammaproteobacteria;o__Burkholderiales;f__Nitrosomonadaceae;g__GCA-2721545;s__
B11D1T2	87.44	4.945	0.441	5202	4111370	4.48038e+06	9	Slope	4263	85	1859	3383	104	1009	832	d__Bacteria;p__KSB1;c__UBA2214;o__UBA2214;f__;g__;s__
B11T1B10	51.2	4.406	0.619	4349	3480392	6.51078e+06	2	Slope	3161	100	1021	2462	62	871	670	d__Bacteria;p__Planctomycetota;c__Planctomycetes;o__Pirellulales;f__PALSA-1355;g__;s__
B11T1B11	88.18	8.363	0.579	93034	3399124	3.55726e+06	18	Trench	3224	96	1406	2482	72	839	723	d__Bacteria;p__Chloroflexota;c__Anaerolineae;o__Anaerolineales;f__;g__;s__
B11T1B3	79.3	2.292	0.583	11963	2023309	2.49429e+06	11	Slope	2077	45	1336	1872	83	238	182	d__Bacteria;p__Proteobacteria;c__Gammaproteobacteria;o__BM003;f__BM003;g__;s__
B11T1B5	71.3	0.467	0.379	5768	3597930	5.02273e+06	1	Slope	3743	31	1095	1853	19	1869	1816	d__Archaea;p__Asgardarchaeota;c__Heimdarchaeia;o__LC-2;f__LC-2;g__LC-2;s__
B11T1B8	64.76	0.854	0.637	8957	1723230	2.63842e+06	4	Slope	1888	19	916	1472	29	447	384	d__Bacteria;p__Actinobacteriota;c__Acidimicrobiia;o__UBA5794;f__UBA5794;g__;s__
B11T1L10	97.72	4.612	0.597	18664	4289693	4.19625e+06	16	Trench	3771	78	1563	2683	58	1151	1038	d__Bacteria;p__Planctomycetota;c__Phycisphaerae;o__UBA1845;f__UBA1845;g__;s__
B11T1L6	63.29	9.48	0.658	3974	3075011	4.43789e+06	9	Slope	3264	48	1658	2461	48	802	740	d__Bacteria;p__SAR324;c__SAR324;o__;f__;g__;s__
B11T3L11	90.75	5.61	0.602	14758	2869093	2.99359e+06	16	Trench	2820	56	1410	2397	41	469	401	d__Bacteria;p__Chloroflexota;c__Dehalococcoidia;o__UBA3495;f__UBA3495;g__UBA9611;s__
B11T3L14	65.21	5.94	0.572	4695	2159372	3.12574e+06	14	Trench	2289	44	1103	1829	33	470	419	d__Bacteria;p__Chloroflexota;c__Dehalococcoidia;o__UBA3495;f__UBA3495;g__Casp-Chloro-G3;s__
B11T3L8	94.27	1.329	0.61	13697	4382473	4.58788e+06	16	Bottom	3998	65	1898	3066	78	949	871	d__Bacteria;p__SAR324;c__SAR324;o__;f__;g__;s__
B12D1T1	53.42	1.294	0.343	3666	761755	1.40776e+06	12	Slope	1088	7	533	928	21	329	155	d__Archaea;p__Thaumarchaeota;c__Nitrososphaeria;o__Nitrososphaerales;f__Nitrosopumilaceae;g__;s__
B12D1T2	65.83	6.827	0.631	4009	2370862	3.37133e+06	7	Slope	2548	46	1317	2010	50	540	485	d__Bacteria;p__Myxococcota;c__UBA9160;o__UBA9160;f__UBA9160;g__;s__
B12T1B10	84.15	4.47	0.396	12584	3517847	4.00158e+06	2	Slope	3242	81	1144	2579	94	862	642	d__Bacteria;p__Bacteroidota;c__Bacteroidia;o__;f__;g__;s__
B12T1B11	98.05	3.883	0.331	34881	1804682	1.77178e+06	9	Slope	2275	12	903	1754	48	891	512	d__Archaea;p__Thaumarchaeota;c__Nitrososphaeria;o__Nitrososphaerales;f__Nitrosopumilaceae;g__Nitrosopumilus;s__
B12T1B3	78.94	1.391	0.685	5026	2465378	3.08026e+06	13	Slope	2706	39	1666	2373	87	369	298	d__Bacteria;p__Proteobacteria;c__Alphaproteobacteria;o__Kiloniellales;f__Kiloniellaceae;g__;s__
B12T1B5	96.97	0	0.583	21691	3136232	3.23423e+06	6	Slope	2799	51	1337	2202	32	634	567	d__Bacteria;p__Chloroflexota;c__Dehalococcoidia;o__UBA1151;f__Bin127;g__UBA9455;s__
B12T1L10	66.44	1.08	0.652	5328	1465228	2.18178e+06	10	Trench	1679	28	815	1334	16	352	315	d__Bacteria;p__Chloroflexota;c__Dehalococcoidia;o__SM23-28-2;f__RBG-16-68-14;g__;s__
B12T1L6	78.95	7.992	0.643	6482	2174333	2.55025e+06	12	Slope	2521	46	1281	1985	38	559	506	d__Bacteria;p__Chloroflexota;c__Dehalococcoidia;o__SM23-28-2;f__RBG-16-64-32;g__RBG-16-64-32;s__
B12T3L11	96.63	1.098	0.415	77165	2392111	2.44865e+06	12	Bottom	2233	64	1224	1892	62	385	314	d__Bacteria;p__Marinisomatota;c__;o__;f__;g__;s__
B12T3L14	85.2	1.231	0.644	15802	2718215	3.1516e+06	13	Bottom	2747	40	1489	2392	64	418	328	d__Bacteria;p__Proteobacteria;c__Alphaproteobacteria;o__Bin65;f__;g__;s__
B12T3L8	96.63	2.747	0.613	18711	4065027	4.09432e+06	27	Trench	3858	116	1721	3102	146	883	713	d__Bacteria;p__Gemmatimonadota;c__Gemmatimonadetes;o__Gemmatimonadales;f__GWC2-71-9;g__;s__
B13D1T1	79.17	1.329	0.608	5480	1632813	2.03536e+06	10	Slope	1794	49	1087	1457	41	336	303	d__Bacteria;p__Nitrospinota;c__2-12-FULL-45-22;o__;f__;g__;s__
B13D1T2	55.89	3.879	0.607	3413	3624361	6.24266e+06	7	Slope	3843	91	1428	3069	115	948	739	d__Bacteria;p__Bacteroidota;c__Rhodothermia;o__Rhodothermales;f__Bin80;g__;s__
B13MC02	90.17	0.854	0.624	8552	2755389	3.0299e+06	13	Slope	2876	70	1463	2308	78	643	526	d__Bacteria;p__Acidobacteriota;c__Acidobacteriae;o__UBA7541;f__2-02-FULL-67-57;g__;s__
B13T1B10	99.44	0	0.32	93751	2610926	2.62563e+06	17	Trench	2360	87	1245	2091	103	363	260	d__Bacteria;p__Bacteroidota;c__Ignavibacteria;o__Ignavibacteriales;f__Ignavibacteriaceae;g__;s__
B13T1B11	72.56	2.536	0.582	5222	2039664	2.74148e+06	13	Trench	2236	42	1339	1931	86	325	272	d__Bacteria;p__Proteobacteria;c__Gammaproteobacteria;o__SZUA-146;f__SZUA-146;g__;s__
B13T1B3	93.16	5.128	0.545	11980	2684675	2.74122e+06	14	Slope	2690	60	1352	2065	68	663	589	d__Bacteria;p__Nitrospinota;c__Nitrospinia;o__Nitrospinales;f__Nitrospinaceae;g__SZUA-226;s__
B13T1B5	85.78	1.408	0.555	38773	2274389	2.61461e+06	18	Trench	2185	51	1395	1978	85	260	190	d__Bacteria;p__Proteobacteria;c__Gammaproteobacteria;o__Woeseiales;f__Woeseiaceae;g__;s__
B13T1B8	55.38	6.108	0.613	6006	1724940	2.93544e+06	31	Trench	1788	36	949	1485	69	346	286	d__Bacteria;p__Gemmatimonadota;c__Gemmatimonadetes;o__Gemmatimonadales;f__GWC2-71-9;g__;s__
B13T1L10	81.02	4.166	0.681	9819	3232025	3.82963e+06	17	Bottom	3317	57	1905	2904	96	480	385	d__Bacteria;p__Proteobacteria;c__Alphaproteobacteria;o__Rhodobacterales;f__Rhodobacteraceae;g__;s__
B13T1L6	94.99	7.142	0.437	12872	4478518	4.40045e+06	13	Slope	4206	124	1831	3444	118	923	719	d__Bacteria;p__KSB1;c__UBA2214;o__AABM5-25-91;f__;g__;s__
B13T3L11	66.29	7.608	0.597	5511	2882892	4.04144e+06	13	Trench	2870	56	1252	2064	35	845	759	d__Bacteria;p__Planctomycetota;c__Phycisphaerae;o__UBA1845;f__UBA1845;g__;s__
B13T3L14	59.44	1.023	0.579	3927	1180460	1.96586e+06	9	Bottom	1392	15	712	1121	26	282	248	d__Bacteria;p__Chloroflexota;c__Dehalococcoidia;o__UBA1127;f__UBA1127;g__UBA1127;s__
B13T3L8	70.42	2.7	0.657	4358	1535766	2.12353e+06	2	Bottom	1830	43	923	1440	30	398	359	d__Bacteria;p__Chloroflexota;c__Dehalococcoidia;o__SM23-28-2;f__RBG-16-68-14;g__SZUA-185;s__
B14D1T1	59.56	6.974	0.366	2801	2309064	3.62412e+06	2	Slope	2803	71	1205	2133	50	754	639	d__Bacteria;p__Bacteroidota;c__Ignavibacteria;o__Ignavibacteriales;f__Ignavibacteriaceae;g__BMS3ABIN03;s__
B14D1T2	70.55	3.546	0.58	7260	1869783	2.55953e+06	6	Slope	1979	40	1292	1775	82	248	189	d__Bacteria;p__Proteobacteria;c__Gammaproteobacteria;o__BM003;f__BM003;g__;s__
B14T1B10	83.68	0.878	0.596	11795	3370835	3.99318e+06	10	Trench	3144	72	1286	2206	39	1000	897	d__Bacteria;p__Planctomycetota;c__Phycisphaerae;o__UBA1845;f__UBA1845;g__;s__
B14T1B11	55.6	7.476	0.305	32991	560374	937760	2	Trench	706	12	290	400	7	302	292	d__Archaea;p__Nanoarchaeota;c__Nanoarchaeia;o__Pacearchaeales;f__GW2011-AR1;g__;s__
B14T1B3	88.99	3.418	0.604	8073	1906874	2.07198e+06	23	Trench	2138	28	1178	1780	47	386	332	d__Bacteria;p__Actinobacteriota;c__Acidimicrobiia;o__UBA5794;f__ZC4RG35;g__SZUA-217;s__
B14T1B5	58.15	3.96	0.694	3332	1280076	2.11748e+06	12	Trench	1529	16	738	1185	21	373	319	d__Bacteria;p__Chloroflexota;c__Dehalococcoidia;o__UBA2963;f__UBA2963;g__;s__
B14T1B8	76.09	9.3	0.635	7494	2777117	3.33923e+06	2	Slope	2871	92	1235	2057	64	849	768	d__Bacteria;p__Armatimonadota;c__Fimbriimonadia;o__Fimbriimonadales;f__Fimbriimonadaceae;g__;s__
B14T1L10	51.3	3.826	0.613	5257	1630193	3.06066e+06	15	Bottom	1549	36	680	1105	21	459	421	d__Bacteria;p__Planctomycetota;c__Phycisphaerae;o__UBA1845;f__UBA1845;g__;s__
B15D1T1	90.32	3.418	0.542	8055	2596592	2.77986e+06	10	Slope	2780	60	1397	2153	68	656	587	d__Bacteria;p__Nitrospinota;c__Nitrospinia;o__Nitrospinales;f__Nitrospinaceae;g__SZUA-226;s__
B15D1T2	53.39	2.165	0.346	5617	699232	1.28192e+06	20	Slope	963	5	502	840	22	263	116	d__Archaea;p__Thaumarchaeota;c__Nitrososphaeria;o__Nitrososphaerales;f__Nitrosopumilaceae;g__;s__
B15MC02	70.83	0	0.35	4856	826854	1.16738e+06	20	Slope	1025	5	581	945	26	245	80	d__Archaea;p__Thaumarchaeota;c__Nitrososphaeria;o__Nitrososphaerales;f__Nitrosopumilaceae;g__;s__
B15T1B10	58.04	7.836	0.633	2903	3072872	4.90968e+06	10	Trench	3447	53	1413	2582	52	923	813	d__Bacteria;p__Actinobacteriota;c__Acidimicrobiia;o__UBA5794;f__;g__;s__
B15T1B11	97.68	3.96	0.608	58252	3170153	3.12182e+06	5	Slope	2991	66	1450	2507	59	538	458	d__Bacteria;p__Chloroflexota;c__Dehalococcoidia;o__UBA3495;f__UBA3495;g__UBA9611;s__
B15T1B3	50.55	2.197	0.437	3435	1945686	3.76629e+06	8	Slope	2203	43	1001	1721	39	531	452	d__Bacteria;p__KSB1;c__UBA2214;o__AABM5-25-91;f__;g__;s__
B15T1B5	57.2	1.464	0.432	4196	1450109	2.49858e+06	16	Slope	1662	17	1009	1404	47	288	238	d__Bacteria;p__Proteobacteria;c__Gammaproteobacteria;o__UBA4486;f__UBA4486;g__;s__
B15T1B8	86.03	1.709	0.612	42710	2459663	2.81104e+06	14	Trench	2599	29	1315	2087	52	545	480	d__Bacteria;p__Actinobacteriota;c__Acidimicrobiia;o__UBA5794;f__ZC4RG35;g__SZUA-217;s__
B15T1L10	72.04	8.602	0.662	9269	4185784	5.35014e+06	16	Bottom	4452	68	2379	3884	125	739	527	d__Bacteria;p__Proteobacteria;c__Alphaproteobacteria;o__Kiloniellales;f__Kiloniellaceae;g__;s__
B15T3L11	71.92	1.301	0.593	5261	1409051	1.93403e+06	11	Bottom	1644	19	859	1277	20	363	337	d__Bacteria;p__Actinobacteriota;c__Acidimicrobiia;o__UBA5794;f__UBA5794;g__BMS3BBIN02;s__
B15T3L14	74.79	5.148	0.594	3923	2283526	2.90376e+06	7	Bottom	2546	46	1168	2026	40	550	493	d__Bacteria;p__Chloroflexota;c__Dehalococcoidia;o__SAR202;f__UBA11138;g__;s__
B15T3L8	67.72	4.715	0.597	4586	3016863	4.25432e+06	5	Bottom	2937	66	1191	2007	42	938	867	d__Bacteria;p__Planctomycetota;c__Phycisphaerae;o__UBA1845;f__UBA1845;g__;s__
B16D1T1	57.44	7.101	0.688	3963	2040736	3.31726e+06	11	Slope	2309	21	1372	2005	76	335	273	d__Bacteria;p__Proteobacteria;c__Alphaproteobacteria;o__Kiloniellales;f__Kiloniellaceae;g__;s__
B16D1T2	88.17	2.288	0.549	49471	2898995	3.21441e+06	12	Slope	2771	63	1622	2456	110	402	295	d__Bacteria;p__Proteobacteria;c__Gammaproteobacteria;o__Woeseiales;f__Woeseiaceae;g__UBA1847;s__
B16T1B10	68.1	0	0.677	8656	2614840	3.83971e+06	17	Slope	2724	41	1620	2402	98	383	297	d__Bacteria;p__Proteobacteria;c__Alphaproteobacteria;o__Kiloniellales;f__;g__;s__
B16T1B11	57.88	3.918	0.411	3470	516675	859010	1	Slope	676	13	314	428	8	242	232	d__Bacteria;p__Patescibacteria;c__Paceibacteria;o__Paceibacterales;f__UBA10102;g__;s__
B16T1B3	72.33	0	0.329	5921	940307	1.30002e+06	12	Slope	1163	7	597	1003	26	331	157	d__Archaea;p__Thaumarchaeota;c__Nitrososphaeria;o__Nitrososphaerales;f__Nitrosopumilaceae;g__CSP1-1;s__
B16T1B5	84.51	2.48	0.572	8880	2081348	2.40324e+06	11	Slope	2175	51	1131	1759	57	472	378	d__Bacteria;p__Gemmatimonadota;c__Gemmatimonadetes;o__Gemmatimonadales;f__GWC2-71-9;g__;s__
B16T1B8	81.57	9.33	0.653	14418	2038450	2.28576e+06	5	Slope	2141	44	1057	1727	36	447	384	d__Bacteria;p__Chloroflexota;c__Dehalococcoidia;o__SM23-28-2;f__RBG-16-68-14;g__RBG-16-68-14;s__
B16T1L10	60.02	8.234	0.519	3635	2636977	4.05926e+06	3	Bottom	2740	84	1134	1974	22	799	723	d__Bacteria;p__Planctomycetota;c__Phycisphaerae;o__SG8-4;f__SM23-30;g__;s__
B16T1L6	76.68	0	0.518	8143	2869597	3.7423e+06	6	Trench	2673	91	1242	2212	70	518	429	d__Bacteria;p__KSB1;c__UBA2214;o__AABM5-25-91;f__;g__;s__
B16T3L11	66.98	4.648	0.664	5775	2059956	2.93888e+06	10	Bottom	2041	52	940	1480	25	567	526	d__Bacteria;p__Planctomycetota;c__Phycisphaerae;o__Phycisphaerales;f__SM1A02;g__;s__
B16T3L8	67.88	3.918	0.604	3457	2389604	3.38761e+06	12	Trench	2722	47	1301	2217	44	518	467	d__Bacteria;p__Chloroflexota;c__Dehalococcoidia;o__UBA3495;f__UBA3495;g__UBA9611;s__
B17D1T2	76.26	2.383	0.347	4324	2591546	3.31921e+06	5	Trench	2822	83	1273	2356	65	580	444	d__Bacteria;p__Bacteroidota;c__Ignavibacteria;o__Ignavibacteriales;f__Ignavibacteriaceae;g__BMS3ABIN03;s__
B17T1B10	79.72	2.652	0.672	11650	2290813	2.79934e+06	5	Slope	2438	32	1489	2170	81	322	239	d__Bacteria;p__Proteobacteria;c__Alphaproteobacteria;o__UBA828;f__;g__;s__
B17T1B11	74.7	1.098	0.479	5753	2492946	3.30103e+06	1	Slope	2314	55	1054	1738	38	605	545	d__Bacteria;p__Zixibacteria;c__MSB-5A5;o__GN15;f__;g__;s__
B17T1B3	74.35	2.747	0.452	4340	1733642	2.26939e+06	1	Slope	1834	38	926	1438	37	416	369	d__Bacteria;p__Zixibacteria;c__MSB-5A5;o__GN15;f__FEB-12;g__;s__
B17T1B5	71.01	0.99	0.598	5481	2049112	2.85738e+06	1	Slope	2140	27	1097	1781	38	375	332	d__Bacteria;p__Chloroflexota;c__Dehalococcoidia;o__;f__;g__;s__
B17T1B8	85.79	1.253	0.568	74285	2758163	3.17523e+06	7	Slope	2553	52	1473	2230	107	410	307	d__Bacteria;p__Proteobacteria;c__Gammaproteobacteria;o__SZUA-146;f__SZUA-146;g__;s__
B17T1L10	53.42	4.648	0.593	6130	3165280	5.6621e+06	18	Trench	3108	55	1142	2172	43	967	899	d__Bacteria;p__Planctomycetota;c__Phycisphaerae;o__UBA1845;f__UBA1845;g__;s__
B17T1L6	69.03	2.564	0.632	7878	3066559	4.3313e+06	9	Slope	2984	51	1493	2341	60	658	587	d__Bacteria;p__SAR324;c__SAR324;o__;f__;g__;s__
B17T3L14	87.78	2.574	0.592	11821	2873114	3.19095e+06	10	Bottom	2839	65	1403	2349	56	515	466	d__Bacteria;p__Chloroflexota;c__Dehalococcoidia;o__SAR202;f__UBA11138;g__Casp-Chloro-G4;s__
B17T3L8	98.05	0	0.331	34453	1621461	1.65371e+06	25	Trench	2057	10	862	1658	48	752	393	d__Archaea;p__Thaumarchaeota;c__Nitrososphaeria;o__Nitrososphaerales;f__Nitrosopumilaceae;g__Nitrosopumilus;s__
B18D1T1	94.87	2.006	0.666	20324	2756381	2.84829e+06	17	Slope	2635	57	1623	2339	97	352	269	d__Bacteria;p__Proteobacteria;c__Alphaproteobacteria;o__Rhodospirillales_A;f__2-02-FULL-58-16;g__;s__
B18D1T2	89.05	1.479	0.433	9673	2096161	2.31961e+06	16	Slope	2232	41	1401	1954	78	329	264	d__Bacteria;p__Proteobacteria;c__Gammaproteobacteria;o__UBA4486;f__UBA4486;g__;s__
B18T1B10	84.77	8.627	0.624	12005	5026898	5.45909e+06	14	Trench	5171	89	2554	4250	117	1102	845	d__Bacteria;p__Proteobacteria;c__Alphaproteobacteria;o__UBA11136;f__UBA11136;g__;s__
B18T1B5	98.12	2.07	0.528	23404	3167138	3.16236e+06	12	Slope	3251	60	1525	2440	79	891	769	d__Bacteria;p__Nitrospirota;c__Nitrospiria;o__Nitrospirales;f__UBA8639;g__;s__
B18T1B8	50.48	4.46	0.623	9941	2606203	4.94241e+06	18	Trench	2436	103	1112	1996	96	529	413	d__Bacteria;p__Gemmatimonadota;c__Gemmatimonadetes;o__Gemmatimonadales;f__GWC2-71-9;g__;s__
B18T1L10	78.32	3.043	0.669	15420	3230048	4.00238e+06	13	Bottom	3271	39	1901	2896	99	477	346	d__Bacteria;p__Proteobacteria;c__Alphaproteobacteria;o__Kiloniellales;f__Kiloniellaceae;g__;s__
B18T1L6	81.25	2.339	0.612	12187	3332674	4.00801e+06	5	Slope	3139	71	1302	2255	53	947	835	d__Bacteria;p__Planctomycetota;c__Phycisphaerae;o__Phycisphaerales;f__SM1A02;g__;s__
B18T3L11	54.67	0.495	0.344	5182	640514	1.16583e+06	6	Bottom	787	31	388	509	7	271	262	d__Bacteria;p__Patescibacteria;c__ABY1;o__UBA2591;f__UBA6264;g__;s__
B18T3L14	72.19	5.818	0.494	5238	2268727	2.96993e+06	7	Bottom	2517	54	1109	1929	52	635	559	d__Bacteria;p__Chloroflexota;c__Anaerolineae;o__Anaerolineales;f__UBA11579;g__;s__
B18T3L8	80.53	5.965	0.668	5314	2399850	2.81231e+06	21	Trench	2528	49	1548	2222	83	360	285	d__Bacteria;p__Proteobacteria;c__Alphaproteobacteria;o__Rhodospirillales_A;f__2-02-FULL-58-16;g__;s__
B19D1T1	69.52	1.335	0.652	5184	1412674	2.00527e+06	9	Slope	1666	32	915	1352	28	315	288	d__Bacteria;p__Chloroflexota;c__Dehalococcoidia;o__SM23-28-2;f__RBG-16-64-32;g__RBG-16-64-32;s__
B19D1T2	83.76	0.869	0.646	22850	2450620	2.90056e+06	18	Slope	2357	51	1447	2099	84	324	237	d__Bacteria;p__Proteobacteria;c__Alphaproteobacteria;o__UBA11136;f__UBA11136;g__;s__
B19T1B10	92.15	4.854	0.329	8571	1856551	1.92144e+06	10	Slope	2459	15	902	1770	45	1022	679	d__Archaea;p__Thaumarchaeota;c__Nitrososphaeria;o__Nitrososphaerales;f__Nitrosopumilaceae;g__Nitrosopumilus;s__
B19T1B11	64.25	0.934	0.37	6722	579667	893857	3	Slope	719	16	338	433	4	274	265	d__Archaea;p__Nanoarchaeota;c__Nanoarchaeia;o__Pacearchaeales;f__UBA12030;g__;s__
B19T1B3	69.51	1.877	0.499	4189	1755942	2.47963e+06	7	Slope	1924	25	1266	1745	55	206	158	d__Bacteria;p__Proteobacteria;c__Gammaproteobacteria;o__GCA-001735895;f__GCA-001735895;g__;s__
B19T1B5	79.74	5.276	0.618	15430	2462543	2.93345e+06	7	Slope	2328	39	1237	1870	60	465	422	d__Bacteria;p__Myxococcota;c__UBA9160;o__UBA9160;f__UBA9160;g__;s__
B19T1B8	83.86	0	0.654	24322	2902413	3.46102e+06	4	Trench	2820	47	1344	2389	40	464	398	d__Bacteria;p__Chloroflexota;c__Dehalococcoidia;o__;f__;g__;s__
B19T1L10	63.29	3.37	0.444	10574	546543	835400	7	Bottom	597	6	299	372	2	226	213	d__Bacteria;p__Patescibacteria;c__Paceibacteria;o__UBA6257;f__GWB1-50-10;g__GWA1-54-12;s__
B19T1L6	90.94	4.212	0.613	11626	2355936	2.48594e+06	30	Trench	2303	46	1226	1897	84	473	389	d__Bacteria;p__Gemmatimonadota;c__Gemmatimonadetes;o__Gemmatimonadales;f__GWC2-71-9;g__;s__
B19T3L11	51.26	0.99	0.575	4035	1388975	2.6831e+06	9	Bottom	1643	22	763	1260	22	398	355	d__Bacteria;p__Chloroflexota;c__Dehalococcoidia;o__UBA1127;f__UBA1127;g__UBA1127;s__
B19T3L14	80.11	4.271	0.574	9209	2868000	3.43344e+06	16	Trench	2735	63	1219	1965	50	801	720	d__Bacteria;p__Planctomycetota;c__Phycisphaerae;o__Phycisphaerales;f__SM1A02;g__;s__
B1D1T1	56.66	5.138	0.442	3311	1980016	3.32378e+06	7	Slope	2163	42	993	1727	61	494	406	d__Bacteria;p__KSB1;c__UBA2214;o__AABM5-25-91;f__;g__;s__
B1D1T2	76.26	2.45	0.626	7131	2277606	2.91521e+06	12	Slope	2386	62	1263	1938	61	503	410	d__Bacteria;p__Acidobacteriota;c__Acidobacteriae;o__UBA7541;f__2-02-FULL-67-57;g__;s__
B1MC02	58.68	7.257	0.616	5495	2380439	3.78217e+06	4	Slope	2419	52	1028	1719	37	732	654	d__Bacteria;p__Planctomycetota;c__Phycisphaerae;o__Phycisphaerales;f__SM1A02;g__;s__
B1T1B10	87.09	0.268	0.415	69119	4190465	4.79879e+06	2	Slope	3110	90	1166	2645	111	647	455	d__Bacteria;p__Bacteroidota;c__Bacteroidia;o__Flavobacteriales;f__NORP154;g__NORP154;s__
B1T1B11	90.98	4.145	0.668	11125	2431354	2.56604e+06	21	Trench	2458	54	1483	2147	88	369	298	d__Bacteria;p__Proteobacteria;c__Alphaproteobacteria;o__Rhodospirillales_A;f__2-02-FULL-58-16;g__;s__
B1T1B3	95.36	5.753	0.433	13159	2336412	2.31681e+06	16	Slope	2425	40	1531	2129	85	345	276	d__Bacteria;p__Proteobacteria;c__Gammaproteobacteria;o__UBA4486;f__UBA4486;g__;s__
B1T1B5	83.6	1.294	0.462	7848	1581065	1.86707e+06	7	Slope	1842	28	803	1243	21	644	575	d__Archaea;p__Thaumarchaeota;c__Nitrososphaeria;o__Nitrososphaerales;f__UBA57;g__;s__
B1T1B8	86.37	5.296	0.55	28598	5071509	5576509	6	Slope	4979	92	2240	4184	143	984	757	d__Bacteria;p__Proteobacteria;c__Gammaproteobacteria;o__Pseudomonadales;f__HTCC2089;g__;s__
B1T1L6	67.96	1.431	0.431	4288	2149148	3.11776e+06	16	Slope	2238	39	1324	1897	59	398	318	d__Bacteria;p__Proteobacteria;c__Gammaproteobacteria;o__UBA4486;f__UBA4486;g__;s__
B1T3L11	51.86	5.044	0.409	3282	1150994	2.11285e+06	9	Bottom	1482	37	777	1063	26	410	378	d__Bacteria;p__Omnitrophota;c__koll11;o__UBA10015;f__kpj58rc;g__2-02-FULL-52-10;s__
B1T3L14	51.67	0.099	0.578	4523	1291118	2.49631e+06	12	Bottom	1421	40	751	1138	37	280	260	d__Bacteria;p__Marinisomatota;c__Marinisomatia;o__;f__;g__;s__
B1T3L8	51.44	6.525	0.558	3409	892072	1.62797e+06	2	Bottom	1112	10	664	929	19	195	165	d__Bacteria;p__Chloroflexota;c__Dehalococcoidia;o__Dehalococcoidales;f__RBG-16-60-22;g__GCA-2688435;s__
B20D1T1	57.75	0	0.587	6850	1543883	2.67339e+06	9	Slope	1619	38	1081	1464	63	164	131	d__Bacteria;p__Proteobacteria;c__Gammaproteobacteria;o__BM003;f__BM003;g__;s__
B20D1T2	88.35	2.836	0.559	52357	3142915	3.45924e+06	16	Slope	2947	55	1763	2653	99	395	275	d__Bacteria;p__Proteobacteria;c__Gammaproteobacteria;o__Woeseiales;f__Woeseiaceae;g__SZUA-117;s__
B20T1B10	97.32	0.505	0.411	54972	4060942	4.15181e+06	25	Trench	3634	117	1510	3037	160	831	585	d__Bacteria;p__Bacteroidota;c__Bacteroidia;o__Cytophagales;f__Cyclobacteriaceae;g__SZUA-230;s__
B20T1B11	88.34	3.71	0.675	13960	3192774	3.4849e+06	20	Slope	3238	41	1949	2832	110	458	358	d__Bacteria;p__Proteobacteria;c__Alphaproteobacteria;o__Kiloniellales;f__Kiloniellaceae;g__;s__
B20T1B5	74.34	1.704	0.606	5909	2215457	2.93024e+06	3	Slope	2150	44	918	1506	31	657	609	d__Bacteria;p__Planctomycetota;c__Phycisphaerae;o__UBA1845;f__UBA1845;g__;s__
B20T1L10	68.35	3.76	0.559	4383	4041482	5.69865e+06	10	Bottom	4364	156	1635	3296	48	1153	1013	d__Bacteria;p__Latescibacterota;c__UBA2968;o__UBA2968;f__UBA2968;g__;s__
B20T1L6	60.56	4.558	0.642	3165	1576903	2.49036e+06	8	Trench	1881	26	941	1466	30	428	382	d__Bacteria;p__Actinobacteriota;c__Acidimicrobiia;o__UBA5794;f__UBA5794;g__;s__
B20T3L14	64.61	4.036	0.513	3333	1536192	2.2854e+06	10	Bottom	1824	25	882	1377	40	465	418	d__Bacteria;p__Nitrospinota;c__Nitrospinia;o__Nitrospinales;f__Nitrospinaceae;g__;s__
B20T3L8	61.09	2.397	0.455	3451	1359055	2.1726e+06	7	Bottom	1536	32	788	1196	28	345	311	d__Bacteria;p__Zixibacteria;c__MSB-5A5;o__GN15;f__FEB-12;g__;s__
B21D1T1	95.43	1.561	0.649	20457	2750977	2.83841e+06	18	Slope	2635	53	1654	2339	101	350	272	d__Bacteria;p__Proteobacteria;c__Alphaproteobacteria;o__UBA11136;f__UBA11136;g__;s__
B21D1T2	89.01	7.171	0.589	10481	2453382	2.57187e+06	6	Slope	2655	54	1317	2032	88	701	602	d__Bacteria;p__Nitrospirota;c__Nitrospiria;o__Nitrospirales;f__Nitrospiraceae;g__40CM-3-62-11;s__
B21T1B10	97.8	0	0.448	267741	2934369	3.00038e+06	4	Slope	2427	64	1169	1925	55	591	474	d__Bacteria;p__Zixibacteria;c__MSB-5A5;o__GN15;f__FEB-12;g__;s__
B21T1B11	63.31	6.542	0.31	46095	838299	1.24281e+06	1	Slope	998	13	330	471	12	522	505	d__Archaea;p__Nanoarchaeota;c__Nanoarchaeia;o__Pacearchaeales;f__GW2011-AR1;g__;s__
B21T1B5	63.06	7.205	0.647	6233	3632859	5.37378e+06	4	Slope	3400	118	1295	2424	61	1027	935	d__Bacteria;p__Planctomycetota;c__Phycisphaerae;o__UBA1845;f__Fen-1342;g__;s__
B21T1L6	59.72	2.056	0.59	4906	1444425	2.36994e+06	2	Slope	1591	27	1010	1403	59	193	170	d__Bacteria;p__Proteobacteria;c__Gammaproteobacteria;o__BM003;f__BM003;g__;s__
B21T3L8	69.4	2.716	0.392	4267	2536530	3.5583e+06	2	Bottom	2956	71	1336	2195	46	822	723	d__Bacteria;p__Nitrospinota;c__UBA9942;o__UBA9942;f__;g__;s__
B22D1T1	85.46	1.253	0.544	14611	2858163	3.30306e+06	10	Slope	2990	45	1704	2560	100	494	403	d__Bacteria;p__Proteobacteria;c__Gammaproteobacteria;o__Acidiferrobacterales;f__SPGG2;g__SPGG2;s__SPGG2 sp001643475
B22D1T2	93.16	3.846	0.63	16144	2791088	2.88506e+06	9	Slope	2926	55	1356	2225	50	755	662	d__Bacteria;p__Actinobacteriota;c__Acidimicrobiia;o__UBA5794;f__UBA11373;g__;s__
B22T1B10	87.9	2.985	0.556	19525	4558387	5.03557e+06	6	Trench	4577	81	2082	3859	151	902	697	d__Bacteria;p__Proteobacteria;c__Gammaproteobacteria;o__Pseudomonadales;f__HTCC2089;g__;s__
B22T1B11	97.8	0	0.449	191917	2746727	2.80851e+06	2	Trench	2327	58	1160	1867	60	526	430	d__Bacteria;p__Zixibacteria;c__MSB-5A5;o__GN15;f__FEB-12;g__;s__
B22T1B5	75.93	3.225	0.664	7360	3129390	3.99265e+06	16	Slope	3217	59	1459	2564	61	694	612	d__Bacteria;p__Myxococcota;c__UBA9160;o__UBA9160;f__UBA9160;g__;s__
B22T1B8	62.56	2.873	0.613	4303	4223749	6.56296e+06	1	Slope	4109	124	1416	3110	62	1187	958	d__Bacteria;p__Planctomycetota;c__Planctomycetes;o__Pirellulales;f__;g__;s__
B22T1L10	67.18	3.396	0.453	15146	1819175	2.61897e+06	13	Bottom	1693	38	865	1344	41	388	325	d__Bacteria;p__Zixibacteria;c__MSB-5A5;o__GN15;f__FEB-12;g__;s__
B22T1L6	52.19	1.724	0.349	3618	1184742	2.23158e+06	12	Trench	1462	29	697	1095	19	388	341	d__Bacteria;p__Dadabacteria;c__UBA1144;o__;f__;g__;s__
B22T3L11	52.47	2.475	0.655	3556	1399508	2.60283e+06	5	Bottom	1683	39	730	1285	18	396	372	d__Bacteria;p__Chloroflexota;c__Dehalococcoidia;o__SM23-28-2;f__RBG-16-68-14;g__;s__
B22T3L14	90.92	2.678	0.4	40902	3471371	3.71847e+06	13	Trench	3041	119	1374	2685	157	551	350	d__Bacteria;p__Bacteroidota;c__Bacteroidia;o__Cytophagales;f__Cyclobacteriaceae;g__SZUA-230;s__
B22T3L8	84.65	2.84	0.395	5068	2739149	3.14649e+06	5	Bottom	2986	56	1345	2390	58	724	574	d__Bacteria;p__Planctomycetota;c__Brocadiae;o__Brocadiales;f__Scalinduaceae;g__Scalindua;s__
B23D1T1	82.66	4.134	0.56	22508	2292176	2.66293e+06	16	Slope	2206	36	1421	2006	76	270	189	d__Bacteria;p__Proteobacteria;c__Gammaproteobacteria;o__Woeseiales;f__Woeseiaceae;g__SZUA-117;s__
B23D1T2	85.88	9.469	0.448	5399	2358077	2.50827e+06	1	Slope	2390	56	1173	1872	53	561	481	d__Bacteria;p__Zixibacteria;c__MSB-5A5;o__GN15;f__FEB-12;g__;s__
B23T1B10	93.4	4.46	0.392	18831	5369421	5.50339e+06	14	Trench	4836	153	1949	3841	139	1167	939	d__Bacteria;p__KSB1;c__UBA2214;o__JdFR-76;f__JdFR-76;g__;s__
B23T1B5	85.57	2.84	0.614	11767	3500024	3.97729e+06	6	Trench	3271	69	1335	2304	56	1016	912	d__Bacteria;p__Planctomycetota;c__Phycisphaerae;o__Phycisphaerales;f__SM1A02;g__;s__
B23T1B8	75.49	2.67	0.651	6720	3198469	4.12676e+06	4	Slope	3134	101	1418	2479	96	680	600	d__Bacteria;p__Acidobacteriota;c__UBA890;o__UBA890;f__;g__;s__
B23T1L10	66.83	0.99	0.628	5727	2382361	3.52986e+06	12	Trench	2552	44	1235	2148	49	429	379	d__Bacteria;p__Chloroflexota;c__Dehalococcoidia;o__UBA3495;f__UBA3495;g__UBA9611;s__
B23T1L6	93.39	2.635	0.627	18242	2765713	2.88543e+06	14	Slope	2687	77	1429	2185	80	572	467	d__Bacteria;p__Acidobacteriota;c__Acidobacteriae;o__UBA7541;f__2-02-FULL-67-57;g__;s__
B23T3L11	79.78	3.333	0.486	5423	2492928	3.02396e+06	8	Bottom	2736	30	1658	2414	73	387	306	d__Bacteria;p__Proteobacteria;c__Gammaproteobacteria;o__GCA-001735895;f__GCA-001735895;g__;s__
B23T3L8	98.9	4.395	0.64	127842	3843373	3.72252e+06	6	Bottom	3561	95	1608	2891	155	788	638	d__Bacteria;p__Gemmatimonadota;c__Gemmatimonadetes;o__SG8-23;f__UBA6960;g__;s__
B24D1T1	88.64	3.895	0.5	7592	2460804	2.6721e+06	4	Slope	2580	50	1662	2338	85	275	219	d__Bacteria;p__Proteobacteria;c__Gammaproteobacteria;o__GCA-001735895;f__GCA-001735895;g__;s__
B24D1T2	73.47	3.431	0.524	5747	3166805	4.16736e+06	15	Slope	3472	50	1564	2613	52	917	813	d__Bacteria;p__Binatota;c__Binatia;o__UBA9968;f__;g__;s__
B24T1B10	75.94	2.262	0.437	8095	3465012	4.4619e+06	14	Slope	3451	81	1484	2748	89	830	664	d__Bacteria;p__KSB1;c__UBA2214;o__AABM5-25-91;f__;g__;s__
B24T1B11	96.7	0.099	0.602	167538	2395876	2.47519e+06	1	Slope	2232	48	1110	1793	57	494	417	d__Bacteria;p__Marinisomatota;c__Marinisomatia;o__;f__;g__;s__
B24T1B5	52.8	1.073	0.61	3975	3924031	7.35298e+06	8	Slope	3768	107	1449	3096	129	880	648	d__Bacteria;p__Bacteroidota;c__Rhodothermia;o__Rhodothermales;f__Rhodothermaceae;g__;s__
B24T1B8	63.8	2.521	0.665	4475	2421178	3.70163e+06	9	Slope	2609	39	1292	1955	40	662	612	d__Bacteria;p__SAR324;c__SAR324;o__;f__;g__;s__
B24T1L10	77.58	0	0.506	24383	2558498	3.29788e+06	15	Trench	2499	45	1443	2244	74	300	234	d__Bacteria;p__Proteobacteria;c__Gammaproteobacteria;o__Pseudomonadales;f__HTCC2089;g__GCA-002726655;s__
B24T1L6	50.49	1.231	0.55	3624	1610926	3.15179e+06	6	Slope	1839	32	1105	1597	41	260	212	d__Bacteria;p__Proteobacteria;c__Gammaproteobacteria;o__Xanthomonadales;f__SZUA-36;g__;s__
B24T3L14	67.8	7.113	0.344	4897	2188092	3.01296e+06	10	Trench	2357	76	1104	1983	65	466	358	d__Bacteria;p__Bacteroidota;c__Ignavibacteria;o__Ignavibacteriales;f__Ignavibacteriaceae;g__BMS3ABIN03;s__
B25D1T2	93.91	0.869	0.654	33095	2314602	2.44347e+06	23	Trench	2218	50	1405	1957	84	314	242	d__Bacteria;p__Proteobacteria;c__Alphaproteobacteria;o__UBA11136;f__;g__;s__
B25T1B10	96.17	2.905	0.615	19340	3240578	3.27451e+06	12	Slope	3337	85	1548	2489	96	932	799	d__Bacteria;p__Acidobacteriota;c__Acidobacteriae;o__UBA7541;f__2-02-FULL-67-57;g__;s__
B25T1B5	72.55	6.633	0.57	8015	2066447	2.67113e+06	10	Trench	2107	37	1080	1744	45	375	337	d__Bacteria;p__Chloroflexota;c__Dehalococcoidia;o__UBA3495;f__UBA3495;g__UBA1141;s__
B25T1B8	95.72	5.27	0.542	17839	2788959	2.7678e+06	13	Slope	2775	66	1403	2171	64	639	567	d__Bacteria;p__Nitrospinota;c__Nitrospinia;o__Nitrospinales;f__Nitrospinaceae;g__SZUA-226;s__
B25T1L10	96.61	2.855	0.519	23900	3291313	3.31224e+06	16	Bottom	2912	86	1398	2490	117	569	406	d__Bacteria;p__Bacteroidota;c__Rhodothermia;o__Rhodothermales;f__;g__;s__
B25T1L6	94.81	2.591	0.402	9578	2245306	2.30841e+06	15	Slope	2445	48	1290	1943	48	560	472	d__Bacteria;p__Dadabacteria;c__UBA1144;o__UBA2774;f__UBA2774;g__;s__
B25T3L14	76.3	5.681	0.662	4097	2768436	3.43331e+06	9	Trench	2919	56	1203	2030	44	904	846	d__Bacteria;p__Planctomycetota;c__Phycisphaerae;o__Phycisphaerales;f__SM1A02;g__;s__
B25T3L8	96.63	2.197	0.426	107510	2557401	2.5897e+06	16	Bottom	2336	60	1234	1957	63	425	359	d__Bacteria;p__Marinisomatota;c__;o__;f__;g__;s__
B26D1T2	63.08	2.265	0.46	3975	1383522	2.1447e+06	5	Slope	1676	18	686	1093	16	624	554	d__Archaea;p__Thaumarchaeota;c__Nitrososphaeria;o__Nitrososphaerales;f__UBA57;g__;s__
B26T1B10	80.08	1.343	0.515	8127	1907596	2.35055e+06	4	Slope	2014	27	1204	1742	64	302	253	d__Bacteria;p__Proteobacteria;c__Alphaproteobacteria;o__Sphingomonadales;f__;g__;s__
B26T1B5	67.25	1.681	0.596	10082	1546483	2.26159e+06	7	Slope	1604	19	992	1395	57	209	186	d__Bacteria;p__Proteobacteria;c__Alphaproteobacteria;o__Sphingomonadales;f__;g__;s__
B26T1B8	86.06	4.466	0.558	8219	2620072	2.91432e+06	6	Slope	2457	76	1179	2066	109	494	379	d__Bacteria;p__Bacteroidota;c__Rhodothermia;o__Rhodothermales;f__;g__;s__
B26T1L10	67.29	6.041	0.565	5958	2216825	3.10676e+06	11	Trench	2339	59	1074	1852	46	522	457	d__Bacteria;p__Chloroflexota;c__Dehalococcoidia;o__UBA3495;f__UBA3495;g__Casp-Chloro-G3;s__
B26T1L6	97.43	3.418	0.539	52940	2840710	2.81928e+06	10	Slope	2785	68	1393	2166	72	664	581	d__Bacteria;p__Nitrospinota;c__Nitrospinia;o__Nitrospinales;f__Nitrospinaceae;g__SZUA-226;s__
B26T3L14	50.66	7.77	0.61	3791	1812993	3.32073e+06	16	Bottom	1849	67	913	1432	34	414	379	d__Bacteria;p__Hydrogenedentota;c__Hydrogenedentia;o__Hydrogenedentiales;f__GCA-2746185;g__;s__
B26T3L8	54.57	5.344	0.595	3237	2160830	3.75887e+06	12	Bottom	2400	56	1066	1768	29	630	586	d__Bacteria;p__Hydrogenedentota;c__Hydrogenedentia;o__Hydrogenedentiales;f__GCA-2746185;g__;s__
B27D1T2	72.74	5.918	0.661	5615	2447598	3.17685e+06	16	Slope	2614	47	1569	2286	74	375	301	d__Bacteria;p__Proteobacteria;c__Alphaproteobacteria;o__Rhodospirillales_A;f__2-02-FULL-58-16;g__;s__
B27T1B10	79.41	5.389	0.656	13085	2817678	3.36683e+06	24	Trench	2838	66	1618	2461	90	465	361	d__Bacteria;p__Proteobacteria;c__Alphaproteobacteria;o__Rhodospirillales_A;f__2-02-FULL-58-16;g__;s__
B27T1B5	59.18	0	0.644	4846	3356878	5.67232e+06	4	Slope	3126	118	1177	2311	43	868	782	d__Bacteria;p__Planctomycetota;c__Phycisphaerae;o__UBA1845;f__UBA1845;g__;s__
B27T1B8	82.51	0.312	0.403	8538	2342537	2.83026e+06	3	Slope	2317	61	1091	1781	42	582	513	d__Bacteria;p__Zixibacteria;c__MSB-5A5;o__GN15;f__FEB-12;g__;s__
B27T1L10	90.68	2.84	0.609	15107	3739340	4.00979e+06	19	Trench	3473	78	1397	2437	59	1111	976	d__Bacteria;p__Planctomycetota;c__Phycisphaerae;o__Phycisphaerales;f__SM1A02;g__;s__
B27T3L11	77.27	1.239	0.392	13613	2523958	3.22644e+06	5	Bottom	2580	41	1199	2144	59	605	423	d__Bacteria;p__Planctomycetota;c__Brocadiae;o__Brocadiales;f__Scalinduaceae;g__Scalindua;s__
B27T3L14	91.56	3.08	0.603	15721	2888176	3.06016e+06	15	Trench	2826	60	1397	2391	47	483	410	d__Bacteria;p__Chloroflexota;c__Dehalococcoidia;o__UBA3495;f__UBA3495;g__UBA9611;s__
B27T3L8	96.69	2.97	0.654	13132	2344064	2.35438e+06	10	Bottom	2438	55	1198	1934	43	527	465	d__Bacteria;p__Chloroflexota;c__Dehalococcoidia;o__SM23-28-2;f__RBG-16-68-14;g__;s__
B28D1T2	56.65	1.931	0.593	4361	1438029	2.49036e+06	5	Slope	1606	29	778	1245	26	376	332	d__Bacteria;p__Marinisomatota;c__Marinisomatia;o__;f__;g__;s__
B28T1B10	65.54	1.683	0.653	4583	2178224	3.26849e+06	10	Trench	2382	35	1115	2004	32	403	353	d__Bacteria;p__Chloroflexota;c__Dehalococcoidia;o__;f__;g__;s__
B28T1B5	73.71	1.822	0.553	5842	1588935	2.11708e+06	4	Slope	1800	19	1069	1515	63	295	258	d__Bacteria;p__Proteobacteria;c__Alphaproteobacteria;o__Sphingomonadales;f__;g__;s__
B28T1B8	97.72	3.475	0.625	53708	3351793	3.31481e+06	3	Slope	2982	64	1250	2165	49	883	774	d__Bacteria;p__Planctomycetota;c__Phycisphaerae;o__Phycisphaerales;f__SM1A02;g__;s__
B28T1L10	50.69	2.52	0.647	9160	1485341	2.85822e+06	14	Trench	1640	29	815	1267	26	382	351	d__Bacteria;p__Chloroflexota;c__Dehalococcoidia;o__SM23-28-2;f__RBG-16-64-32;g__RBG-16-64-32;s__
B28T3L11	95.7	1.485	0.597	18546	3742245	3.85317e+06	16	Trench	3670	60	1670	2980	65	746	656	d__Bacteria;p__Chloroflexota;c__Dehalococcoidia;o__UBA3495;f__UBA3495;g__;s__
B28T3L14	56.91	4.494	0.606	3595	2010617	3.38103e+06	4	Bottom	2075	66	915	1558	36	522	480	d__Bacteria;p__Sumerlaeota;c__Sumerlaeia;o__;f__;g__;s__
B28T3L8	58.17	9.345	0.343	3564	790668	1.24307e+06	2	Bottom	1069	10	493	640	9	424	409	d__Archaea;p__Nanoarchaeota;c__Nanoarchaeia;o__Woesearchaeales;f__GW2011-AR4;g__GCA-2686855;s__
B29T1B10	85.45	5.454	0.586	64267	2654013	2.94529e+06	22	Trench	2497	63	1280	2065	68	495	412	d__Bacteria;p__Chloroflexota;c__Anaerolineae;o__Anaerolineales;f__;g__;s__
B29T1B5	76.61	2.727	0.587	9054	2790673	3.546e+06	20	Trench	2776	63	1314	2176	61	668	577	d__Bacteria;p__Chloroflexota;c__Anaerolineae;o__Anaerolineales;f__;g__;s__
B29T1B8	59.52	0.766	0.412	3949	2558603	4.26605e+06	1	Slope	2703	68	873	2087	57	714	597	d__Bacteria;p__Bacteroidota;c__Bacteroidia;o__Chitinophagales;f__;g__;s__
B29T1L10	65.52	1.328	0.568	3806	1744190	2.62718e+06	2	Bottom	1971	42	949	1531	39	449	403	d__Bacteria;p__Marinisomatota;c__Marinisomatia;o__;f__;g__;s__
B29T3L11	92.91	2.232	0.55	13056	2001333	2.10703e+06	7	Bottom	2087	27	1262	1784	76	325	276	d__Bacteria;p__Proteobacteria;c__Alphaproteobacteria;o__Sphingomonadales;f__;g__;s__
B29T3L14	70.6	3.419	0.559	7993	2990002	4.09512e+06	18	Trench	3069	69	1679	2689	115	474	354	d__Bacteria;p__Proteobacteria;c__Gammaproteobacteria;o__Woeseiales;f__Woeseiaceae;g__SZUA-117;s__
B29T3L8	80.17	3.072	0.312	5052	1853640	2.24322e+06	7	Bottom	2073	63	1054	1711	57	402	336	d__Bacteria;p__Bacteroidota;c__Ignavibacteria;o__Ignavibacteriales;f__Ignavibacteriaceae;g__;s__
B2D1T2	94.17	1.456	0.34	17758	1205650	1.26192e+06	15	Slope	1515	6	773	1319	40	446	191	d__Archaea;p__Thaumarchaeota;c__Nitrososphaeria;o__Nitrososphaerales;f__Nitrosopumilaceae;g__;s__
B2MC02	60.39	1.958	0.542	4033	2119008	3.44149e+06	6	Slope	2268	46	1155	1772	52	519	469	d__Bacteria;p__Acidobacteriota;c__UBA6911;o__;f__;g__;s__
B2T1B10	59.3	1.136	0.609	8738	2735263	4.56077e+06	5	Trench	2671	71	1105	1870	49	848	755	d__Bacteria;p__Planctomycetota;c__Phycisphaerae;o__Phycisphaerales;f__SM1A02;g__;s__
B2T1B11	57.01	3.005	0.367	3520	2316002	3.94393e+06	1	Slope	2682	46	935	2036	66	800	623	d__Bacteria;p__Bacteroidota;c__Bacteroidia;o__Cytophagales;f__;g__;s__
B2T1B3	85.75	2.201	0.56	25322	2459956	2.80697e+06	17	Slope	2368	39	1451	2107	80	341	248	d__Bacteria;p__Proteobacteria;c__Gammaproteobacteria;o__Woeseiales;f__Woeseiaceae;g__SZUA-117;s__
B2T1B5	69.22	2.828	0.565	6922	2378509	3.34166e+06	7	Slope	2459	44	1404	2170	101	361	263	d__Bacteria;p__Proteobacteria;c__Gammaproteobacteria;o__Woeseiales;f__Woeseiaceae;g__SZUA-117;s__
B2T1L10	87.64	5.175	0.479	8192	3114681	3.37908e+06	12	Bottom	3187	91	1465	2389	70	856	761	d__Bacteria;p__Nitrospinota;c__Nitrospinia;o__Nitrospinales;f__Nitrospinaceae;g__;s__
B2T3L11	52.01	0.99	0.57	3859	2364961	4.50255e+06	10	Bottom	2613	41	1105	2002	42	648	574	d__Bacteria;p__Chloroflexota;c__Dehalococcoidia;o__SAR202;f__UBA11138;g__UBA1123;s__
B2T3L14	90.04	7.242	0.423	13624	2265057	2.34573e+06	22	Trench	2224	54	1188	1857	57	421	344	d__Bacteria;p__Marinisomatota;c__;o__;f__;g__;s__
B2T3L8	94.44	4.945	0.418	10917	3129296	3.15739e+06	21	Trench	3035	71	1429	2465	64	648	534	d__Bacteria;p__Marinisomatota;c__;o__;f__;g__;s__
B30T1B5	83.66	7.755	0.614	15112	2538366	2.81578e+06	8	Slope	2527	52	1306	2153	56	404	352	d__Bacteria;p__Chloroflexota;c__Dehalococcoidia;o__UBA3495;f__UBA3495;g__UBA9611;s__
B30T1B8	94.31	8.576	0.479	12386	7317817	7.14644e+06	7	Slope	7171	181	2352	5250	92	2197	1846	d__Bacteria;p__Poribacteria;c__WGA-4E;o__WGA-4E;f__;g__;s__
B30T1L10	91.69	3.296	0.456	19867	2138626	2.25803e+06	11	Trench	2030	40	1110	1688	56	360	311	d__Bacteria;p__Marinisomatota;c__;o__;f__;g__;s__
B30T3L11	64.15	0.678	0.424	4657	2671191	4.13593e+06	11	Bottom	2692	71	1218	2072	70	661	576	d__Bacteria;p__KSB1;c__SM23-31;o__SM23-31;f__SM23-31;g__;s__
B30T3L14	57.55	0.99	0.657	5676	1863592	3.20647e+06	13	Trench	2007	21	962	1705	28	313	276	d__Bacteria;p__Chloroflexota;c__Dehalococcoidia;o__;f__;g__;s__
B30T3L8	58.75	2.558	0.557	3768	1573483	2.61147e+06	12	Trench	1826	40	1116	1566	57	272	234	d__Bacteria;p__Proteobacteria;c__Gammaproteobacteria;o__Woeseiales;f__Woeseiaceae;g__;s__
B31T1B10	52.05	0.847	0.555	3482	1397802	2.66294e+06	5	Slope	1473	44	745	1246	43	277	213	d__Bacteria;p__Bacteroidota;c__Rhodothermia;o__Rhodothermales;f__;g__;s__
B31T1B5	88.58	0.925	0.615	26107	2948355	3.29796e+06	1	Slope	2788	73	1178	1942	67	881	797	d__Bacteria;p__Armatimonadota;c__Fimbriimonadia;o__Fimbriimonadales;f__;g__;s__
B31T1B8	71.62	1.239	0.659	9335	2243360	3.09398e+06	5	Slope	2099	54	902	1471	26	657	598	d__Bacteria;p__Planctomycetota;c__Phycisphaerae;o__Phycisphaerales;f__SM1A02;g__;s__
B31T1L10	95.7	2.673	0.594	15715	4113310	4.18623e+06	17	Trench	4066	69	1763	3210	60	916	813	d__Bacteria;p__Chloroflexota;c__Dehalococcoidia;o__UBA3495;f__UBA3495;g__;s__
B31T3L11	55.36	2.197	0.41	4530	1468235	2.59514e+06	15	Trench	1586	38	717	1237	35	392	334	d__Bacteria;p__Marinisomatota;c__;o__;f__;g__;s__
B31T3L8	58.49	2.469	0.535	4368	2117482	3.53302e+06	10	Bottom	2219	40	1239	1907	62	361	285	d__Bacteria;p__Proteobacteria;c__Gammaproteobacteria;o__Pseudomonadales;f__Pseudohongiellaceae;g__UBA9145;s__
B32T1B10	86.7	3.457	0.431	17098	2325206	2.59228e+06	12	Slope	2394	37	1474	2086	75	385	290	d__Bacteria;p__Proteobacteria;c__Gammaproteobacteria;o__UBA4486;f__UBA4486;g__;s__
B32T1B5	91.55	2.991	0.583	12286	4166097	4.41847e+06	9	Slope	3846	99	1681	3079	72	921	734	d__Bacteria;p__Acidobacteriota;c__Acidobacteriae;o__2-12-FULL-54-10;f__2-12-FULL-54-10;g__;s__
B32T1L10	63.12	2.262	0.612	3865	2448024	3.79258e+06	28	Trench	2750	63	1142	2101	82	724	615	d__Bacteria;p__Gemmatimonadota;c__Gemmatimonadetes;o__Gemmatimonadales;f__GWC2-71-9;g__;s__
B32T3L14	86.36	1.704	0.611	16589	3223272	3.66983e+06	20	Trench	2958	70	1262	2139	54	883	773	d__Bacteria;p__Planctomycetota;c__Phycisphaerae;o__Phycisphaerales;f__SM1A02;g__;s__
B32T3L8	53.21	7.639	0.437	3314	422356	737421	2	Bottom	524	7	298	364	9	146	140	d__Bacteria;p__Patescibacteria;c__Paceibacteria;o__Paceibacterales;f__UBA10102;g__01-FULL-49-22b;s__
B33T1B10	58.76	2.886	0.508	4095	2109671	3.48961e+06	15	Trench	2402	39	1309	2099	73	330	270	d__Bacteria;p__Proteobacteria;c__Gammaproteobacteria;o__Pseudomonadales;f__HTCC2089;g__GCA-002726655;s__
B33T1B5	84.84	2.624	0.55	30848	3002713	3.44877e+06	13	Slope	2846	65	1656	2538	110	398	288	d__Bacteria;p__Proteobacteria;c__Gammaproteobacteria;o__Woeseiales;f__Woeseiaceae;g__UBA1847;s__
B33T1B8	96.42	2.185	0.521	75271	3763593	3.81987e+06	6	Slope	3317	95	1486	2751	129	746	545	d__Bacteria;p__Bacteroidota;c__Rhodothermia;o__Rhodothermales;f__;g__;s__
B33T1L10	88.06	0.774	0.623	7488	3700584	4.17007e+06	7	Bottom	3077	66	1217	2118	44	1009	927	d__Bacteria;p__Planctomycetota;c__Phycisphaerae;o__UBA1845;f__UBA1845;g__;s__
B33T3L11	76.8	3.112	0.593	5480	2388602	3.01629e+06	9	Bottom	2711	38	1545	2305	80	458	381	d__Bacteria;p__Proteobacteria;c__Alphaproteobacteria;o__Rhizobiales;f__Methyloligellaceae;g__UBA2767;s__
B33T3L14	61.07	3.465	0.642	5965	2007612	3.1773e+06	12	Bottom	2088	29	1002	1662	33	440	404	d__Bacteria;p__Chloroflexota;c__Dehalococcoidia;o__UBA1151;f__UBA1151;g__GCA-2730555;s__
B33T3L8	64.74	5.21	0.617	4778	1776554	2.60825e+06	16	Bottom	1987	40	1212	1733	56	284	231	d__Bacteria;p__Proteobacteria;c__Alphaproteobacteria;o__Rhodospirillales_A;f__Casp-alpha2;g__Casp-alpha2;s__
B34T1B10	82.5	0.495	0.585	12322	2529165	3.05055e+06	9	Slope	2382	44	1169	1909	33	496	453	d__Bacteria;p__Chloroflexota;c__Dehalococcoidia;o__UBA1151;f__Bin127;g__UBA9455;s__
B34T1B5	58.59	5.113	0.595	4018	3534681	5.73945e+06	2	Slope	3572	63	1324	2399	40	1209	1119	d__Bacteria;p__Planctomycetota;c__Phycisphaerae;o__UBA1845;f__UBA1845;g__;s__
B34T3L14	67.47	1.309	0.554	5111	1918398	2.8066e+06	11	Trench	1986	38	1278	1783	62	216	174	d__Bacteria;p__Proteobacteria;c__Gammaproteobacteria;o__Xanthomonadales;f__SZUA-36;g__;s__
B34T3L8	97.61	1.25	0.413	41644	4088248	4.13664e+06	24	Trench	3641	119	1549	3085	162	770	538	d__Bacteria;p__Bacteroidota;c__Bacteroidia;o__Cytophagales;f__Cyclobacteriaceae;g__SZUA-230;s__
B35T1B10	83.63	2.151	0.584	35769	2169077	2.53904e+06	22	Trench	2093	44	1336	1901	94	235	176	d__Bacteria;p__Proteobacteria;c__Gammaproteobacteria;o__SZUA-146;f__SZUA-146;g__;s__
B35T1B5	85.09	0.99	0.618	17590	2615636	3.04383e+06	7	Slope	2487	36	1249	2115	41	400	352	d__Bacteria;p__Chloroflexota;c__Dehalococcoidia;o__UBA1151;f__UBA1151;g__UBA1151;s__
B35T1L10	77.83	5.15	0.602	10410	2604646	3.18268e+06	13	Bottom	2620	52	1277	2187	54	464	408	d__Bacteria;p__Chloroflexota;c__Dehalococcoidia;o__UBA3495;f__UBA3495;g__;s__
B35T3L14	90.86	4.568	0.665	11847	2862879	3.01322e+06	26	Trench	2770	63	1639	2451	100	387	302	d__Bacteria;p__Proteobacteria;c__Alphaproteobacteria;o__Rhodospirillales_A;f__2-02-FULL-58-16;g__;s__
B35T3L8	78.48	3.618	0.612	6958	2894045	3.55886e+06	19	Trench	2837	62	1216	2008	51	875	780	d__Bacteria;p__Planctomycetota;c__Phycisphaerae;o__Phycisphaerales;f__SM1A02;g__;s__
B36T1B10	62.06	2.397	0.476	4531	2129179	3.35053e+06	11	Trench	2416	56	1082	1804	41	638	570	d__Bacteria;p__Nitrospinota;c__Nitrospinia;o__Nitrospinales;f__;g__;s__
B36T1B5	89.77	4.08	0.569	7857	5668207	6.06663e+06	6	Slope	4901	258	1775	3711	99	1299	1134	d__Bacteria;p__Planctomycetota;c__Phycisphaerae;o__SG8-4;f__SG8-4;g__UBA2266;s__
B36T1B8	70.95	1.98	0.636	7679	2094805	2.89518e+06	3	Slope	2124	33	1068	1712	47	436	386	d__Bacteria;p__Chloroflexota;c__Dehalococcoidia;o__SAR202;f__UBA11138;g__;s__
B36T1L10	50.42	0.932	0.602	9196	2085607	4.09827e+06	15	Bottom	1922	48	904	1505	37	432	385	d__Bacteria;p__Hydrogenedentota;c__Hydrogenedentia;o__Hydrogenedentiales;f__GCA-2746185;g__;s__
B36T3L8	60.28	2.475	0.659	4597	1034303	1.67439e+06	5	Bottom	1248	26	666	1012	20	239	213	d__Bacteria;p__Chloroflexota;c__Dehalococcoidia;o__SM23-28-2;f__RBG-16-64-32;g__;s__
B37T1B10	51.94	1.188	0.686	4334	1676622	3.1901e+06	13	Trench	1949	30	909	1506	23	478	415	d__Bacteria;p__Chloroflexota;c__Dehalococcoidia;o__UBA2963;f__UBA2963;g__;s__
B37T1B5	53.24	3.15	0.646	8350	1929072	3.5127e+06	12	Slope	2061	43	1198	1807	63	305	231	d__Bacteria;p__Proteobacteria;c__Alphaproteobacteria;o__UBA11136;f__UBA11136;g__;s__
B37T1B8	85.59	0.217	0.591	43062	2153576	2.51071e+06	7	Slope	2067	30	1225	1782	83	302	258	d__Bacteria;p__Proteobacteria;c__Alphaproteobacteria;o__Sphingomonadales;f__;g__;s__
B37T1L10	83.49	3.168	0.656	11233	2686626	3.11909e+06	13	Trench	2721	38	1285	2330	38	426	364	d__Bacteria;p__Chloroflexota;c__Dehalococcoidia;o__;f__;g__;s__
B37T3L11	55.56	6.269	0.637	3890	2444250	4.13978e+06	15	Bottom	2797	45	1587	2414	65	431	351	d__Bacteria;p__Proteobacteria;c__Alphaproteobacteria;o__UBA2966;f__;g__;s__
B37T3L8	57.82	0.747	0.516	3498	1476159	2.5341e+06	2	Bottom	1661	25	1073	1475	46	196	161	d__Bacteria;p__Proteobacteria;c__Gammaproteobacteria;o__GCA-001735895;f__GCA-001735895;g__;s__
B38T1B10	56.68	1.136	0.571	4596	2274538	3.96787e+06	6	Slope	2213	92	904	1688	35	549	493	d__Bacteria;p__Planctomycetota;c__Phycisphaerae;o__SG8-4;f__SG8-4;g__UBA2266;s__
B38T1B5	86.91	0	0.631	16666	2773218	3.19091e+06	6	Slope	2636	43	1304	2160	62	514	456	d__Bacteria;p__Chloroflexota;c__Dehalococcoidia;o__SAR202;f__UBA11138;g__;s__
B38T1B8	95.37	2.959	0.684	113846	3808081	3.8782e+06	2	Slope	3450	92	2092	3192	116	396	247	d__Bacteria;p__Proteobacteria;c__Gammaproteobacteria;o__Burkholderiales;f__Burkholderiaceae;g__Aquabacterium;s__
B38T1L10	84.31	3.057	0.642	15741	3010581	3.46492e+06	16	Bottom	2998	65	1810	2680	97	385	294	d__Bacteria;p__Proteobacteria;c__Alphaproteobacteria;o__UBA2966;f__;g__;s__
B38T3L11	91.61	5.27	0.317	14533	2255983	2.33931e+06	18	Trench	2242	73	1202	1968	86	352	263	d__Bacteria;p__Bacteroidota;c__Ignavibacteria;o__Ignavibacteriales;f__Ignavibacteriaceae;g__;s__
B38T3L14	86.4	3.53	0.534	14538	3395352	3.79581e+06	11	Bottom	3110	57	1683	2738	112	497	352	d__Bacteria;p__Proteobacteria;c__Gammaproteobacteria;o__Pseudomonadales;f__Pseudohongiellaceae;g__UBA9145;s__
B38T3L8	81.18	5.246	0.683	6649	3168374	3.70836e+06	16	Bottom	3343	51	1905	2946	89	466	374	d__Bacteria;p__Proteobacteria;c__Alphaproteobacteria;o__Rhodobacterales;f__Rhodobacteraceae;g__;s__
B39T1B10	80.85	1.231	0.549	6924	1726896	2.10995e+06	4	Trench	1934	15	1136	1596	65	356	310	d__Bacteria;p__Proteobacteria;c__Alphaproteobacteria;o__Sphingomonadales;f__;g__;s__
B39T1B5	86.51	3.409	0.628	11145	2557419	2.85876e+06	6	Slope	2386	42	1080	1725	38	691	620	d__Bacteria;p__Planctomycetota;c__Phycisphaerae;o__Phycisphaerales;f__SM1A02;g__;s__
B39T1B8	74.28	2.496	0.555	18888	2033911	2.67149e+06	20	Trench	2035	39	1316	1836	81	240	176	d__Bacteria;p__Proteobacteria;c__Gammaproteobacteria;o__Woeseiales;f__Woeseiaceae;g__;s__
B39T1L10	65.22	2.611	0.523	4133	1994312	2.98001e+06	1	Bottom	2207	61	1056	1694	37	528	475	d__Bacteria;p__Nitrospinota;c__Nitrospinia;o__Nitrospinales;f__Nitrospinaceae;g__;s__
B39T3L11	58.03	2.585	0.656	4910	1871030	3.143e+06	13	Trench	2064	29	984	1758	34	322	276	d__Bacteria;p__Chloroflexota;c__Dehalococcoidia;o__;f__;g__;s__
B39T3L8	66.38	5.906	0.634	4040	1957545	2.78454e+06	13	Bottom	2330	47	1015	1777	32	562	519	d__Bacteria;p__Chloroflexota;c__Dehalococcoidia;o__SM23-28-2;f__RBG-16-68-14;g__SZUA-185;s__
B3D1T1	84.99	1.923	0.625	6111	2395031	2.76485e+06	8	Slope	2599	62	1362	2067	75	586	483	d__Bacteria;p__Acidobacteriota;c__Acidobacteriae;o__UBA7541;f__2-02-FULL-67-57;g__;s__
B3D1T2	96.59	2.272	0.624	58863	3362124	3.40349e+06	1	Slope	2967	52	1220	2120	47	909	805	d__Bacteria;p__Planctomycetota;c__Phycisphaerae;o__Phycisphaerales;f__SM1A02;g__;s__
B3MC02	52.41	6.956	0.678	3554	2292425	4.08955e+06	12	Slope	2683	34	1495	2256	71	466	394	d__Bacteria;p__Proteobacteria;c__Alphaproteobacteria;o__Kiloniellales;f__;g__;s__
B3T1B10	97.73	2.197	0.613	19532	3588813	3.59323e+06	29	Trench	3371	98	1579	2749	134	751	589	d__Bacteria;p__Gemmatimonadota;c__Gemmatimonadetes;o__Gemmatimonadales;f__GWC2-71-9;g__;s__
B3T1B11	55.71	1.105	0.433	3990	1355763	2.40701e+06	13	Slope	1574	25	1005	1353	45	236	197	d__Bacteria;p__Proteobacteria;c__Gammaproteobacteria;o__UBA4486;f__UBA4486;g__;s__
B3T1B3	73.59	3.861	0.652	5923	2604039	3.40703e+06	18	Slope	2759	51	1675	2383	95	412	336	d__Bacteria;p__Proteobacteria;c__Alphaproteobacteria;o__UBA11136;f__UBA11136;g__;s__
B3T1B5	60.76	3.188	0.549	4474	2863286	4.56686e+06	9	Slope	3310	55	1498	2731	91	663	545	d__Bacteria;p__Proteobacteria;c__Gammaproteobacteria;o__Pseudomonadales;f__HTCC2089;g__;s__
B3T1B8	67.4	0.568	0.586	5467	4966598	7.32722e+06	1	Slope	4874	98	1456	3013	41	1955	1799	d__Bacteria;p__Planctomycetota;c__Phycisphaerae;o__UBA1845;f__UBA1845;g__;s__
B3T1L10	100	2.136	0.642	12326	2568766	2.51504e+06	19	Trench	2709	41	1361	2189	51	558	483	d__Bacteria;p__Actinobacteriota;c__Acidimicrobiia;o__UBA5794;f__UBA5794;g__;s__
B3T1L6	84.08	2.926	0.654	15478	3581953	4.13906e+06	20	Trench	3507	83	1616	2859	71	706	605	d__Bacteria;p__Myxococcota;c__UBA9160;o__UBA9160;f__UBA9160;g__;s__
B3T3L11	50.27	4.869	0.544	3704	2703512	5.12829e+06	12	Trench	3195	41	1465	2493	60	792	667	d__Bacteria;p__Proteobacteria;c__Gammaproteobacteria;o__Woeseiales;f__Woeseiaceae;g__UBA1844;s__
B3T3L14	97.8	0	0.393	32169	4622658	4.72664e+06	15	Trench	4010	137	1744	3291	136	858	679	d__Bacteria;p__KSB1;c__UBA2214;o__JdFR-76;f__JdFR-76;g__;s__
B3T3L8	98.86	0	0.482	27084	4207564	4.25608e+06	3	Bottom	3476	236	1473	2733	63	825	699	d__Bacteria;p__Planctomycetota;c__Phycisphaerae;o__SG8-4;f__SG8-4;g__SG8-4;s__
B40T1B10	55.7	4.354	0.584	10302	1619263	2.78582e+06	16	Slope	1664	27	1066	1484	50	215	158	d__Bacteria;p__Proteobacteria;c__Gammaproteobacteria;o__Woeseiales;f__Woeseiaceae;g__UBA1844;s__
B40T1B5	96.97	2.95	0.521	48288	3314264	3.31989e+06	7	Slope	2900	82	1396	2482	124	578	404	d__Bacteria;p__Bacteroidota;c__Rhodothermia;o__Rhodothermales;f__;g__;s__
B40T1B8	95.47	2.053	0.429	44992	2679842	2.75053e+06	16	Slope	2666	48	1543	2274	88	473	377	d__Bacteria;p__Proteobacteria;c__Gammaproteobacteria;o__UBA4486;f__UBA4486;g__;s__
B40T1L10	96.52	2.391	0.64	23658	3557992	3.60019e+06	15	Bottom	3410	72	1919	2957	102	549	419	d__Bacteria;p__Proteobacteria;c__Alphaproteobacteria;o__UBA11136;f__UBA11136;g__;s__
B40T3L11	91.5	1.98	0.587	14308	2901336	3.10929e+06	16	Trench	2691	43	1336	2163	35	558	499	d__Bacteria;p__Chloroflexota;c__Dehalococcoidia;o__UBA1151;f__Bin127;g__UBA9455;s__
B41T1B8	79.57	1.98	0.594	6770	2388368	2.94332e+06	2	Slope	2428	33	1210	2014	36	444	390	d__Bacteria;p__Chloroflexota;c__Dehalococcoidia;o__;f__;g__;s__
B41T1L10	94.87	0.869	0.554	35318	1891714	1.97683e+06	9	Bottom	1857	24	1179	1660	78	226	187	d__Bacteria;p__Proteobacteria;c__Alphaproteobacteria;o__Sphingomonadales;f__;g__;s__
B41T3L11	87.64	6.554	0.554	25385	2846157	3.0478e+06	24	Trench	2765	58	1706	2469	117	368	274	d__Bacteria;p__Proteobacteria;c__Gammaproteobacteria;o__Woeseiales;f__Woeseiaceae;g__;s__
B41T3L14	91.17	4.084	0.609	12223	4416591	4.65427e+06	16	Bottom	4135	68	1929	3151	70	1008	920	d__Bacteria;p__SAR324;c__SAR324;o__;f__;g__;s__
B42T1B8	79.19	6.394	0.562	19755	4157992	4.9351e+06	9	Slope	3975	81	2105	3506	150	594	436	d__Bacteria;p__Proteobacteria;c__Gammaproteobacteria;o__Woeseiales;f__Woeseiaceae;g__SZUA-117;s__
B42T1L10	91.57	2.847	0.406	11924	2705247	2.87251e+06	2	Bottom	2724	49	1216	2060	63	735	619	d__Bacteria;p__Marinisomatota;c__Marinisomatia;o__Marinisomatales;f__;g__;s__
B42T3L11	56.05	2.376	0.562	3839	1695153	2.95417e+06	6	Bottom	1913	38	903	1532	26	390	351	d__Bacteria;p__Chloroflexota;c__Dehalococcoidia;o__SAR202;f__UBA11138;g__;s__
B42T3L14	74.15	3.369	0.644	9002	2292532	2.99098e+06	15	Bottom	2320	52	1406	2082	67	288	217	d__Bacteria;p__Proteobacteria;c__Alphaproteobacteria;o__UBA11136;f__UBA11136;g__;s__
B43T1B5	54.54	4.516	0.625	6749	2306473	4.04623e+06	5	Slope	2287	60	1101	1818	44	494	434	d__Bacteria;p__Myxococcota;c__UBA9160;o__UBA9160;f__UBA9160;g__;s__
B43T1L10	74.36	5.04	0.596	4977	2144104	2.74506e+06	8	Trench	2281	40	1143	1875	34	425	381	d__Bacteria;p__Chloroflexota;c__Dehalococcoidia;o__;f__;g__;s__
B43T3L11	77.09	1.98	0.602	13336	1872726	2.38211e+06	14	Bottom	1821	35	936	1543	37	312	267	d__Bacteria;p__Chloroflexota;c__Dehalococcoidia;o__UBA3495;f__UBA3495;g__;s__
B43T3L14	95.11	2.515	0.487	21246	2967631	3.04366e+06	8	Bottom	2880	47	1828	2617	87	327	241	d__Bacteria;p__Proteobacteria;c__Gammaproteobacteria;o__GCA-001735895;f__GCA-001735895;g__;s__
B44T1B5	67.59	5.434	0.622	7811	3534690	4.96007e+06	10	Slope	3769	70	1900	3070	82	771	646	d__Bacteria;p__Proteobacteria;c__Alphaproteobacteria;o__UBA2966;f__;g__;s__
B44T1B8	80.82	5.454	0.587	20598	2640786	3.0985e+06	20	Trench	2573	58	1313	2079	70	552	476	d__Bacteria;p__Chloroflexota;c__Anaerolineae;o__Anaerolineales;f__;g__;s__
B44T1L10	67.45	0.311	0.356	26585	592661	875943	12	Bottom	718	11	344	439	4	272	265	d__Archaea;p__Nanoarchaeota;c__Nanoarchaeia;o__Woesearchaeales;f__GW2011-AR4;g__GCA-2688925;s__
B44T3L11	66.33	0.99	0.617	6457	2344054	3.49928e+06	13	Trench	2431	51	1167	1954	42	502	455	d__Bacteria;p__Chloroflexota;c__Dehalococcoidia;o__UBA1151;f__UBA1151;g__UBA1151;s__
B44T3L14	82.68	0.323	0.323	11867	1125635	1.35705e+06	18	Trench	1475	6	696	1273	35	479	198	d__Archaea;p__Thaumarchaeota;c__Nitrososphaeria;o__Nitrososphaerales;f__Nitrosopumilaceae;g__Nitrosopumilus;s__
B45T1B5	68.62	3.615	0.604	5395	2211949	3.11101e+06	8	Slope	2194	51	1017	1579	31	637	584	d__Bacteria;p__Planctomycetota;c__Phycisphaerae;o__UBA1845;f__UBA1845;g__;s__
B45T1B8	66.67	1.056	0.555	6976	1985714	2.9473e+06	2	Slope	2105	44	1164	1821	60	330	262	d__Bacteria;p__Proteobacteria;c__Gammaproteobacteria;o__Woeseiales;f__Woeseiaceae;g__UBA1844;s__
B45T1L10	93.63	1.98	0.644	21564	2798747	2.93112e+06	16	Trench	2833	64	1297	2224	50	650	573	d__Bacteria;p__Chloroflexota;c__Dehalococcoidia;o__SM23-28-2;f__RBG-16-68-14;g__SZUA-185;s__
B45T3L11	77.87	5.485	0.412	18153	585999	713405	11	Bottom	633	11	343	420	11	201	195	d__Bacteria;p__Patescibacteria;c__Paceibacteria;o__UBA9983_A;f__UBA2163;g__;s__
B45T3L14	59.55	9.326	0.403	3394	490011	752663	9	Bottom	651	13	364	463	12	162	156	d__Bacteria;p__Patescibacteria;c__Paceibacteria;o__Paceibacterales;f__UBA10102;g__01-FULL-49-22b;s__
B46T1B5	52.1	0.645	0.519	4936	1554845	2.96522e+06	8	Slope	1827	15	909	1381	26	477	423	d__Bacteria;p__Binatota;c__Binatia;o__UBA9968;f__UBA9968;g__;s__
B46T1B8	54.52	3.135	0.494	7068	654175	1.16341e+06	2	Slope	715	26	348	477	14	231	219	d__Bacteria;p__Patescibacteria;c__ABY1;o__SG8-24;f__UBA9934;g__UM-FILTER-41-35;s__
B46T1L10	79.53	2.475	0.655	11739	1893076	2.32284e+06	16	Trench	2073	46	1076	1679	40	414	368	d__Bacteria;p__Chloroflexota;c__Dehalococcoidia;o__SM23-28-2;f__RBG-16-64-32;g__;s__
B46T3L11	84.79	2.789	0.549	12727	2744403	3.14888e+06	12	Trench	2656	56	1610	2390	85	313	231	d__Bacteria;p__Proteobacteria;c__Gammaproteobacteria;o__Xanthomonadales;f__SZUA-36;g__;s__
B47T1B5	94.71	4.908	0.586	11734	3429236	3.45138e+06	4	Slope	3410	69	1540	2743	66	713	630	d__Bacteria;p__Chloroflexota;c__Dehalococcoidia;o__SAR202;f__UBA11138;g__;s__
B47T1B8	92.45	0.558	0.349	54202	3843865	4.13471e+06	6	Slope	3425	126	1483	2895	113	705	509	d__Bacteria;p__Bacteroidota;c__Ignavibacteria;o__Ignavibacteriales;f__Ignavibacteriaceae;g__BMS3ABIN03;s__
B47T1L10	93.09	8.045	0.6	23054	8260890	8.21333e+06	6	Bottom	6594	213	1957	4896	116	2161	1652	d__Bacteria;p__Planctomycetota;c__Planctomycetes;o__Pirellulales;f__UBA7805;g__;s__
B47T3L11	59.87	2.459	0.601	3897	1874514	3.05583e+06	7	Bottom	2060	50	925	1630	64	506	411	d__Bacteria;p__Bacteroidota;c__Rhodothermia;o__Rhodothermales;f__Rubricoccaceae;g__;s__
B48T1B5	89.91	2.1	0.512	28563	1993734	2.17187e+06	1	Slope	1897	46	1079	1553	53	377	324	d__Bacteria;p__Dadabacteria;c__UBA1144;o__;f__;g__;s__
B48T1B8	97.67	3.383	0.527	36941	3501138	3.46736e+06	11	Slope	3612	61	1593	2581	87	1134	981	d__Bacteria;p__Nitrospirota;c__Nitrospiria;o__Nitrospirales;f__UBA8639;g__;s__
B48T1L10	79.12	0	0.451	27392	2091265	2.64316e+06	13	Trench	1833	39	940	1483	42	397	323	d__Bacteria;p__Zixibacteria;c__MSB-5A5;o__GN15;f__FEB-12;g__;s__
B48T3L11	79.12	4.56	0.576	5724	1994046	2.41037e+06	10	Trench	2141	44	1098	1686	48	462	416	d__Bacteria;p__Marinisomatota;c__Marinisomatia;o__;f__;g__;s__
B48T3L14	64.78	3.521	0.669	4787	2977679	4.44026e+06	16	Bottom	3364	49	1898	2926	86	539	409	d__Bacteria;p__Proteobacteria;c__Alphaproteobacteria;o__Kiloniellales;f__;g__;s__
B49T1B5	53.04	4.95	0.659	15920	1293790	2.32422e+06	3	Slope	1351	34	723	1135	29	224	198	d__Bacteria;p__Chloroflexota;c__Dehalococcoidia;o__SM23-28-2;f__RBG-16-68-14;g__SZUA-185;s__
B49T1B8	53.16	0.56	0.435	4318	777589	1.45459e+06	5	Slope	982	9	487	703	11	284	264	d__Archaea;p__Thaumarchaeota;c__Nitrososphaeria;o__Nitrososphaerales;f__;g__;s__
B49T1L10	88.77	7.15	0.632	11871	3032243	3.18791e+06	16	Bottom	3180	65	1386	2492	47	729	651	d__Bacteria;p__Chloroflexota;c__Dehalococcoidia;o__SM23-28-2;f__RBG-16-68-14;g__SZUA-185;s__
B4D1T1	84.33	6.41	0.541	10527	2683117	2.99003e+06	13	Slope	2589	74	1322	2071	52	558	499	d__Bacteria;p__Acidobacteriota;c__UBA6911;o__;f__;g__;s__
B4D1T2	62.19	2.941	0.402	3571	1567098	2.44786e+06	8	Slope	1912	38	1014	1488	30	449	401	d__Bacteria;p__Dadabacteria;c__UBA1144;o__UBA2774;f__UBA2774;g__;s__
B4MC02	95.53	6.593	0.435	8643	4092245	4.01877e+06	8	Slope	4020	95	1783	3272	102	888	709	d__Bacteria;p__KSB1;c__UBA2214;o__AABM5-25-91;f__;g__;s__
B4T1B10	96.7	0	0.408	66877	3187856	3.29665e+06	2	Slope	2860	73	1296	2279	63	664	539	d__Bacteria;p__Marinisomatota;c__Marinisomatia;o__Marinisomatales;f__;g__;s__
B4T1B11	92.73	0.94	0.64	10879	2055615	2.19613e+06	8	Slope	2264	42	1188	1806	45	483	431	d__Bacteria;p__Chloroflexota;c__Dehalococcoidia;o__SM23-28-2;f__RBG-16-64-32;g__RBG-16-64-32;s__
B4T1B3	88.4	8.683	0.542	7450	3331672	3.46775e+06	14	Slope	3376	92	1661	2650	60	757	684	d__Bacteria;p__Acidobacteriota;c__UBA6911;o__;f__;g__;s__
B4T1B5	97.72	2.907	0.65	19117	3057481	3.04043e+06	10	Slope	2687	57	1229	1998	51	735	657	d__Bacteria;p__Planctomycetota;c__Phycisphaerae;o__Phycisphaerales;f__SM1A02;g__;s__
B4T1B8	79.31	0.934	0.317	29022	1431955	1.78881e+06	2	Slope	1663	41	648	932	16	730	694	d__Archaea;p__Nanoarchaeota;c__Nanoarchaeia;o__Woesearchaeales;f__GW2011-AR4;g__GCA-2686855;s__
B4T1L6	77.43	2.608	0.682	7768	2896511	3.64573e+06	19	Slope	3017	35	1797	2621	103	459	364	d__Bacteria;p__Proteobacteria;c__Alphaproteobacteria;o__Kiloniellales;f__Kiloniellaceae;g__;s__
B4T3L11	63.48	0.99	0.603	4169	1646681	2.56859e+06	5	Bottom	1791	29	955	1503	28	301	269	d__Bacteria;p__Chloroflexota;c__Dehalococcoidia;o__;f__;g__;s__
B4T3L14	51.81	0	0.645	6841	2102126	4.05738e+06	14	Bottom	2108	62	943	1711	96	448	369	d__Bacteria;p__Gemmatimonadota;c__Gemmatimonadetes;o__SG8-23;f__UBA6960;g__;s__
B50T1B5	85.44	3.418	0.628	9960	2581082	2.92109e+06	15	Slope	2591	63	1350	2077	75	588	477	d__Bacteria;p__Acidobacteriota;c__Acidobacteriae;o__UBA7541;f__2-02-FULL-67-57;g__;s__
B50T3L11	67.49	9.434	0.595	4920	3819510	5.17149e+06	11	Bottom	3690	79	1363	2426	54	1287	1206	d__Bacteria;p__Planctomycetota;c__Phycisphaerae;o__UBA1845;f__UBA1845;g__;s__
B50T3L14	94.47	1.485	0.586	19496	2904919	3.02997e+06	16	Trench	2642	43	1316	2134	35	533	481	d__Bacteria;p__Chloroflexota;c__Dehalococcoidia;o__UBA1151;f__Bin127;g__UBA9455;s__
B51T1B5	97.08	0.97	0.343	29528	1506872	1.53728e+06	18	Slope	1820	12	835	1475	43	599	330	d__Archaea;p__Thaumarchaeota;c__Nitrososphaeria;o__Nitrososphaerales;f__Nitrosopumilaceae;g__;s__
B51T1B8	79.58	3.589	0.586	5568	2569202	3.1166e+06	7	Slope	2620	57	1295	2121	51	560	461	d__Bacteria;p__Acidobacteriota;c__Acidobacteriae;o__2-12-FULL-54-10;f__2-12-FULL-54-10;g__;s__
B51T1L10	80.47	2.074	0.56	13085	2443130	2.97439e+06	14	Trench	2533	54	1526	2231	101	364	281	d__Bacteria;p__Proteobacteria;c__Gammaproteobacteria;o__Woeseiales;f__Woeseiaceae;g__UBA1844;s__
B51T3L14	81.09	4.972	0.597	6652	2493952	2.92986e+06	7	Bottom	2530	62	1111	2070	83	574	443	d__Bacteria;p__Bacteroidota;c__Rhodothermia;o__Rhodothermales;f__Rubricoccaceae;g__;s__
B52T1B8	91.34	3.109	0.324	9235	2822144	2.99655e+06	13	Trench	2765	101	1288	2330	88	540	416	d__Bacteria;p__Bacteroidota;c__Ignavibacteria;o__Ignavibacteriales;f__Ignavibacteriaceae;g__;s__
B52T1L10	53.18	7.222	0.534	3411	3681794	6.45695e+06	3	Bottom	3597	106	1233	2747	73	1054	817	d__Bacteria;p__Planctomycetota;c__Planctomycetes;o__Planctomycetales;f__Planctomycetaceae;g__;s__
B52T3L11	95.87	0.97	0.322	13218	1479717	1.52863e+06	11	Trench	1919	10	844	1587	42	657	324	d__Archaea;p__Thaumarchaeota;c__Nitrososphaeria;o__Nitrososphaerales;f__Nitrosopumilaceae;g__Nitrosopumilus;s__
B52T3L14	55.59	0	0.666	5114	1620987	2.91597e+06	10	Bottom	1661	32	765	1197	23	462	435	d__Bacteria;p__Planctomycetota;c__Phycisphaerae;o__Phycisphaerales;f__SM1A02;g__;s__
B53T1L10	51.56	3.296	0.584	22752	2457553	4.61431e+06	1	Bottom	2250	76	1114	1865	38	425	359	d__Bacteria;p__Hydrogenedentota;c__Hydrogenedentia;o__Hydrogenedentiales;f__GCA-2746185;g__;s__
B53T3L14	73.52	2.747	0.422	5886	1781245	2.35803e+06	17	Bottom	1834	45	944	1531	45	327	275	d__Bacteria;p__Marinisomatota;c__;o__;f__;g__;s__
B54T1B5	98.88	1.051	0.348	98100	4066843	4.07013e+06	6	Slope	3553	133	1533	3017	124	735	516	d__Bacteria;p__Bacteroidota;c__Ignavibacteria;o__Ignavibacteriales;f__Ignavibacteriaceae;g__BMS3ABIN03;s__
B54T1B8	86.66	0.11	0.58	8963	3065201	3.53316e+06	7	Slope	2979	62	1333	2273	36	724	664	d__Bacteria;p__Chloroflexota;c__Dehalococcoidia;o__UBA1151;f__Bin127;g__UBA9455;s__
B54T3L11	82.76	6.218	0.669	7908	2583062	2.93844e+06	24	Trench	2645	62	1606	2355	82	348	273	d__Bacteria;p__Proteobacteria;c__Alphaproteobacteria;o__Rhodospirillales_A;f__2-02-FULL-58-16;g__;s__
B54T3L14	66.69	4.565	0.662	5393	1603140	2.29892e+06	12	Bottom	1918	43	959	1554	34	378	340	d__Bacteria;p__Chloroflexota;c__Dehalococcoidia;o__SM23-28-2;f__RBG-16-64-32;g__;s__
B55T1B5	97.26	5.042	0.402	30546	2272071	2.22395e+06	13	Slope	2303	50	1260	1872	53	492	408	d__Bacteria;p__Dadabacteria;c__UBA1144;o__UBA2774;f__UBA2774;g__;s__
B55T1B8	64.67	0	0.48	67953	1098880	1.69921e+06	6	Slope	1162	89	502	765	22	385	372	d__Bacteria;p__Patescibacteria;c__Microgenomatia;o__UBA1400;f__Chisholmbacteraceae;g__;s__
B55T1L10	50.11	6.409	0.633	3214	1628909	3.05488e+06	5	Trench	1871	52	739	1296	40	601	546	d__Bacteria;p__Armatimonadota;c__Fimbriimonadia;o__Fimbriimonadales;f__Fimbriimonadaceae;g__;s__
B55T3L11	56.03	8.62	0.642	5441	2536623	4.16798e+06	15	Trench	2900	41	1798	2653	106	297	218	d__Bacteria;p__Proteobacteria;c__Alphaproteobacteria;o__UBA828;f__;g__;s__
B55T3L14	87.91	3.684	0.453	6141	2817534	3.09114e+06	13	Bottom	2732	60	1264	2095	60	702	590	d__Bacteria;p__Zixibacteria;c__MSB-5A5;o__GN15;f__FEB-12;g__;s__
B56T1B5	56.03	4.854	0.341	3097	965025	1.6426e+06	15	Slope	1323	8	598	1072	27	441	244	d__Archaea;p__Thaumarchaeota;c__Nitrososphaeria;o__Nitrososphaerales;f__Nitrosopumilaceae;g__;s__
B56T1B8	82.73	1.311	0.619	14736	2662205	3.1763e+06	2	Slope	2732	58	1540	2330	72	475	369	d__Bacteria;p__Proteobacteria;c__Alphaproteobacteria;o__Rhodospirillales_A;f__Casp-alpha2;g__Casp-alpha2;s__
B56T1L10	84.06	2.911	0.573	7380	2207976	2.55237e+06	15	Trench	2313	49	1161	1855	36	484	418	d__Bacteria;p__Marinisomatota;c__Marinisomatia;o__;f__;g__;s__
B56T3L14	87.29	3.296	0.629	22849	3377913	3.74628e+06	21	Trench	3206	73	1435	2586	85	742	586	d__Bacteria;p__Gemmatimonadota;c__Gemmatimonadetes;o__SG8-23;f__UBA6960;g__UBA822;s__
B57T1B5	66.63	3.532	0.674	10747	1709905	2.47872e+06	11	Slope	1826	27	1148	1631	56	228	163	d__Bacteria;p__Proteobacteria;c__Alphaproteobacteria;o__UBA828;f__;g__;s__
B57T1B8	55.88	1.739	0.68	11063	1670636	2.93858e+06	7	Slope	1755	30	1093	1567	54	213	167	d__Bacteria;p__Proteobacteria;c__Alphaproteobacteria;o__UBA828;f__;g__;s__
B57T1L10	92.48	1.68	0.354	27201	2361265	2.51108e+06	22	Trench	2588	43	1224	1939	45	721	613	d__Bacteria;p__Dadabacteria;c__UBA1144;o__;f__;g__;s__
B57T3L14	58.6	2.509	0.595	4598	2746183	4.57162e+06	16	Trench	2697	58	1034	1802	38	891	836	d__Bacteria;p__Planctomycetota;c__Phycisphaerae;o__UBA1845;f__UBA1845;g__;s__
B58T1B5	78.1	1.68	0.529	5298	4920149	6.19572e+06	16	Slope	4985	61	2041	3562	68	1540	1359	d__Bacteria;p__Binatota;c__Binatia;o__UBA9968;f__;g__;s__
B58T1B8	91.45	4.017	0.591	21292	2516409	2.64541e+06	8	Slope	2534	67	1371	1990	56	582	511	d__Bacteria;p__Nitrospinota;c__2-12-FULL-45-22;o__;f__;g__;s__
B58T1L10	61.69	6.074	0.36	3691	630716	963852	10	Bottom	854	8	385	476	8	363	350	d__Archaea;p__Iainarchaeota;c__Iainarchaeia;o__Iainarchaeales;f__Iainarchaeaceae;g__UBA493;s__
B58T3L11	71.45	0.99	0.644	7525	2233064	3.09471e+06	11	Bottom	2235	26	1082	1813	33	422	389	d__Bacteria;p__Chloroflexota;c__Dehalococcoidia;o__UBA1151;f__UBA1151;g__GCA-2730555;s__
B58T3L14	95.45	1.136	0.567	20333	6515094	6.74899e+06	20	Trench	5391	287	1961	4139	107	1381	1196	d__Bacteria;p__Planctomycetota;c__Phycisphaerae;o__SG8-4;f__SG8-4;g__;s__
B59T1B8	95.68	2.664	0.595	358435	3180587	3.23793e+06	1	Slope	2865	95	1275	2080	83	825	736	d__Bacteria;p__Armatimonadota;c__Fimbriimonadia;o__Fimbriimonadales;f__Fimbriimonadaceae;g__;s__
B59T3L11	56.69	3.626	0.578	3304	3330282	5.66899e+06	7	Bottom	3714	76	1504	2650	28	1070	994	d__Bacteria;p__Hydrogenedentota;c__Hydrogenedentia;o__Hydrogenedentiales;f__GCA-2746185;g__;s__
B59T3L14	57.42	0.618	0.564	3995	1411988	2.44395e+06	14	Trench	1627	25	1004	1409	45	238	196	d__Bacteria;p__Proteobacteria;c__Gammaproteobacteria;o__Woeseiales;f__Woeseiaceae;g__UBA1844;s__
B5D1T1	54.18	3.396	0.611	5489	1386187	2.47445e+06	3	Slope	1445	39	773	1205	47	269	223	d__Bacteria;p__Gemmatimonadota;c__Gemmatimonadetes;o__Gemmatimonadales;f__GWC2-71-9;g__;s__
B5D1T2	99.14	1.282	0.604	55513	2727475	2.71631e+06	16	Slope	2970	35	1413	2341	62	687	599	d__Bacteria;p__Actinobacteriota;c__Acidimicrobiia;o__UBA5794;f__ZC4RG35;g__SZUA-217;s__
B5MC02	96.01	6.172	0.602	21313	2405660	2.35998e+06	5	Slope	2517	55	1422	1998	71	538	485	d__Bacteria;p__Methylomirabilota;c__Methylomirabilia;o__Methylomirabilales;f__CSP1-5;g__CSP1-5;s__CSP1-5 sp001643535
B5T1B10	54.31	0	0.427	24990	1460390	2.68899e+06	7	Trench	1330	39	686	1113	31	232	194	d__Bacteria;p__Marinisomatota;c__;o__;f__;g__;s__
B5T1B11	69.41	0.925	0.431	24180	781144	1.11509e+06	1	Slope	817	18	382	536	12	292	267	d__Bacteria;p__Patescibacteria;c__Paceibacteria;o__WO2-41-13;f__H02-45-28;g__;s__
B5T1B3	56.58	6.658	0.632	3099	2788477	4.62073e+06	5	Slope	3267	57	1304	2424	70	892	786	d__Bacteria;p__Gemmatimonadota;c__Gemmatimonadetes;o__SG8-23;f__UBA6960;g__UBA822;s__
B5T1B5	86.26	2.116	0.58	42211	2582346	2.93164e+06	13	Trench	2409	52	1465	2186	105	287	209	d__Bacteria;p__Proteobacteria;c__Gammaproteobacteria;o__BM003;f__BM003;g__;s__
B5T1B8	65.74	0.992	0.671	11153	2245797	3.38262e+06	6	Slope	2274	54	1392	1994	66	334	250	d__Bacteria;p__Proteobacteria;c__Alphaproteobacteria;o__UBA828;f__;g__;s__
B5T1L6	51.3	7.654	0.331	4016	836605	1.51486e+06	7	Slope	1091	5	516	953	17	352	135	d__Archaea;p__Thaumarchaeota;c__Nitrososphaeria;o__Nitrososphaerales;f__Nitrosopumilaceae;g__Nitrosopumilus;s__
B5T3L11	94.86	3.278	0.505	21546	2992920	3.05495e+06	2	Bottom	2906	42	1877	2678	91	292	210	d__Bacteria;p__Proteobacteria;c__Gammaproteobacteria;o__GCA-001735895;f__GCA-001735895;g__;s__
B5T3L8	85.22	3.475	0.601	8259	3243981	3.67876e+06	12	Bottom	2906	73	1225	2100	37	838	767	d__Bacteria;p__Planctomycetota;c__Phycisphaerae;o__UBA1845;f__UBA1845;g__;s__
B60T1B5	73.98	1.648	0.521	5394	2463595	3.27609e+06	2	Slope	2409	57	1011	1716	38	726	657	d__Bacteria;p__Zixibacteria;c__MSB-5A5;o__GN15;f__;g__;s__
B60T1B8	98.9	2.197	0.653	72943	3251909	3.21739e+06	9	Slope	2996	75	1490	2461	123	646	508	d__Bacteria;p__Gemmatimonadota;c__Gemmatimonadetes;o__Gemmatimonadales;f__GWC2-71-9;g__;s__
B60T1L10	59.09	9.814	0.628	3661	3754764	5.78643e+06	4	Bottom	3831	106	1430	2658	59	1201	1110	d__Bacteria;p__Planctomycetota;c__Phycisphaerae;o__UBA1845;f__Fen-1342;g__;s__
B60T3L14	71.96	3.84	0.619	4828	2291609	3.06679e+06	16	Bottom	2587	41	1556	2256	62	384	302	d__Bacteria;p__Proteobacteria;c__Alphaproteobacteria;o__Rhodospirillales_A;f__Casp-alpha2;g__Casp-alpha2;s__
B61T1B5	92.9	3.225	0.599	57986	4626987	4.825e+06	6	Trench	4093	98	1890	3287	74	871	756	d__Bacteria;p__Myxococcota;c__UBA9160;o__UBA9160;f__;g__;s__
B61T1L10	79.12	3.296	0.571	10983	2088282	2.55517e+06	14	Trench	2080	48	1091	1699	41	404	349	d__Bacteria;p__Marinisomatota;c__Marinisomatia;o__;f__;g__;s__
B61T3L11	77.18	1.606	0.555	25897	2609745	3.32793e+06	16	Bottom	2445	44	1495	2204	126	299	221	d__Bacteria;p__Proteobacteria;c__Gammaproteobacteria;o__Woeseiales;f__Woeseiaceae;g__SZUA-117;s__
B61T3L14	58.95	4.46	0.59	6082	1510380	2.45274e+06	13	Trench	1605	24	901	1308	36	298	272	d__Bacteria;p__Marinisomatota;c__Marinisomatia;o__;f__;g__;s__
B62T1B5	72.51	0.934	0.332	20182	973699	1.33042e+06	2	Slope	1181	17	358	556	1	628	598	d__Archaea;p__Nanoarchaeota;c__Nanoarchaeia;o__Pacearchaeales;f__ARS1160;g__ARS1160;s__
B62T1B8	65.14	3.919	0.678	4769	3413644	5.04284e+06	2	Slope	3776	132	1858	3330	138	711	430	d__Bacteria;p__Proteobacteria;c__Alphaproteobacteria;o__Sphingomonadales;f__Sphingomonadaceae;g__Sphingomonas;s__
B62T3L11	95.53	4.945	0.627	30605	3251530	3.24329e+06	17	Trench	3036	63	1397	2421	91	715	566	d__Bacteria;p__Gemmatimonadota;c__Gemmatimonadetes;o__SG8-23;f__UBA6960;g__UBA822;s__
B63T1B5	94.27	3.418	0.643	13026	2506753	2.57124e+06	10	Trench	2619	34	1312	2092	54	560	488	d__Bacteria;p__Actinobacteriota;c__Acidimicrobiia;o__UBA5794;f__UBA5794;g__;s__
B63T1B8	70.26	0	0.451	671501	671501	955737	4	Slope	656	15	354	482	10	181	163	d__Bacteria;p__Patescibacteria;c__Paceibacteria;o__Paceibacterales;f__UBA10102;g__01-FULL-49-22b;s__
B63T1L10	72.59	7.489	0.602	5001	2773817	3.55498e+06	10	Bottom	2735	65	1102	1880	38	865	808	d__Bacteria;p__Planctomycetota;c__Phycisphaerae;o__UBA1845;f__UBA1845;g__;s__
B63T3L11	97.72	1.704	0.61	17212	3765003	3.7883e+06	19	Trench	3411	79	1395	2436	58	1045	924	d__Bacteria;p__Planctomycetota;c__Phycisphaerae;o__Phycisphaerales;f__SM1A02;g__;s__
B63T3L14	67.53	3.245	0.66	5918	1569882	2.25165e+06	9	Bottom	1781	37	861	1412	24	390	348	d__Bacteria;p__Chloroflexota;c__Dehalococcoidia;o__SM23-28-2;f__RBG-16-68-14;g__RBG-16-68-14;s__
B64T1B5	73.92	3.08	0.66	6997	1446756	1.89871e+06	7	Slope	1667	35	961	1375	45	289	257	d__Bacteria;p__Chloroflexota;c__Dehalococcoidia;o__SM23-28-2;f__RBG-16-64-32;g__RBG-16-64-32;s__
B64T1L10	93.5	2.97	0.601	20827	3269819	3.39626e+06	19	Trench	3102	73	1513	2633	54	520	447	d__Bacteria;p__Chloroflexota;c__Dehalococcoidia;o__UBA3495;f__UBA3495;g__UBA9611;s__
B64T3L11	85.65	1.633	0.564	84993	2446136	2.81008e+06	13	Trench	2325	48	1452	2106	96	276	202	d__Bacteria;p__Proteobacteria;c__Gammaproteobacteria;o__Woeseiales;f__Woeseiaceae;g__;s__
B64T3L14	76.36	4.763	0.62	6108	2107973	2.63506e+06	21	Trench	2336	37	1388	1992	63	392	313	d__Bacteria;p__Proteobacteria;c__Alphaproteobacteria;o__Rhodospirillales_A;f__Casp-alpha2;g__Casp-alpha2;s__
B65T1B5	56.67	0.862	0.586	3844	1678198	2.93604e+06	19	Slope	1822	30	1052	1496	50	353	299	d__Bacteria;p__Proteobacteria;c__Gammaproteobacteria;o__Woeseiales;f__Woeseiaceae;g__;s__
B65T1B8	82.79	5.723	0.556	64930	3032471	3.46457e+06	2	Slope	2826	61	1664	2528	112	387	282	d__Bacteria;p__Proteobacteria;c__Gammaproteobacteria;o__Woeseiales;f__Woeseiaceae;g__;s__
B65T1L10	57.91	0.837	0.307	5376	1763680	3.02027e+06	8	Bottom	2012	62	891	1609	51	484	388	d__Bacteria;p__Bacteroidota;c__Ignavibacteria;o__Ignavibacteriales;f__Ignavibacteriaceae;g__;s__
B65T3L11	95.35	4.395	0.424	36137	2685072	2.69746e+06	16	Bottom	2464	57	1258	2036	64	485	406	d__Bacteria;p__Marinisomatota;c__;o__;f__;g__;s__
B66T1B5	72.64	0.854	0.652	9046	3414457	4.66072e+06	5	Slope	3283	111	1442	2627	98	694	601	d__Bacteria;p__Acidobacteriota;c__UBA890;o__UBA890;f__UBA890;g__;s__
B66T1B8	53.13	0	0.661	12018	1304046	2.45444e+06	3	Slope	1402	29	698	1148	18	278	242	d__Bacteria;p__Chloroflexota;c__Dehalococcoidia;o__SM23-28-2;f__RBG-16-68-14;g__;s__
B66T1L10	64.85	3.475	0.649	4141	2716088	4.04761e+06	6	Trench	2696	62	1038	1874	31	855	783	d__Bacteria;p__Planctomycetota;c__Phycisphaerae;o__UBA1845;f__UBA1845;g__;s__
B66T3L11	57.46	1.136	0.616	5972	1620698	2.78889e+06	12	Bottom	1479	34	689	1057	15	421	392	d__Bacteria;p__Planctomycetota;c__Phycisphaerae;o__UBA1845;f__UBA1845;g__;s__
B66T3L14	70.63	1.296	0.501	6562	2972675	4.15495e+06	9	Trench	3077	62	1485	2580	103	604	469	d__Bacteria;p__Proteobacteria;c__Gammaproteobacteria;o__Pseudomonadales;f__Pseudohongiellaceae;g__UBA9145;s__
B67T1B5	73.93	5.51	0.663	3974	1713490	2.19668e+06	5	Slope	2135	42	1087	1703	36	431	391	d__Bacteria;p__Chloroflexota;c__Dehalococcoidia;o__SM23-28-2;f__RBG-16-64-32;g__;s__
B67T1B8	94.32	1.304	0.548	26675	2119404	2.21811e+06	2	Slope	2090	32	1245	1811	82	309	255	d__Bacteria;p__Proteobacteria;c__Alphaproteobacteria;o__Sphingomonadales;f__;g__;s__
B67T1L10	89.77	2.84	0.658	9245	3103127	3.36129e+06	12	Bottom	2967	65	1213	2025	41	969	893	d__Bacteria;p__Planctomycetota;c__Phycisphaerae;o__Phycisphaerales;f__SM1A02;g__;s__
B67T3L14	51.71	8.338	0.572	3513	2369309	4.22928e+06	8	Bottom	2675	39	1113	2055	40	652	587	d__Bacteria;p__Chloroflexota;c__Dehalococcoidia;o__SAR202;f__UBA11138;g__UBA1123;s__
B68T1B5	54.27	6.181	0.676	3576	2876042	4.99101e+06	17	Slope	3393	31	1901	2927	69	538	427	d__Bacteria;p__Proteobacteria;c__Alphaproteobacteria;o__Kiloniellales;f__;g__;s__
B68T1B8	92.3	7.905	0.538	26262	3440378	3.45432e+06	17	Slope	3203	93	1514	2479	59	762	689	d__Bacteria;p__Acidobacteriota;c__UBA6911;o__;f__;g__;s__
B68T1L10	97.59	4.545	0.668	35280	3585986	3.5148e+06	16	Trench	3135	75	1359	2353	50	835	739	d__Bacteria;p__Planctomycetota;c__Phycisphaerae;o__Phycisphaerales;f__SM1A02;g__;s__
B68T3L11	92.82	0.38	0.33	68007	2304710	2.47359e+06	8	Bottom	2155	79	1047	2035	124	302	115	d__Bacteria;p__Bacteroidota;c__Bacteroidia;o__Flavobacteriales;f__Flavobacteriaceae;g__GCA-002733185;s__
B69T1B5	59.68	2.564	0.638	4534	2251327	3.67803e+06	5	Slope	2303	54	1070	1761	55	548	498	d__Bacteria;p__Acidobacteriota;c__Mor1;o__Mor1;f__Mor1;g__;s__
B69T1B8	82.76	4.273	0.612	7679	2717406	3.14892e+06	4	Slope	2942	75	1352	2471	56	538	440	d__Bacteria;p__Actinobacteriota;c__Acidimicrobiia;o__Microtrichales;f__SZUA-35;g__;s__
B69T1L10	80.22	0.678	0.42	5795	2513371	3.112e+06	8	Bottom	2435	58	1219	1930	72	523	468	d__Bacteria;p__KSB1;c__SM23-31;o__SM23-31;f__SM23-31;g__;s__
B69T3L14	68.58	1.08	0.565	3975	1778810	2.56606e+06	7	Bottom	1999	40	918	1578	37	439	394	d__Bacteria;p__Chloroflexota;c__Dehalococcoidia;o__SAR202;f__UBA11138;g__;s__
B6D1T1	51.08	9.157	0.683	3294	2231847	4.00278e+06	6	Slope	2267	53	1070	1679	47	595	547	d__Bacteria;p__Planctomycetota;c__Phycisphaerae;o__Phycisphaerales;f__SM1A02;g__;s__
B6D1T2	90.59	0.854	0.598	38224	2151810	2.35521e+06	10	Slope	2129	61	1256	1735	53	415	367	d__Bacteria;p__Nitrospinota;c__2-12-FULL-45-22;o__;f__;g__;s__
B6MC02	68.41	0.939	0.352	3465	2077384	3.00842e+06	2	Slope	2271	72	1017	1914	65	456	344	d__Bacteria;p__Bacteroidota;c__Ignavibacteria;o__Ignavibacteriales;f__Ignavibacteriaceae;g__BMS3ABIN03;s__
B6T1B10	93.05	7.774	0.346	9351	3517063	3.50711e+06	14	Trench	3534	115	1556	2942	99	730	558	d__Bacteria;p__Bacteroidota;c__Ignavibacteria;o__Ignavibacteriales;f__Ignavibacteriaceae;g__BMS3ABIN03;s__
B6T1B3	86.68	1.709	0.63	8282	2364529	2.68205e+06	14	Slope	2435	64	1341	2004	75	475	391	d__Bacteria;p__Acidobacteriota;c__Acidobacteriae;o__UBA7541;f__2-02-FULL-67-57;g__;s__
B6T1B5	53.65	6.141	0.608	4395	4163072	7.31073e+06	32	Trench	4578	78	1806	3319	95	1432	1207	d__Bacteria;p__Gemmatimonadota;c__Gemmatimonadetes;o__Gemmatimonadales;f__GWC2-71-9;g__;s__
B6T1B8	86.19	2.262	0.482	7000	2378971	2.69909e+06	2	Slope	2436	58	1075	1793	53	684	603	d__Bacteria;p__TA06;c__DG-26;o__;f__;g__;s__
B6T1L10	57.78	7.098	0.351	7597	932536	1.50698e+06	4	Trench	1073	40	511	695	13	379	357	d__Bacteria;p__Patescibacteria;c__ABY1;o__UBA2591;f__UBA6264;g__;s__
B6T1L6	97.83	0	0.342	19112	1544692	1.57896e+06	5	Slope	1902	13	843	1634	47	630	262	d__Archaea;p__Thaumarchaeota;c__Nitrososphaeria;o__Nitrososphaerales;f__Nitrosopumilaceae;g__;s__
B6T3L14	50.4	7.68	0.431	3340	358774	661082	12	Bottom	439	2	244	289	9	140	135	d__Bacteria;p__Patescibacteria;c__Paceibacteria;o__UBA9983_A;f__UBA2163;g__;s__
B6T3L8	97.8	3.596	0.395	21495	3000185	2.96119e+06	3	Bottom	2916	53	1376	2342	67	655	542	d__Bacteria;p__Marinisomatota;c__Marinisomatia;o__Marinisomatales;f__TCS55;g__;s__
B70T1B5	78.25	0.135	0.585	4962	3171298	4.04731e+06	2	Slope	3168	80	1242	2436	56	903	699	d__Bacteria;p__Planctomycetota;c__Planctomycetes;o__Pirellulales;f__Ga0077529;g__UBA11888;s__
B70T1B8	95.53	7.407	0.427	9718	3087557	3.00914e+06	11	Slope	3032	83	1395	2405	67	720	596	d__Bacteria;p__KSB1;c__UBA2214;o__AABM5-25-91;f__;g__;s__
B70T1L10	91.65	1.98	0.617	12974	2658903	2.84482e+06	16	Trench	2571	46	1311	2157	41	441	388	d__Bacteria;p__Chloroflexota;c__Dehalococcoidia;o__UBA1151;f__UBA1151;g__UBA1151;s__
B70T3L11	90.02	9.204	0.507	17618	3522584	3.58331e+06	11	Trench	3514	61	1933	3151	118	434	333	d__Bacteria;p__Proteobacteria;c__Gammaproteobacteria;o__Pseudomonadales;f__HTCC2089;g__GCA-002726655;s__
B71T1B5	83.99	2.97	0.593	23543	2961030	3.42377e+06	1	Slope	2796	54	1301	2338	53	518	436	d__Bacteria;p__Chloroflexota;c__Dehalococcoidia;o__UBA3495;f__UBA3495;g__UBA9611;s__
B71T1B8	81.03	0	0.668	18674	4737261	5.84631e+06	8	Slope	4115	115	1756	3359	124	967	708	d__Bacteria;p__Acidobacteriota;c__Vicinamibacteria;o__Vicinamibacterales;f__UBA8438;g__UBA8438;s__
B71T1L10	62.24	2.871	0.552	4823	1883806	2.94221e+06	8	Bottom	2058	38	929	1625	33	462	403	d__Bacteria;p__Chloroflexota;c__Dehalococcoidia;o__SAR202;f__UBA11138;g__;s__
B71T3L11	94.5	2.197	0.409	20183	2892257	2.99479e+06	3	Bottom	2717	54	1284	2176	68	613	509	d__Bacteria;p__Marinisomatota;c__Marinisomatia;o__Marinisomatales;f__;g__;s__
B72T1B8	72.93	3.96	0.616	11367	2275033	3.00065e+06	7	Slope	2228	47	1116	1835	40	415	374	d__Bacteria;p__Chloroflexota;c__Dehalococcoidia;o__UBA1151;f__UBA1151;g__UBA1151;s__
B72T1L10	61.05	0	0.416	32583	922835	1.51161e+06	8	Trench	1007	68	415	633	24	372	354	d__Bacteria;p__Patescibacteria;c__Microgenomatia;o__GWA2-44-7;f__;g__;s__
B72T3L11	51.47	2.97	0.667	4278	1339395	2.52722e+06	7	Bottom	1579	24	751	1223	24	358	329	d__Bacteria;p__Chloroflexota;c__Dehalococcoidia;o__SM23-28-2;f__RBG-16-68-14;g__RBG-16-68-14;s__
B73T1B5	55.07	0.434	0.65	7443	1888884	3.41515e+06	13	Slope	2032	43	1193	1803	57	277	208	d__Bacteria;p__Proteobacteria;c__Alphaproteobacteria;o__UBA11136;f__UBA11136;g__;s__
B73T1B8	61.21	2.69	0.623	6616	2707462	4.30737e+06	2	Slope	2545	59	924	1699	29	900	818	d__Bacteria;p__Planctomycetota;c__Phycisphaerae;o__UBA1845;f__UBA1845;g__;s__
B73T1L10	83.33	1.98	0.599	9664	2584888	3.04176e+06	9	Bottom	2590	40	1282	2164	45	464	399	d__Bacteria;p__Chloroflexota;c__Dehalococcoidia;o__UBA3495;f__UBA3495;g__Io17-Chloro-G2;s__
B73T3L11	52.76	2.907	0.625	4157	2283966	4.20668e+06	9	Bottom	2108	49	856	1432	25	695	647	d__Bacteria;p__Planctomycetota;c__Phycisphaerae;o__UBA1845;f__UBA1845;g__;s__
B74T1B5	93.34	3.296	0.624	19337	3793053	3.93403e+06	14	Trench	3427	103	1587	2787	152	768	607	d__Bacteria;p__Gemmatimonadota;c__Gemmatimonadetes;o__Gemmatimonadales;f__GWC2-71-9;g__;s__
B74T1L10	100	5.485	0.344	30363	3399404	3.22264e+06	18	Trench	3197	119	1475	2718	111	650	468	d__Bacteria;p__Bacteroidota;c__Ignavibacteria;o__Ignavibacteriales;f__Ignavibacteriaceae;g__BMS3ABIN03;s__
B74T3L11	56.73	1.091	0.607	3637	1283366	2.23782e+06	4	Bottom	1490	22	784	1188	23	316	283	d__Bacteria;p__Chloroflexota;c__Dehalococcoidia;o__UBA6952;f__QGNO01;g__;s__
B75T1B5	66.66	6.14	0.651	5578	3110206	4.39587e+06	8	Slope	3283	57	1401	2611	53	707	622	d__Bacteria;p__Myxococcota;c__UBA9160;o__UBA9160;f__UBA9160;g__;s__
B75T1B8	62.68	3.761	0.549	3642	5328342	8.19274e+06	1	Slope	5526	131	1530	3821	81	1982	1652	d__Bacteria;p__Planctomycetota;c__Planctomycetes;o__Pirellulales;f__Pirellulaceae;g__;s__
B75T1L10	79.26	9.057	0.664	9223	2830067	3.27408e+06	28	Trench	2859	60	1661	2513	101	425	326	d__Bacteria;p__Proteobacteria;c__Alphaproteobacteria;o__Rhodospirillales_A;f__2-02-FULL-58-16;g__;s__
B75T3L11	91.74	3.169	0.469	11878	2747796	2.9032e+06	14	Trench	2716	57	1693	2420	80	359	270	d__Bacteria;p__Proteobacteria;c__Gammaproteobacteria;o__UBA4486;f__UBA4486;g__;s__
B76T1B5	90.55	3.168	0.624	29625	2765376	2.9602e+06	6	Slope	2774	57	1244	2221	48	598	526	d__Bacteria;p__Chloroflexota;c__Dehalococcoidia;o__SM23-28-2;f__RBG-16-68-14;g__SZUA-185;s__
B76T1L10	81.55	2.272	0.619	11774	4187962	5.02137e+06	15	Trench	3635	98	1392	2591	48	1133	1010	d__Bacteria;p__Planctomycetota;c__Phycisphaerae;o__UBA1845;f__UBA1845;g__;s__
B76T3L11	90.04	4.245	0.612	10442	3144153	3.34975e+06	27	Trench	3108	91	1475	2541	113	663	540	d__Bacteria;p__Gemmatimonadota;c__Gemmatimonadetes;o__Gemmatimonadales;f__GWC2-71-9;g__;s__
B77T1B5	96.63	6.043	0.439	12404	4748021	4.6336e+06	15	Slope	4529	113	1947	3623	123	1085	860	d__Bacteria;p__KSB1;c__UBA2214;o__AABM5-25-91;f__;g__;s__
B77T1B8	97.8	4.66	0.45	11628	2572697	2.51344e+06	4	Slope	2439	59	1197	1932	60	572	469	d__Bacteria;p__Zixibacteria;c__MSB-5A5;o__GN15;f__FEB-12;g__;s__
B77T1L10	99.14	2.136	0.594	63336	2928660	2.89229e+06	15	Bottom	3019	42	1463	2419	56	649	572	d__Bacteria;p__Actinobacteriota;c__Acidimicrobiia;o__UBA5794;f__UBA5794;g__BMS3BBIN02;s__
B77T3L11	71.35	7.256	0.537	10876	3045139	3.97916e+06	12	Bottom	2869	45	1530	2489	100	484	356	d__Bacteria;p__Proteobacteria;c__Gammaproteobacteria;o__Pseudomonadales;f__Pseudohongiellaceae;g__UBA9145;s__
B78T1B5	52.83	6.457	0.546	3049	4639184	8.24872e+06	2	Slope	4848	112	1464	3483	82	1607	1335	d__Bacteria;p__Planctomycetota;c__Planctomycetes;o__Planctomycetales;f__Planctomycetaceae;g__;s__
B78T1B8	91.23	3.418	0.627	23909	3659048	3.87824e+06	2	Slope	3321	88	1517	2652	86	759	630	d__Bacteria;p__Acidobacteriota;c__Thermoanaerobaculia;o__UBA5704;f__;g__;s__
B78T1L10	89.93	1.793	0.692	23118	2392326	2.61335e+06	15	Bottom	2391	42	1162	1956	34	505	411	d__Bacteria;p__Chloroflexota;c__Dehalococcoidia;o__UBA2963;f__UBA2963;g__;s__
B78T3L11	77.07	2.376	0.596	5333	2249184	2.85063e+06	8	Bottom	2432	50	1101	1943	43	514	464	d__Bacteria;p__Chloroflexota;c__Dehalococcoidia;o__SAR202;f__UBA11138;g__;s__
B79T1B5	53.46	0.909	0.497	3689	1893200	3.50944e+06	2	Slope	2171	37	850	1596	29	634	559	d__Bacteria;p__Chloroflexota;c__Anaerolineae;o__Anaerolineales;f__UBA11579;g__;s__
B79T1B8	87.36	2.198	0.607	7837	2937121	3.28978e+06	2	Slope	3538	42	1548	3085	100	877	421	d__Archaea;p__Halobacterota;c__Halobacteria;o__Halobacteriales;f__Halalkalicoccaceae;g__Halalkalicoccus;s__
B79T1L10	85.64	4.678	0.446	6994	4657322	5.19522e+06	17	Trench	4549	161	1894	3594	128	1075	903	d__Bacteria;p__KSB1;c__UBA2214;o__UBA2214;f__;g__;s__
B79T3L11	94.62	0.537	0.382	49967	2773088	2.91511e+06	2	Bottom	2394	79	1203	2116	91	375	263	d__Bacteria;p__Bacteroidota;c__Bacteroidia;o__Bacteroidales;f__vadinHA17;g__;s__
B7D1T1	86.04	3.181	0.591	20840	2174286	2.44916e+06	6	Slope	2271	57	1176	1763	84	561	491	d__Bacteria;p__Nitrospirota;c__Nitrospiria;o__Nitrospirales;f__Nitrospiraceae;g__;s__
B7MC02	52.42	0.854	0.606	4107	1248848	2.36222e+06	11	Slope	1489	37	875	1174	23	313	285	d__Bacteria;p__Nitrospinota;c__2-12-FULL-45-22;o__;f__;g__;s__
B7T1B10	81.62	2.872	0.54	10701	2459966	2.92978e+06	12	Slope	2577	52	1272	1998	58	627	544	d__Bacteria;p__Nitrospinota;c__Nitrospinia;o__Nitrospinales;f__Nitrospinaceae;g__SZUA-226;s__
B7T1B11	56.46	7.281	0.333	4042	1970092	3.25254e+06	32	Trench	2706	22	874	1881	41	1201	805	d__Archaea;p__Thaumarchaeota;c__Nitrososphaeria;o__Nitrososphaerales;f__Nitrosopumilaceae;g__Nitrosopumilus;s__
B7T1B5	93.44	2.914	0.601	21263	3062610	3.18482e+06	11	Trench	2796	66	1226	2321	93	649	464	d__Bacteria;p__Bacteroidota;c__Rhodothermia;o__Rhodothermales;f__Rubricoccaceae;g__;s__
B7T1B8	77.31	1.68	0.634	64295	2719164	3.45911e+06	12	Slope	2399	42	1249	1969	61	453	399	d__Bacteria;p__Myxococcota;c__UBA9160;o__UBA9160;f__UBA9160;g__;s__
B7T1L6	94.06	5.118	0.65	12513	3147047	3.18289e+06	19	Slope	3116	57	1879	2748	112	436	336	d__Bacteria;p__Proteobacteria;c__Alphaproteobacteria;o__UBA11136;f__UBA11136;g__;s__
B7T3L11	59.35	3.557	0.605	4441	1588637	2.58479e+06	12	Bottom	1573	33	771	1169	24	404	376	d__Bacteria;p__Planctomycetota;c__Phycisphaerae;o__UBA1845;f__UBA1845;g__;s__
B7T3L14	57.87	0.33	0.627	6077	1605789	2.76569e+06	12	Bottom	1616	19	807	1303	26	322	295	d__Bacteria;p__Chloroflexota;c__Dehalococcoidia;o__UBA1151;f__UBA1151;g__GCA-2730555;s__
B7T3L8	59.74	0.449	0.559	3765	1135048	1.89149e+06	9	Bottom	1357	12	850	1170	45	183	166	d__Bacteria;p__Proteobacteria;c__Alphaproteobacteria;o__Sphingomonadales;f__;g__;s__
B80T1B5	72.93	1.1	0.587	8997	2304326	3.12526e+06	7	Slope	2314	39	1069	1854	46	489	437	d__Bacteria;p__Chloroflexota;c__Dehalococcoidia;o__UBA3495;f__UBA3495;g__GCA-2707185;s__
B80T1B8	59.9	3.759	0.561	6108	1777632	2.86015e+06	10	Slope	1879	42	1105	1667	56	255	196	d__Bacteria;p__Proteobacteria;c__Gammaproteobacteria;o__Woeseiales;f__Woeseiaceae;g__UBA1844;s__
B80T3L11	88.77	1.5	0.655	34991	1810219	2.00909e+06	18	Trench	1931	45	1034	1643	40	313	270	d__Bacteria;p__Chloroflexota;c__Dehalococcoidia;o__SM23-28-2;f__RBG-16-64-32;g__;s__
B81T1B5	88.22	3.846	0.455	11121	2191420	2.39204e+06	8	Slope	2083	48	1106	1724	55	382	329	d__Bacteria;p__Marinisomatota;c__;o__;f__;g__;s__
B81T1L10	53.54	1.32	0.411	7349	946519	1.74484e+06	5	Trench	1105	57	426	657	15	441	425	d__Bacteria;p__Patescibacteria;c__Microgenomatia;o__GWA2-44-7;f__UBA8517;g__WO2-39-10b;s__
B82T1B8	90.87	3.443	0.666	22067	3340698	3.55398e+06	1	Slope	3276	118	1767	3032	124	404	228	d__Bacteria;p__Proteobacteria;c__Alphaproteobacteria;o__Sphingomonadales;f__Sphingomonadaceae;g__Novosphingobium;s__
B82T1L10	90.42	8.118	0.594	8291	2843628	2.90878e+06	10	Bottom	2879	61	1351	2357	53	556	489	d__Bacteria;p__Chloroflexota;c__Dehalococcoidia;o__SAR202;f__UBA11138;g__;s__
B82T3L11	56.04	3.418	0.478	3684	1774741	3.06225e+06	11	Bottom	2005	52	951	1512	34	515	470	d__Bacteria;p__Nitrospinota;c__Nitrospinia;o__Nitrospinales;f__Nitrospinaceae;g__;s__
B83T1B8	65.55	0.454	0.5	6243	2221626	3.37389e+06	15	Trench	2334	70	1088	1759	59	604	544	d__Bacteria;p__Nitrospirota;c__Nitrospiria;o__Nitrospirales;f__UBA8639;g__SPGG5;s__
B83T1L10	91.74	2.189	0.689	15558	2101995	2.24217e+06	9	Trench	2170	34	1107	1771	34	446	365	d__Bacteria;p__Chloroflexota;c__Dehalococcoidia;o__UBA2963;f__UBA2963;g__;s__
B83T3L11	91.2	1.098	0.395	23676	2478970	2.68865e+06	3	Bottom	2476	38	1198	2008	57	528	438	d__Bacteria;p__Marinisomatota;c__Marinisomatia;o__Marinisomatales;f__TCS55;g__;s__
B84T1B8	56.94	2.722	0.588	7389	1397952	2.39007e+06	2	Slope	1442	25	704	1196	19	267	237	d__Bacteria;p__Chloroflexota;c__Dehalococcoidia;o__UBA3495;f__UBA3495;g__;s__
B84T1L10	54.45	1.08	0.426	15871	1042226	1.89365e+06	4	Trench	1180	32	447	686	13	493	471	d__Bacteria;p__Patescibacteria;c__Paceibacteria;o__Paceibacterales;f__UBA10102;g__;s__
B84T3L11	89.09	5.454	0.585	61454	2900412	3.08722e+06	22	Trench	2736	72	1359	2235	71	586	480	d__Bacteria;p__Chloroflexota;c__Anaerolineae;o__Anaerolineales;f__;g__;s__
B85T1B8	58.1	1.259	0.615	8725	1926801	3.27512e+06	2	Slope	1800	43	768	1309	24	530	474	d__Bacteria;p__Planctomycetota;c__Phycisphaerae;o__UBA1845;f__UBA1845;g__;s__
B85T1L10	98.29	1.282	0.603	90176	2487284	2.49853e+06	30	Trench	2626	35	1321	2101	59	577	497	d__Bacteria;p__Actinobacteriota;c__Acidimicrobiia;o__UBA5794;f__ZC4RG35;g__SZUA-217;s__
B85T3L11	81.45	5.148	0.631	9829	2303716	2.6899e+06	17	Bottom	2449	55	1078	1943	39	539	484	d__Bacteria;p__Chloroflexota;c__Dehalococcoidia;o__SM23-28-2;f__RBG-16-68-14;g__SZUA-185;s__
B86T1B8	81.43	7.407	0.629	15013	2829545	3.23519e+06	9	Slope	3050	54	1368	2293	47	803	721	d__Bacteria;p__Actinobacteriota;c__Acidimicrobiia;o__UBA5794;f__UBA11373;g__;s__
B86T1L10	79.59	1.724	0.425	31957	667420	824361	15	Bottom	725	11	350	474	10	246	233	d__Bacteria;p__Patescibacteria;c__Paceibacteria;o__UBA9983_A;f__UBA2163;g__;s__
B86T3L11	74.36	0.537	0.431	4386	1607569	2.15033e+06	4	Bottom	1875	51	999	1352	22	527	492	d__Bacteria;p__GCA-001730085;c__;o__;f__;g__;s__
B87T1B8	81.82	5.483	0.603	12186	3327592	3.85557e+06	6	Trench	3085	70	1533	2505	65	604	541	d__Bacteria;p__Myxococcota;c__UBA9160;o__UBA9160;f__;g__;s__
B87T1L10	92.44	4.648	0.604	8822	2879864	2.97702e+06	12	Bottom	2635	62	1171	1906	47	759	693	d__Bacteria;p__Planctomycetota;c__Phycisphaerae;o__UBA1845;f__UBA1845;g__;s__
B87T3L11	90.9	4.648	0.575	11438	3582152	3.76573e+06	17	Trench	3372	69	1458	2406	61	1010	905	d__Bacteria;p__Planctomycetota;c__Phycisphaerae;o__Phycisphaerales;f__SM1A02;g__;s__
B88T1L10	88.9	5.636	0.506	38677	3388401	3.60812e+06	13	Trench	3116	95	1403	2483	76	707	604	d__Bacteria;p__Chloroflexota;c__Anaerolineae;o__Anaerolineales;f__;g__;s__
B88T3L11	98.86	3.409	0.479	20032	4738176	4.63481e+06	3	Bottom	4064	249	1653	3107	67	1066	905	d__Bacteria;p__Planctomycetota;c__Phycisphaerae;o__SG8-4;f__SG8-4;g__SG8-4;s__
B89T1B8	88.81	4.395	0.638	22065	4117445	4.44106e+06	5	Slope	3951	105	1680	3174	152	925	742	d__Bacteria;p__Gemmatimonadota;c__Gemmatimonadetes;o__SG8-23;f__UBA6960;g__;s__
B89T1L10	55.49	5.339	0.324	3842	1830994	3.13244e+06	15	Trench	2636	14	730	1600	24	1369	1011	d__Archaea;p__Thaumarchaeota;c__Nitrososphaeria;o__Nitrososphaerales;f__Nitrosopumilaceae;g__Nitrosopumilus;s__
B89T3L11	71.15	3.316	0.627	5641	2064339	2.80827e+06	12	Bottom	2105	30	1030	1701	31	415	381	d__Bacteria;p__Chloroflexota;c__Dehalococcoidia;o__UBA1151;f__UBA1151;g__GCA-2730555;s__
B8D1T1	91.97	2.258	0.66	20923	3553885	3.77885e+06	12	Slope	3538	70	1750	2910	79	677	579	d__Bacteria;p__Myxococcota;c__UBA9160;o__SZUA-336;f__SZUA-336;g__;s__
B8D1T2	88.77	5.39	0.644	10254	2274939	2.43167e+06	10	Slope	2525	43	1285	1995	45	554	490	d__Bacteria;p__Chloroflexota;c__Dehalococcoidia;o__SM23-28-2;f__RBG-16-64-32;g__RBG-16-64-32;s__
B8MC02	52.72	4.305	0.583	4509	1599572	2.90886e+06	6	Slope	1879	32	879	1433	36	483	425	d__Bacteria;p__Nitrospirota;c__Nitrospiria;o__Nitrospirales;f__Nitrospiraceae;g__40CM-3-62-11;s__
B8T1B10	95.53	1.098	0.559	325939	3047706	3.15566e+06	4	Slope	2726	58	1262	2142	68	657	543	d__Bacteria;p__Marinisomatota;c__Marinisomatia;o__;f__;g__;s__
B8T1B11	68.84	0.467	0.334	102525	929488	1.34394e+06	1	Slope	1173	15	378	564	13	604	585	d__Archaea;p__Nanoarchaeota;c__Nanoarchaeia;o__Pacearchaeales;f__UBA73;g__1-14-0-10-34-76;s__
B8T1B3	53.72	1.148	0.535	3661	2194146	4.03805e+06	15	Slope	2549	42	1212	1957	32	613	559	d__Bacteria;p__Binatota;c__Binatia;o__UBA9968;f__;g__;s__
B8T1B5	60.84	2.221	0.573	4220	2226154	3.57953e+06	12	Trench	2304	41	993	1629	40	696	631	d__Bacteria;p__Planctomycetota;c__Phycisphaerae;o__Phycisphaerales;f__SM1A02;g__;s__
B8T1B8	58.03	1.098	0.593	3979	2122673	3.61816e+06	3	Slope	2296	51	969	1707	36	633	557	d__Bacteria;p__Krumholzibacteriota;c__Krumholzibacteria;o__;f__;g__;s__
B8T1L10	60.57	3.102	0.608	3910	1850694	2.96353e+06	5	Bottom	2149	23	955	1649	23	515	476	d__Bacteria;p__Chloroflexota;c__Dehalococcoidia;o__;f__;g__;s__
B8T1L6	62.4	3.996	0.627	3884	1533890	2.3637e+06	18	Trench	1773	35	1111	1558	48	235	186	d__Bacteria;p__Proteobacteria;c__Alphaproteobacteria;o__Rhodospirillales_A;f__Casp-alpha2;g__Casp-alpha2;s__
B8T3L11	51.98	9.473	0.404	3844	503807	885362	7	Bottom	609	12	364	436	9	155	148	d__Bacteria;p__Patescibacteria;c__Paceibacteria;o__Paceibacterales;f__UBA10102;g__01-FULL-49-22b;s__
B8T3L8	53.27	0	0.657	3166	1277829	2.39878e+06	11	Trench	1552	23	958	1373	49	196	155	d__Bacteria;p__Proteobacteria;c__Alphaproteobacteria;o__UBA828;f__;g__;s__
B90T1B8	61.05	2.314	0.416	6480	729869	1.16849e+06	2	Slope	881	26	443	585	16	288	270	d__Bacteria;p__Patescibacteria;c__Microgenomatia;o__Woykebacterales;f__RBG-16-39-9b;g__;s__
B90T1L10	90.34	1.704	0.573	21747	3655387	3.97846e+06	17	Trench	3241	75	1406	2364	70	942	825	d__Bacteria;p__Planctomycetota;c__Phycisphaerae;o__Phycisphaerales;f__SM1A02;g__;s__
B90T3L11	82.1	3.666	0.643	9359	2822059	3.31579e+06	14	Bottom	2852	61	1714	2526	90	404	302	d__Bacteria;p__Proteobacteria;c__Alphaproteobacteria;o__UBA11136;f__UBA11136;g__;s__
B91T1B8	95.94	1.956	0.65	40893	2571705	2.62911e+06	15	Trench	2411	56	1469	2096	81	374	299	d__Bacteria;p__Proteobacteria;c__Alphaproteobacteria;o__UBA11136;f__UBA11136;g__;s__
B91T1L10	89.03	2.053	0.555	18612	2651614	2.91842e+06	24	Trench	2597	55	1598	2336	110	311	237	d__Bacteria;p__Proteobacteria;c__Gammaproteobacteria;o__Woeseiales;f__Woeseiaceae;g__;s__
B91T3L11	79.59	0	0.401	14658	579486	728089	2	Bottom	645	9	327	429	11	214	200	d__Bacteria;p__Patescibacteria;c__Paceibacteria;o__UBA9983_A;f__UBA2163;g__;s__
B92T1B8	50.67	1.881	0.38	3094	1984679	3.84456e+06	3	Slope	2257	41	716	1587	35	760	654	d__Bacteria;p__Bacteroidota;c__Bacteroidia;o__Flavobacteriales;f__NORP154;g__;s__
B92T1L10	66.91	2.272	0.613	4835	2244921	3.2806e+06	5	Bottom	2214	52	953	1598	27	620	577	d__Bacteria;p__Planctomycetota;c__Phycisphaerae;o__UBA1845;f__UBA1845;g__;s__
B92T3L11	87.14	1.106	0.577	73141	2750252	3.12161e+06	21	Trench	2547	50	1517	2289	111	324	239	d__Bacteria;p__Proteobacteria;c__Gammaproteobacteria;o__BM003;f__BM003;g__;s__
B93T1B8	82.04	0.88	0.58	73515	2438781	2.94674e+06	20	Slope	2319	46	1441	2052	91	330	246	d__Bacteria;p__Proteobacteria;c__Gammaproteobacteria;o__Woeseiales;f__Woeseiaceae;g__UBA1844;s__
B93T1L10	79.49	3.961	0.321	6057	2382400	2.88291e+06	3	Bottom	2622	72	1235	2323	110	471	284	d__Bacteria;p__Bacteroidota;c__Bacteroidia;o__Flavobacteriales;f__Flavobacteriaceae;g__;s__
B93T3L11	98.9	3.296	0.648	92825	4500843	4.40569e+06	23	Trench	4118	120	1796	3340	171	900	726	d__Bacteria;p__Gemmatimonadota;c__Gemmatimonadetes;o__SG8-23;f__UBA6960;g__UBA1138;s__
B94T1B8	94.5	0	0.598	27156	2333463	2.46927e+06	5	Slope	2217	45	1114	1769	59	496	421	d__Bacteria;p__Marinisomatota;c__Marinisomatia;o__;f__;g__;s__
B95T1B8	94.11	5.322	0.4	27692	2625902	2.64925e+06	10	Slope	2734	73	1332	2115	54	691	590	d__Bacteria;p__Dadabacteria;c__UBA1144;o__UBA2774;f__UBA2774;g__;s__
B95T1L10	87.4	2.862	0.549	20573	2746227	3.05471e+06	16	Trench	2580	59	1602	2344	96	297	215	d__Bacteria;p__Proteobacteria;c__Gammaproteobacteria;o__Xanthomonadales;f__SZUA-36;g__;s__
B96T1B8	65.99	2.297	0.577	5669	1548333	2.29363e+06	3	Slope	1659	35	891	1338	28	332	291	d__Bacteria;p__Marinisomatota;c__Marinisomatia;o__;f__;g__;s__
B96T3L11	60.9	5.307	0.348	3381	1754346	2.73553e+06	9	Trench	2042	53	1017	1680	58	412	336	d__Bacteria;p__Bacteroidota;c__Ignavibacteria;o__Ignavibacteriales;f__Ignavibacteriaceae;g__BMS3ABIN03;s__
B97T1B8	96.42	1.547	0.414	22107	3675834	3.75424e+06	25	Trench	3366	108	1478	2862	149	696	489	d__Bacteria;p__Bacteroidota;c__Bacteroidia;o__Cytophagales;f__Cyclobacteriaceae;g__SZUA-230;s__
B97T1L10	65.11	2.747	0.618	6965	3030932	4.53064e+06	20	Trench	3043	97	1308	2385	116	756	626	d__Bacteria;p__Gemmatimonadota;c__Gemmatimonadetes;o__Gemmatimonadales;f__GWC2-71-9;g__;s__
B98T1L10	92.17	3.396	0.432	9344	1658262	1.74004e+06	5	Bottom	1717	62	1036	1356	29	364	330	d__Bacteria;p__GCA-001730085;c__;o__;f__;g__;s__
B98T3L11	52.66	4.213	0.647	3914	1396860	2.54537e+06	6	Bottom	1674	31	766	1236	16	441	404	d__Bacteria;p__Chloroflexota;c__Dehalococcoidia;o__SM23-28-2;f__RBG-16-68-14;g__;s__
B99T1B8	61.21	6.153	0.624	3636	3162547	4.86724e+06	3	Slope	3477	33	1591	2533	48	925	858	d__Bacteria;p__SAR324;c__SAR324;o__;f__;g__;s__
B99T1L10	51.16	3.737	0.5	4875	1350081	2.54387e+06	7	Trench	1515	32	687	1182	34	371	322	d__Bacteria;p__Chloroflexota;c__Anaerolineae;o__Anaerolineales;f__UBA11579;g__;s__
B99T3L11	86.81	7.142	0.575	5946	2046247	2.20003e+06	13	Bottom	2202	51	1144	1733	41	492	440	d__Bacteria;p__Marinisomatota;c__Marinisomatia;o__;f__;g__;s__
B9D1T1	60.2	1.68	0.529	5021	2373050	3.87681e+06	9	Slope	2607	56	1276	2036	41	609	540	d__Bacteria;p__Binatota;c__Binatia;o__UBA9968;f__;g__;s__
B9D1T2	67.24	9.075	0.467	5149	1734262	2.36462e+06	3	Slope	1838	33	1034	1530	54	318	271	d__Bacteria;p__Marinisomatota;c__;o__;f__;g__;s__
B9T1B10	58.3	3.923	0.601	6883	1794198	2.96135e+06	2	Slope	1765	28	754	1166	22	582	561	d__Bacteria;p__UBP7_A;c__4484-113;o__4484-113;f__;g__;s__
B9T1B11	77.32	3.767	0.656	5644	1654877	2.0626e+06	1	Slope	1929	38	1019	1524	45	406	373	d__Bacteria;p__Chloroflexota;c__Dehalococcoidia;o__SM23-28-2;f__RBG-16-64-32;g__;s__
B9T1B3	62.51	2.772	0.65	4010	1076567	1.67578e+06	5	Slope	1336	18	748	1091	22	245	221	d__Bacteria;p__Chloroflexota;c__Dehalococcoidia;o__SM23-28-2;f__RBG-16-64-32;g__RBG-16-64-32;s__
B9T1B5	62.86	2.564	0.521	4966	3102298	4.81187e+06	13	Slope	3389	65	1327	2290	44	1183	1045	d__Bacteria;p__Nitrospinota;c__Nitrospinia;o__Nitrospinales;f__Nitrospinaceae;g__SZUA-226;s__
B9T1B8	50.47	2.136	0.669	4227	1265675	2.45533e+06	2	Slope	1419	15	611	897	16	512	485	d__Bacteria;p__UBP7;c__UBA6624;o__UBA6624;f__UBA6624;g__;s__
B9T1L10	72.47	1	0.407	25736	1107294	1.51281e+06	3	Bottom	1148	34	544	744	20	395	376	d__Bacteria;p__Patescibacteria;c__ABY1;o__UBA10025;f__UBA10025;g__;s__
B9T1L6	51.92	2.197	0.622	6285	3792116	7.14675e+06	19	Trench	3668	132	1424	2815	128	977	811	d__Bacteria;p__Gemmatimonadota;c__Gemmatimonadetes;o__Gemmatimonadales;f__GWC2-71-9;g__;s__
B9T3L11	62.04	3.96	0.66	10291	1030632	1.59796e+06	11	Trench	1081	30	579	913	18	181	155	d__Bacteria;p__Chloroflexota;c__Dehalococcoidia;o__SM23-28-2;f__RBG-16-68-14;g__SZUA-185;s__
B9T3L14	90.33	3.278	0.694	14051	2305036	2.4708e+06	15	Bottom	2376	36	1183	1946	32	483	403	d__Bacteria;p__Chloroflexota;c__Dehalococcoidia;o__UBA2963;f__UBA2963;g__;s__
B9T3L8	92.62	3.625	0.655	10202	2590054	2.69861e+06	4	Trench	2734	63	1712	2440	78	360	265	d__Bacteria;p__Proteobacteria;c__Alphaproteobacteria;o__Rhodospirillales_A;f__2-02-FULL-58-16;g__;s__
											Total No. of protein coding genes	Total No. of genes without annotation	Total No. of genes unknown function	No. of transcribed unknown genes	Percentage of unannotated	Percentage of unknown genes
										Summary of 586 MAGs	1469633	278448	331696	82337	0.189468	0.2257
