# Supplementary material for: Microbiomes in the Challenger Deep slope and bottom-axis sediments
Source: Nat Commun. 2022 Mar 21;13:1515. doi: 10.1038/s41467-022-29144-4 (PMC8938466; doi:10.1038/s41467-022-29144-4)
Supplement: Supplementary file 8 — Supplementary Data 5 [file 41467_2022_29144_MOESM8_ESM.xlsx]

## Sheet: Supplementary Data 5
Supplementary Data 5. Clusters of the CD MAGs at species level (ANI>95%).
querry	reference	alignment_length	similarity_errors	ref_coverage	querry_coverage	ani	reference_length	querry_length	alignment_coverage	Cluster
B1T1B5	B1T1B5	1580817	0	0.999843	0.999843	1	1581065	1581065	0.999843	1
B1T1B5	B26D1T2	906301	20889	0.655068	0.573222	0.976951	1383522	1581065	0.655068	1
B26D1T2	B1T1B5	905493	20854	0.572711	0.654484	0.97697	1581065	1383522	0.654484	1
B26D1T2	B26D1T2	1383183	0	0.999755	0.999755	1	1383522	1383522	0.999755	1
B49T1B8	B49T1B8	777413	0	0.999774	0.999774	1	777589	777589	0.999774	2
B15D1T2	B15D1T2	699082	0	0.999785	0.999785	1	699232	699232	0.999785	3
B15D1T2	B15MC02	471392	10746	0.570103	0.674157	0.977204	826854	699232	0.674157	3
B15MC02	B15D1T2	469353	10721	0.671241	0.567637	0.977158	699232	826854	0.671241	3
B15MC02	B15MC02	816621	0	0.987624	0.987624	1	826854	826854	0.987624	3
B10T1B11	B10T1B11	1339940	0	0.999591	0.999591	1	1340488	1340488	0.999591	4
B12D1T1	B12D1T1	758690	0	0.995976	0.995976	1	761755	761755	0.995976	5
B12D1T1	B2D1T2	601900	13529	0.499233	0.790149	0.977523	1205650	761755	0.790149	5
B12D1T1	B56T1B5	422442	10881	0.437752	0.554564	0.974243	965025	761755	0.554564	5
B2D1T2	B12D1T1	602198	13573	0.79054	0.49948	0.977461	761755	1205650	0.79054	5
B2D1T2	B2D1T2	1204957	0	0.999425	0.999425	1	1205650	1205650	0.999425	5
B2D1T2	B56T1B5	716703	12228	0.742678	0.594454	0.982939	965025	1205650	0.742678	5
B56T1B5	B12D1T1	424782	10939	0.557636	0.440177	0.974248	761755	965025	0.557636	5
B56T1B5	B2D1T2	716462	12313	0.594254	0.742428	0.982814	1205650	965025	0.742428	5
B56T1B5	B56T1B5	959738	0	0.994521	0.994521	1	965025	965025	0.994521	5
B51T1B5	B51T1B5	1506792	0	0.999947	0.999947	1	1506872	1506872	0.999947	6
B10T1B5	B10T1B5	1099415	0	0.999456	0.999456	1	1100013	1100013	0.999456	7
B10T1B5	B16T1B3	623380	7067	0.662954	0.566702	0.988663	940307	1100013	0.662954	7
B16T1B3	B10T1B5	623271	7066	0.566603	0.662838	0.988663	1100013	940307	0.662838	7
B16T1B3	B16T1B3	928621	0	0.987572	0.987572	1	940307	940307	0.987572	7
B44T3L14	B44T3L14	1125495	0	0.999876	0.999876	1	1125635	1125635	0.999876	8
B89T1L10	B89T1L10	1830515	0	0.999738	0.999738	1	1830994	1830994	0.999738	9
B52T3L11	B52T3L11	1478981	0	0.999503	0.999503	1	1479717	1479717	0.999503	10
B17T3L8	B17T3L8	1621168	0	0.999819	0.999819	1	1621461	1621461	0.999819	11
B17T3L8	B7T1B11	799632	9752	0.405886	0.493155	0.987804	1970092	1621461	0.493155	11
B7T1B11	B17T3L8	799958	9798	0.493356	0.406051	0.987752	1621461	1970092	0.493356	11
B7T1B11	B7T1B11	1969587	0	0.999744	0.999744	1	1970092	1970092	0.999744	11
B12T1B11	B12T1B11	1804590	0	0.999949	0.999949	1	1804682	1804682	0.999949	12
B12T1B11	B19T1B10	1156832	12037	0.623108	0.641017	0.989595	1856551	1804682	0.641017	12
B19T1B10	B12T1B11	1156662	11960	0.640923	0.623017	0.98966	1804682	1856551	0.640923	12
B19T1B10	B19T1B10	1856299	0	0.999864	0.999864	1	1856551	1856551	0.999864	12
B5T1L6	B5T1L6	824882	0	0.985987	0.985987	1	836605	836605	0.985987	13
B10D1T1	B10D1T1	1103678	0	0.99987	0.99987	1	1103821	1103821	0.99987	14
B6T1L6	B6T1L6	1543464	0	0.999205	0.999205	1	1544692	1544692	0.999205	15
B12T1B10	B12T1B10	3517511	0	0.999904	0.999904	1	3517847	3517847	0.999904	16
B55T1B8	B55T1B8	1098857	0	0.999979	0.999979	1	1098880	1098880	0.999979	17
B91T3L11	B91T3L11	579428	0	0.9999	0.9999	1	579486	579486	0.9999	18
B19T1L10	B19T1L10	546365	0	0.999674	0.999674	1	546543	546543	0.999674	19
B18T3L11	B18T3L11	640377	0	0.999786	0.999786	1	640514	640514	0.999786	20
B6T1L10	B6T1L10	932380	0	0.999833	0.999833	1	932536	932536	0.999833	21
B2T1B11	B2T1B11	2315336	0	0.999712	0.999712	1	2316002	2316002	0.999712	22
B79T3L11	B79T3L11	2772984	0	0.999962	0.999962	1	2773088	2773088	0.999962	23
B111T1L10	B111T1L10	649882	0	0.999965	0.999965	1	649905	649905	0.999965	24
B111T1L10	B45T3L11	512262	5654	0.874169	0.788211	0.988963	585999	649905	0.874169	24
B45T3L11	B111T1L10	513841	5904	0.79064	0.876863	0.98851	649905	585999	0.876863	24
B45T3L11	B45T3L11	585960	0	0.999933	0.999933	1	585999	585999	0.999933	24
B6T3L14	B6T3L14	358665	0	0.999696	0.999696	1	358774	358774	0.999696	25
B86T1L10	B86T1L10	667384	0	0.999946	0.999946	1	667420	667420	0.999946	26
B10T3L11	B10T3L11	1386294	0	0.999888	0.999888	1	1386449	1386449	0.999888	27
B10T3L11	B1T3L8	634571	10567	0.711345	0.457695	0.983348	892072	1386449	0.711345	27
B1T3L8	B10T3L11	634723	10567	0.457805	0.711515	0.983352	1386449	892072	0.711515	27
B1T3L8	B1T3L8	891810	0	0.999706	0.999706	1	892072	892072	0.999706	27
B45T3L14	B45T3L14	489866	0	0.999704	0.999704	1	490011	490011	0.999704	28
B8T3L11	B8T3L11	503670	0	0.999728	0.999728	1	503807	503807	0.999728	29
B32T3L8	B32T3L8	422227	0	0.999695	0.999695	1	422356	422356	0.999695	30
B63T1B8	B63T1B8	671500	0	0.999999	0.999999	1	671501	671501	0.999999	31
B16T1B11	B16T1B11	516526	0	0.999712	0.999712	1	516675	516675	0.999712	32
B84T1L10	B84T1L10	1042116	0	0.999894	0.999894	1	1042226	1042226	0.999894	33
B5T1B11	B5T1B11	781097	0	0.99994	0.99994	1	781144	781144	0.99994	34
B100T1L10	B100T1L10	702590	0	0.999986	0.999986	1	702600	702600	0.999986	35
B100T3L11	B100T3L11	782699	0	0.999782	0.999782	1	782870	782870	0.999782	36
B14T1B11	B14T1B11	560351	0	0.999959	0.999959	1	560374	560374	0.999959	37
B21T1B11	B21T1B11	838276	0	0.999973	0.999973	1	838299	838299	0.999973	38
B8T1B11	B8T1B11	929468	0	0.999978	0.999978	1	929488	929488	0.999978	39
B19T1B11	B19T1B11	579567	0	0.999827	0.999827	1	579667	579667	0.999827	40
B103T1B8	B103T1B8	2647359	0	0.999941	0.999941	1	2647515	2647515	0.999941	41
B16T1B5	B16T1B5	2081075	0	0.999869	0.999869	1	2081348	2081348	0.999869	42
B11D1T1	B11D1T1	1171804	0	0.999761	0.999761	1	1172084	1172084	0.999761	43
B52T1L10	B52T1L10	3680705	0	0.999704	0.999704	1	3681794	3681794	0.999704	44
B78T1B5	B78T1B5	4637549	0	0.999648	0.999648	1	4639184	4639184	0.999648	45
B103T1L10	B103T1L10	3579020	0	0.999723	0.999723	1	3580010	3580010	0.999723	46
B10D1T2	B10D1T2	2400536	0	0.999744	0.999744	1	2401151	2401151	0.999744	47
B70T1B5	B70T1B5	3170418	0	0.999723	0.999723	1	3171298	3171298	0.999723	48
B30T1B8	B30T1B8	7317084	0	0.9999	0.9999	1	7317817	7317817	0.9999	49
B86T3L11	B86T3L11	1607176	0	0.999756	0.999756	1	1607569	1607569	0.999756	50
B86T3L11	B98T1L10	1179607	32395	0.711351	0.733783	0.972537	1658262	1607569	0.733783	50
B98T1L10	B86T3L11	1179688	32370	0.733834	0.7114	0.972561	1607569	1658262	0.733834	50
B98T1L10	B98T1L10	1658040	0	0.999866	0.999866	1	1658262	1658262	0.999866	50
B36T1B5	B36T1B5	5667363	0	0.999851	0.999851	1	5668207	5668207	0.999851	51
B58T3L14	B58T3L14	6514624	0	0.999928	0.999928	1	6515094	6515094	0.999928	52
B38T1B10	B38T1B10	2274009	0	0.999767	0.999767	1	2274538	2274538	0.999767	53
B17T1B11	B17T1B11	2492462	0	0.999806	0.999806	1	2492946	2492946	0.999806	54
B2MC02	B2MC02	2118454	0	0.999739	0.999739	1	2119008	2119008	0.999739	55
B2MC02	B4D1T1	1607980	58822	0.599295	0.758836	0.963419	2683117	2119008	0.758836	55
B2MC02	B4T1B3	1773704	73814	0.532377	0.837044	0.958384	3331672	2119008	0.837045	55
B4D1T1	B2MC02	1606147	58590	0.757971	0.598612	0.963521	2119008	2683117	0.757971	55
B4D1T1	B4D1T1	2682795	0	0.99988	0.99988	1	2683117	2683117	0.99988	55
B4D1T1	B4T1B3	2397805	73134	0.7197	0.893664	0.9695	3331672	2683117	0.893664	55
B4T1B3	B2MC02	1771496	73660	0.836002	0.531714	0.958419	2119008	3331672	0.836003	55
B4T1B3	B4D1T1	2397178	72714	0.89343	0.719512	0.969667	2683117	3331672	0.89343	55
B4T1B3	B4T1B3	3328540	0	0.99906	0.99906	1	3331672	3331672	0.99906	55
B68T1B8	B68T1B8	3440190	0	0.999945	0.999945	1	3440378	3440378	0.999945	56
B102T3L11	B102T3L11	2196771	0	0.99975	0.99975	1	2197321	2197321	0.99975	57
B6T3L8	B6T3L8	2999686	0	0.999834	0.999834	1	3000185	3000185	0.999834	58
B6T3L8	B83T3L11	2228985	26947	0.899158	0.742949	0.987911	2478970	3000185	0.899158	58
B83T3L11	B6T3L8	2227913	26911	0.742592	0.898725	0.987921	3000185	2478970	0.898725	58
B83T3L11	B83T3L11	2478702	0	0.999892	0.999892	1	2478970	2478970	0.999892	58
B42T1L10	B42T1L10	2704846	0	0.999852	0.999852	1	2705247	2705247	0.999852	59
B42T1L10	B71T3L11	2163834	29897	0.748147	0.799866	0.986183	2892257	2705247	0.799866	59
B71T3L11	B42T1L10	2162789	29654	0.799479	0.747786	0.986289	2705247	2892257	0.799479	59
B71T3L11	B71T3L11	2892056	0	0.999931	0.999931	1	2892257	2892257	0.999931	59
B4T1B10	B4T1B10	3187486	0	0.999884	0.999884	1	3187856	3187856	0.999884	60
B24D1T2	B24D1T2	3166170	0	0.999799	0.999799	1	3166805	3166805	0.999799	61
B24D1T2	B58T1B5	2440392	28751	0.496	0.770616	0.988219	4920149	3166805	0.770616	61
B24D1T2	B8T1B3	1211463	21783	0.552134	0.382551	0.982019	2194146	3166805	0.552134	61
B58T1B5	B24D1T2	2439599	28649	0.770366	0.495838	0.988257	3166805	4920149	0.770366	61
B58T1B5	B58T1B5	4852366	0	0.986223	0.986223	1	4920149	4920149	0.986223	61
B58T1B5	B8T1B3	1708171	22698	0.778513	0.347179	0.986712	2194146	4920149	0.778513	61
B8T1B3	B24D1T2	1213216	21844	0.383104	0.552933	0.981995	3166805	2194146	0.552933	61
B8T1B3	B58T1B5	1710970	23008	0.347748	0.779789	0.986553	4920149	2194146	0.779789	61
B8T1B3	B8T1B3	2193442	0	0.999679	0.999679	1	2194146	2194146	0.999679	61
B9D1T1	B9D1T1	2372545	0	0.999787	0.999787	1	2373050	2373050	0.999787	62
B46T1B5	B46T1B5	1554498	0	0.999777	0.999777	1	1554845	1554845	0.999777	63
B22T3L8	B22T3L8	2738533	0	0.999775	0.999775	1	2739149	2739149	0.999775	64
B22T3L8	B27T3L11	1702990	25783	0.67473	0.621722	0.98486	2523958	2739149	0.67473	64
B27T3L11	B22T3L8	1702289	25919	0.621466	0.674452	0.984774	2739149	2523958	0.674452	64
B27T3L11	B27T3L11	2523390	0	0.999775	0.999775	1	2523958	2523958	0.999775	64
B21D1T2	B21D1T2	2453091	0	0.999881	0.999881	1	2453382	2453382	0.999881	65
B21D1T2	B7D1T1	1812041	41840	0.833396	0.738589	0.97691	2174286	2453382	0.833396	65
B7D1T1	B21D1T2	1812940	41710	0.738955	0.833809	0.976993	2453382	2174286	0.833809	65
B7D1T1	B7D1T1	2174142	0	0.999934	0.999934	1	2174286	2174286	0.999934	65
B8MC02	B8MC02	1599184	0	0.999757	0.999757	1	1599572	1599572	0.999757	66
B18T1B5	B18T1B5	3166817	0	0.999899	0.999899	1	3167138	3167138	0.999899	67
B18T1B5	B48T1B8	2830673	36127	0.808501	0.893764	0.987237	3501138	3167138	0.893764	67
B48T1B8	B18T1B5	2830802	36051	0.893804	0.808538	0.987265	3167138	3501138	0.893804	67
B48T1B8	B48T1B8	3500989	0	0.999957	0.999957	1	3501138	3501138	0.999957	67
B83T1B8	B83T1B8	2221239	0	0.999826	0.999826	1	2221626	2221626	0.999826	68
B25T3L8	B25T3L8	2557330	0	0.999972	0.999972	1	2557401	2557401	0.999972	69
B25T3L8	B53T3L14	1561361	31850	0.876556	0.610526	0.979601	1781245	2557401	0.876556	69
B25T3L8	B65T3L11	2286250	24590	0.851467	0.893974	0.989244	2685072	2557401	0.893974	69
B53T3L14	B25T3L8	1561282	31854	0.610496	0.876512	0.979598	2557401	1781245	0.876512	69
B53T3L14	B53T3L14	1780760	0	0.999728	0.999728	1	1781245	1781245	0.999728	69
B53T3L14	B65T3L11	1548738	27811	0.576796	0.869469	0.982043	2685072	1781245	0.869469	69
B65T3L11	B25T3L8	2288171	24893	0.894725	0.852182	0.989121	2557401	2685072	0.894725	69
B65T3L11	B53T3L14	1548772	27803	0.869488	0.576808	0.982048	1781245	2685072	0.869488	69
B65T3L11	B65T3L11	2684948	0	0.999954	0.999954	1	2685072	2685072	0.999954	69
B2T3L14	B2T3L14	2264399	0	0.99971	0.99971	1	2265057	2265057	0.999709	70
B2T3L14	B2T3L8	2002090	58062	0.639789	0.883903	0.970999	3129296	2265057	0.883903	70
B2T3L8	B2T3L14	2001673	58048	0.883719	0.639656	0.971	2265057	3129296	0.883719	70
B2T3L8	B2T3L8	3128884	0	0.999868	0.999868	1	3129296	3129296	0.999868	70
B31T3L11	B31T3L11	1467893	0	0.999767	0.999767	1	1468235	1468235	0.999767	71
B30T1L10	B30T1L10	2138477	0	0.99993	0.99993	1	2138626	2138626	0.99993	72
B30T1L10	B81T1B5	1795203	59677	0.819196	0.839419	0.966758	2191420	2138626	0.839419	72
B81T1B5	B30T1L10	1791994	59139	0.837918	0.817732	0.966998	2138626	2191420	0.837918	72
B81T1B5	B81T1B5	2180882	0	0.995191	0.995191	1	2191420	2191420	0.995191	72
B9D1T2	B9D1T2	1733706	0	0.999679	0.999679	1	1734262	1734262	0.999679	73
B5T1B10	B5T1B10	1460309	0	0.999945	0.999945	1	1460390	1460390	0.999945	74
B12T3L11	B12T3L11	2392046	0	0.999973	0.999973	1	2392111	2392111	0.999973	75
B11T1B5	B11T1B5	3597215	0	0.999801	0.999801	1	3597930	3597930	0.999801	76
B29T1B8	B29T1B8	2558018	0	0.999771	0.999771	1	2558603	2558603	0.999771	77
B15T1B5	B15T1B5	1444921	0	0.996422	0.996422	1	1450109	1450109	0.996422	78
B15T1B5	B18D1T2	1143561	21170	0.54555	0.788604	0.981488	2096161	1450109	0.788603	78
B15T1B5	B1T1B3	1252023	20351	0.535874	0.863399	0.983746	2336412	1450109	0.863399	78
B15T1B5	B1T1L6	1057604	16843	0.492104	0.729327	0.984074	2149148	1450109	0.729327	78
B15T1B5	B32T1B10	1152501	28130	0.495655	0.794768	0.975592	2325206	1450109	0.794769	78
B15T1B5	B3T1B11	716587	16134	0.528549	0.494161	0.977485	1355763	1450109	0.528549	78
B15T1B5	B40T1B8	1289359	16945	0.481132	0.889146	0.986858	2679842	1450109	0.889146	78
B18D1T2	B15T1B5	1143239	21236	0.788381	0.545397	0.981425	1450109	2096161	0.788381	78
B18D1T2	B18D1T2	2095899	0	0.999875	0.999875	1	2096161	2096161	0.999875	78
B18D1T2	B1T1B3	1871487	35289	0.801009	0.892816	0.981144	2336412	2096161	0.892816	78
B18D1T2	B1T1L6	1552187	30845	0.722234	0.74049	0.980128	2149148	2096161	0.74049	78
B18D1T2	B32T1B10	1744724	52118	0.750352	0.832343	0.970128	2325206	2096161	0.832343	78
B18D1T2	B3T1B11	1103498	28130	0.813931	0.526438	0.974508	1355763	2096161	0.813931	78
B18D1T2	B40T1B8	1934698	36854	0.721945	0.922972	0.980951	2679842	2096161	0.922972	78
B1T1B3	B15T1B5	1251612	20341	0.863116	0.535698	0.983748	1450109	2336412	0.863116	78
B1T1B3	B18D1T2	1872055	35357	0.893087	0.801252	0.981113	2096161	2336412	0.893087	78
B1T1B3	B1T1B3	2334301	0	0.999096	0.999096	1	2336412	2336412	0.999096	78
B1T1B3	B1T1L6	1754849	23364	0.816532	0.751087	0.986686	2149148	2336412	0.816532	78
B1T1B3	B32T1B10	1878017	49708	0.807678	0.803804	0.973532	2325206	2336412	0.807678	78
B1T1B3	B3T1B11	1195923	26796	0.882103	0.511863	0.977594	1355763	2336412	0.882103	78
B1T1B3	B40T1B8	2159294	28491	0.805754	0.924192	0.986805	2679842	2336412	0.924192	78
B1T1L6	B15T1B5	1053680	16363	0.726621	0.490278	0.984471	1450109	2149148	0.726621	78
B1T1L6	B18D1T2	1551782	30738	0.740297	0.722045	0.980192	2096161	2149148	0.740297	78
B1T1L6	B1T1B3	1759092	23373	0.752903	0.818507	0.986713	2336412	2149148	0.818507	78
B1T1L6	B1T1L6	2123550	0	0.988089	0.988089	1	2149148	2149148	0.988089	78
B1T1L6	B32T1B10	1603921	38850	0.689797	0.746305	0.975778	2325206	2149148	0.746306	78
B1T1L6	B3T1B11	1002816	17774	0.739669	0.466611	0.982276	1355763	2149148	0.739669	78
B1T1L6	B40T1B8	1884261	25537	0.703124	0.876748	0.986447	2679842	2149148	0.876748	78
B32T1B10	B15T1B5	1150846	27990	0.793627	0.494944	0.975679	1450109	2325206	0.793627	78
B32T1B10	B18D1T2	1746707	52290	0.833289	0.751205	0.970064	2096161	2325206	0.833289	78
B32T1B10	B1T1B3	1877120	49499	0.80342	0.807292	0.97363	2336412	2325206	0.807292	78
B32T1B10	B1T1L6	1603853	38787	0.746274	0.689768	0.975816	2149148	2325206	0.746274	78
B32T1B10	B32T1B10	2325004	0	0.999913	0.999913	1	2325206	2325206	0.999913	78
B32T1B10	B3T1B11	1153587	27853	0.850877	0.496122	0.975855	1355763	2325206	0.850877	78
B32T1B10	B40T1B8	1964982	56944	0.733245	0.845079	0.971021	2679842	2325206	0.845079	78
B3T1B11	B15T1B5	715951	16174	0.493722	0.52808	0.977409	1450109	1355763	0.52808	78
B3T1B11	B18D1T2	1104443	28250	0.526888	0.814628	0.974422	2096161	1355763	0.814628	78
B3T1B11	B1T1B3	1195329	26701	0.511609	0.881665	0.977662	2336412	1355763	0.881665	78
B3T1B11	B1T1L6	1002891	17670	0.466646	0.739724	0.982381	2149148	1355763	0.739724	78
B3T1B11	B32T1B10	1155886	28118	0.497111	0.852572	0.975674	2325206	1355763	0.852572	78
B3T1B11	B3T1B11	1355411	0	0.99974	0.99974	1	1355763	1355763	0.99974	78
B3T1B11	B40T1B8	1222425	29736	0.456156	0.901651	0.975675	2679842	1355763	0.901651	78
B40T1B8	B15T1B5	1289723	17104	0.889397	0.481268	0.986738	1450109	2679842	0.889397	78
B40T1B8	B18D1T2	1934266	36844	0.922766	0.721784	0.980952	2096161	2679842	0.922766	78
B40T1B8	B1T1B3	2159282	28515	0.924187	0.80575	0.986794	2336412	2679842	0.924187	78
B40T1B8	B1T1L6	1886708	25652	0.877887	0.704037	0.986404	2149148	2679842	0.877886	78
B40T1B8	B32T1B10	1967530	57169	0.846175	0.734196	0.970944	2325206	2679842	0.846174	78
B40T1B8	B3T1B11	1223213	29688	0.902232	0.45645	0.975729	1355763	2679842	0.902232	78
B40T1B8	B40T1B8	2679737	0	0.999961	0.999961	1	2679842	2679842	0.999961	78
B10T3L8	B10T3L8	2226850	0	0.999921	0.999921	1	2227025	2227025	0.999921	79
B13T1B3	B13T1B3	2674906	0	0.996361	0.996361	1	2684675	2684675	0.996361	80
B13T1B3	B15D1T1	2312373	39837	0.890542	0.861323	0.982772	2596592	2684675	0.890542	80
B13T1B3	B25T1B8	2439022	26236	0.874528	0.908498	0.989243	2788959	2684675	0.908498	80
B13T1B3	B26T1L6	2567824	31370	0.903937	0.956475	0.987783	2840710	2684675	0.956475	80
B13T1B3	B7T1B10	2138739	31078	0.869418	0.796647	0.985469	2459966	2684675	0.869418	80
B13T1B3	B9T1B5	2195777	25646	0.70779	0.817893	0.98832	3102298	2684675	0.817893	80
B15D1T1	B13T1B3	2311548	39639	0.861016	0.890224	0.982852	2684675	2596592	0.890224	80
B15D1T1	B15D1T1	2596199	0	0.999849	0.999849	1	2596592	2596592	0.999849	80
B15D1T1	B25T1B8	2242103	45403	0.803921	0.863479	0.97975	2788959	2596592	0.863479	80
B15D1T1	B26T1L6	2372529	51530	0.835189	0.913709	0.978281	2840710	2596592	0.913709	80
B15D1T1	B7T1B10	1956761	45391	0.795442	0.753588	0.976803	2459966	2596592	0.795442	80
B15D1T1	B9T1B5	1981565	40778	0.638741	0.763141	0.979421	3102298	2596592	0.763141	80
B25T1B8	B13T1B3	2439951	26269	0.908844	0.874861	0.989234	2684675	2788959	0.908844	80
B25T1B8	B15D1T1	2243132	45608	0.863875	0.80429	0.979668	2596592	2788959	0.863875	80
B25T1B8	B25T1B8	2788737	0	0.99992	0.99992	1	2788959	2788959	0.99992	80
B25T1B8	B26T1L6	2507920	27348	0.88285	0.899232	0.989095	2840710	2788959	0.899232	80
B25T1B8	B7T1B10	2103056	30127	0.854913	0.754065	0.985675	2459966	2788959	0.854913	80
B25T1B8	B9T1B5	2151187	27093	0.693417	0.771323	0.987406	3102298	2788959	0.771323	80
B26T1L6	B13T1B3	2568101	31216	0.956578	0.904035	0.987845	2684675	2840710	0.956578	80
B26T1L6	B15D1T1	2373572	51842	0.914111	0.835556	0.978159	2596592	2840710	0.91411	80
B26T1L6	B25T1B8	2508139	27371	0.89931	0.882927	0.989087	2788959	2840710	0.89931	80
B26T1L6	B26T1L6	2839524	0	0.999582	0.999582	1	2840710	2840710	0.999582	80
B26T1L6	B7T1B10	2156995	39287	0.876839	0.759315	0.981786	2459966	2840710	0.876839	80
B26T1L6	B9T1B5	2236441	39329	0.720898	0.787282	0.982414	3102298	2840710	0.787282	80
B7T1B10	B13T1B3	2139268	31078	0.796844	0.869633	0.985473	2684675	2459966	0.869633	80
B7T1B10	B15D1T1	1958155	45462	0.754125	0.796009	0.976783	2596592	2459966	0.796009	80
B7T1B10	B25T1B8	2103869	30188	0.754356	0.855243	0.985651	2788959	2459966	0.855243	80
B7T1B10	B26T1L6	2157397	39270	0.759457	0.877003	0.981797	2840710	2459966	0.877003	80
B7T1B10	B7T1B10	2459699	0	0.999891	0.999891	1	2459966	2459966	0.999891	80
B7T1B10	B9T1B5	1888434	26282	0.608721	0.767667	0.986083	3102298	2459966	0.767667	80
B9T1B5	B13T1B3	2195711	25613	0.817868	0.707769	0.988335	2684675	3102298	0.817868	80
B9T1B5	B15D1T1	1981692	40558	0.76319	0.638782	0.979534	2596592	3102298	0.76319	80
B9T1B5	B25T1B8	2150884	27030	0.771214	0.69332	0.987433	2788959	3102298	0.771214	80
B9T1B5	B26T1L6	2236500	39218	0.787303	0.720917	0.982465	2840710	3102298	0.787303	80
B9T1B5	B7T1B10	1887092	26129	0.767121	0.608288	0.986154	2459966	3102298	0.767121	80
B9T1B5	B9T1B5	3063689	0	0.987555	0.987555	1	3102298	3102298	0.987555	80
B36T1B10	B36T1B10	2128679	0	0.999765	0.999765	1	2129179	2129179	0.999765	81
B20T3L14	B20T3L14	1535724	0	0.999695	0.999695	1	1536192	1536192	0.999695	82
B31T1B5	B31T1B5	2948176	0	0.999939	0.999939	1	2948355	2948355	0.999939	83
B44T1L10	B44T1L10	592629	0	0.999946	0.999946	1	592661	592661	0.999946	84
B4T1B8	B4T1B8	1431881	0	0.999948	0.999948	1	1431955	1431955	0.999948	85
B58T1L10	B58T1L10	630540	0	0.999721	0.999721	1	630716	630716	0.999721	86
B25T1L6	B25T1L6	2244895	0	0.999817	0.999817	1	2245306	2245306	0.999817	87
B25T1L6	B4D1T2	1239224	26565	0.790776	0.551918	0.978563	1567098	2245306	0.790776	87
B25T1L6	B55T1B5	1914821	23642	0.842765	0.852811	0.987653	2272071	2245306	0.852811	87
B25T1L6	B95T1B8	1885776	55430	0.718144	0.839875	0.970606	2625902	2245306	0.839875	87
B4D1T2	B25T1L6	1239469	26608	0.552027	0.790933	0.978533	2245306	1567098	0.790933	87
B4D1T2	B4D1T2	1566671	0	0.999728	0.999728	1	1567098	1567098	0.999728	87
B4D1T2	B55T1B5	1296616	26348	0.570676	0.827399	0.979679	2272071	1567098	0.827399	87
B4D1T2	B95T1B8	1298168	34501	0.49437	0.82839	0.973423	2625902	1567098	0.82839	87
B55T1B5	B25T1L6	1914896	23716	0.852844	0.842798	0.987615	2245306	2272071	0.852844	87
B55T1B5	B4D1T2	1296134	26353	0.827092	0.570464	0.979668	1567098	2272071	0.827092	87
B55T1B5	B55T1B5	2271949	0	0.999946	0.999946	1	2272071	2272071	0.999946	87
B55T1B5	B95T1B8	2059726	46360	0.784388	0.906541	0.977492	2625902	2272071	0.906541	87
B95T1B8	B25T1L6	1884687	55341	0.83939	0.717729	0.970637	2245306	2625902	0.83939	87
B95T1B8	B4D1T2	1297845	34553	0.828184	0.494247	0.973377	1567098	2625902	0.828184	87
B95T1B8	B55T1B5	2059748	46488	0.906551	0.784396	0.97743	2272071	2625902	0.906551	87
B95T1B8	B95T1B8	2625743	0	0.999939	0.999939	1	2625902	2625902	0.999939	87
B92T1B8	B92T1B8	1983905	0	0.99961	0.99961	1	1984679	1984679	0.99961	88
B19T1B3	B19T1B3	1755503	0	0.99975	0.99975	1	1755942	1755942	0.99975	89
B19T1B3	B24D1T1	1407596	36726	0.572006	0.801619	0.973909	2460804	1755942	0.801619	89
B24D1T1	B19T1B3	1407517	36644	0.801574	0.571974	0.973966	1755942	2460804	0.801574	89
B24D1T1	B24D1T1	2460410	0	0.99984	0.99984	1	2460804	2460804	0.99984	89
B23T3L11	B23T3L11	2492319	0	0.999756	0.999756	1	2492928	2492928	0.999756	90
B23T3L11	B43T3L14	2130801	25071	0.718014	0.854738	0.988234	2967631	2492928	0.854738	90
B43T3L14	B23T3L11	2130515	25103	0.854624	0.717918	0.988217	2492928	2967631	0.854624	90
B43T3L14	B43T3L14	2967434	0	0.999934	0.999934	1	2967631	2967631	0.999934	90
B37T3L8	B37T3L8	1475741	0	0.999717	0.999717	1	1476159	1476159	0.999717	91
B37T3L8	B5T3L11	1315876	17942	0.439663	0.891419	0.986365	2992920	1476159	0.891419	91
B5T3L11	B37T3L8	1314528	17695	0.890506	0.439213	0.986539	1476159	2992920	0.890506	91
B5T3L11	B5T3L11	2992719	0	0.999933	0.999933	1	2992920	2992920	0.999933	91
B2T1L10	B2T1L10	3114203	0	0.999846	0.999846	1	3114681	3114681	0.999847	92
B2T1L10	B82T3L11	1458935	25144	0.822055	0.468406	0.982765	1774741	3114681	0.822055	92
B82T3L11	B2T1L10	1459541	25341	0.4686	0.822397	0.982638	3114681	1774741	0.822397	92
B82T3L11	B82T3L11	1774237	0	0.999716	0.999716	1	1774741	1774741	0.999716	92
B39T1L10	B39T1L10	1993807	0	0.999747	0.999747	1	1994312	1994312	0.999747	93
B75T1B8	B75T1B8	5326927	0	0.999734	0.999734	1	5328342	5328342	0.999734	94
B11D1T2	B11D1T2	4110202	0	0.999716	0.999716	1	4111370	4111370	0.999716	95
B11D1T2	B13T1L6	2930652	99611	0.65438	0.712816	0.966011	4478518	4111370	0.712816	95
B11D1T2	B24T1B10	2373787	80521	0.685073	0.577371	0.966079	3465012	4111370	0.685073	95
B11D1T2	B4MC02	2846689	84504	0.69563	0.692394	0.970315	4092245	4111370	0.69563	95
B11D1T2	B70T1B8	2145818	70474	0.694989	0.521923	0.967158	3087557	4111370	0.694989	95
B11D1T2	B77T1B5	3103623	92257	0.653667	0.754888	0.970274	4748021	4111370	0.754888	95
B13T1L6	B11D1T2	2933109	99650	0.713414	0.654929	0.966026	4111370	4478518	0.713414	95
B13T1L6	B13T1L6	4476803	0	0.999617	0.999617	1	4478518	4478518	0.999617	95
B13T1L6	B24T1B10	2697733	61954	0.778564	0.602372	0.977035	3465012	4478518	0.778564	95
B13T1L6	B4MC02	3124734	93213	0.763575	0.697716	0.970169	4092245	4478518	0.763575	95
B13T1L6	B70T1B8	2472851	61255	0.800909	0.552158	0.975229	3087557	4478518	0.800909	95
B13T1L6	B77T1B5	3504657	72157	0.73813	0.782548	0.979411	4748021	4478518	0.782548	95
B24T1B10	B11D1T2	2376003	80691	0.57791	0.685713	0.966039	4111370	3465012	0.685713	95
B24T1B10	B13T1L6	2698131	61997	0.602461	0.778679	0.977022	4478518	3465012	0.778679	95
B24T1B10	B24T1B10	3464494	0	0.99985	0.99985	1	3465012	3465012	0.999851	95
B24T1B10	B4MC02	2501843	79684	0.611362	0.72203	0.96815	4092245	3465012	0.72203	95
B24T1B10	B70T1B8	1996729	51580	0.646702	0.576255	0.974168	3087557	3465012	0.646702	95
B24T1B10	B77T1B5	2801599	59925	0.590056	0.808539	0.97861	4748021	3465012	0.808539	95
B4MC02	B11D1T2	2846426	84384	0.69233	0.695566	0.970354	4111370	4092245	0.695566	95
B4MC02	B13T1L6	3125059	93361	0.697789	0.763654	0.970125	4478518	4092245	0.763654	95
B4MC02	B24T1B10	2501255	79533	0.72186	0.611218	0.968203	3465012	4092245	0.72186	95
B4MC02	B4MC02	4091437	0	0.999803	0.999803	1	4092245	4092245	0.999803	95
B4MC02	B70T1B8	2398943	69217	0.776971	0.586217	0.971147	3087557	4092245	0.776971	95
B4MC02	B77T1B5	3255093	83584	0.685568	0.79543	0.974322	4748021	4092245	0.79543	95
B70T1B8	B11D1T2	2148527	70700	0.522582	0.695866	0.967094	4111370	3087557	0.695866	95
B70T1B8	B13T1L6	2473245	61382	0.552246	0.801036	0.975182	4478518	3087557	0.801036	95
B70T1B8	B24T1B10	1995935	51572	0.576025	0.646445	0.974162	3465012	3087557	0.646445	95
B70T1B8	B4MC02	2400034	69370	0.586484	0.777325	0.971096	4092245	3087557	0.777325	95
B70T1B8	B70T1B8	3087160	0	0.999871	0.999871	1	3087557	3087557	0.999871	95
B70T1B8	B77T1B5	2480440	50538	0.522416	0.803367	0.979625	4748021	3087557	0.803367	95
B77T1B5	B11D1T2	3103104	91964	0.754762	0.653557	0.970364	4111370	4748021	0.754762	95
B77T1B5	B13T1L6	3502059	71902	0.781968	0.737583	0.979469	4478518	4748021	0.781968	95
B77T1B5	B24T1B10	2797981	59503	0.807495	0.589294	0.978734	3465012	4748021	0.807495	95
B77T1B5	B4MC02	3255541	83494	0.795539	0.685663	0.974353	4092245	4748021	0.795539	95
B77T1B5	B70T1B8	2480517	50493	0.803391	0.522432	0.979644	3087557	4748021	0.803391	95
B77T1B5	B77T1B5	4747430	0	0.999876	0.999876	1	4748021	4748021	0.999876	95
B15T1B3	B15T1B3	1945102	0	0.9997	0.9997	1	1945686	1945686	0.9997	96
B1D1T1	B1D1T1	1979413	0	0.999695	0.999695	1	1980016	1980016	0.999695	97
B79T1L10	B79T1L10	4656516	0	0.999827	0.999827	1	4657322	4657322	0.999827	98
B16T1L6	B16T1L6	2869110	0	0.99983	0.99983	1	2869597	2869597	0.99983	99
B27T1B5	B27T1B5	3356124	0	0.999775	0.999775	1	3356878	3356878	0.999775	100
B78T1B8	B78T1B8	3658833	0	0.999941	0.999941	1	3659048	3659048	0.999941	101
B79T1B8	B79T1B8	2936729	0	0.999867	0.999867	1	2937121	2937121	0.999867	102
B18T3L14	B18T3L14	2268248	0	0.999789	0.999789	1	2268727	2268727	0.999789	103
B99T1L10	B99T1L10	1349787	0	0.999782	0.999782	1	1350081	1350081	0.999782	104
B79T1B5	B79T1B5	1892661	0	0.999715	0.999715	1	1893200	1893200	0.999715	105
B62T1B5	B62T1B5	973625	0	0.999924	0.999924	1	973699	973699	0.999924	106
B1T3L11	B1T3L11	1150638	0	0.999691	0.999691	1	1150994	1150994	0.999691	107
B30T3L11	B30T3L11	2670560	0	0.999764	0.999764	1	2671191	2671191	0.999764	108
B30T3L11	B69T1L10	1682823	40421	0.669548	0.62999	0.97598	2513371	2671191	0.669548	108
B69T1L10	B30T3L11	1684027	40520	0.630441	0.670027	0.975939	2671191	2513371	0.670027	108
B69T1L10	B69T1L10	2512880	0	0.999805	0.999805	1	2513371	2513371	0.999805	108
B21T3L8	B21T3L8	2535908	0	0.999755	0.999755	1	2536530	2536530	0.999755	109
B68T3L11	B68T3L11	2304646	0	0.999972	0.999972	1	2304710	2304710	0.999972	110
B93T1L10	B93T1L10	2381956	0	0.999814	0.999814	1	2382400	2382400	0.999814	111
B13T1B10	B13T1B10	2610879	0	0.999982	0.999982	1	2610926	2610926	0.999982	112
B13T1B10	B38T3L11	2074194	33432	0.919419	0.794428	0.983882	2255983	2610926	0.919419	112
B13T1B10	B52T1B8	2046989	29816	0.725331	0.784009	0.985434	2822144	2610926	0.784009	112
B38T3L11	B13T1B10	2075772	33540	0.795033	0.920119	0.983842	2610926	2255983	0.920119	112
B38T3L11	B38T3L11	2255783	0	0.999911	0.999911	1	2255983	2255983	0.999911	112
B38T3L11	B52T1B8	1829256	37301	0.64818	0.810847	0.979609	2822144	2255983	0.810847	112
B52T1B8	B13T1B10	2046237	29792	0.783721	0.725065	0.985441	2610926	2822144	0.783721	112
B52T1B8	B38T3L11	1829782	37312	0.81108	0.648366	0.979608	2255983	2822144	0.81108	112
B52T1B8	B52T1B8	2821789	0	0.999874	0.999874	1	2822144	2822144	0.999874	112
B29T3L8	B29T3L8	1853232	0	0.99978	0.99978	1	1853640	1853640	0.99978	113
B29T3L8	B65T1L10	1022249	14870	0.579611	0.551482	0.985454	1763680	1853640	0.579611	113
B65T1L10	B29T3L8	1022295	14881	0.551507	0.579637	0.985444	1853640	1763680	0.579637	113
B65T1L10	B65T1L10	1763328	0	0.9998	0.9998	1	1763680	1763680	0.9998	113
B17D1T2	B17D1T2	2590943	0	0.999767	0.999767	1	2591546	2591546	0.999767	114
B17D1T2	B6T1B10	2075001	64351	0.589981	0.800681	0.968987	3517063	2591546	0.800681	114
B17D1T2	B74T1L10	2083599	59305	0.612931	0.803998	0.971537	3399404	2591546	0.803998	114
B6T1B10	B17D1T2	2073714	64099	0.800184	0.589615	0.96909	2591546	3517063	0.800184	114
B6T1B10	B6T1B10	3516583	0	0.999864	0.999864	1	3517063	3517063	0.999864	114
B6T1B10	B74T1L10	2815783	41836	0.828317	0.800606	0.985142	3399404	3517063	0.828317	114
B74T1L10	B17D1T2	2083530	59207	0.803972	0.61291	0.971583	2591546	3399404	0.803972	114
B74T1L10	B6T1B10	2814609	41783	0.800273	0.827971	0.985155	3517063	3399404	0.827971	114
B74T1L10	B74T1L10	3399256	0	0.999957	0.999957	1	3399404	3399404	0.999956	114
B24T3L14	B24T3L14	2187604	0	0.999777	0.999777	1	2188092	2188092	0.999777	115
B96T3L11	B96T3L11	1753813	0	0.999696	0.999696	1	1754346	1754346	0.999696	116
B47T1B8	B47T1B8	3843655	0	0.999945	0.999945	1	3843865	3843865	0.999945	117
B47T1B8	B54T1B5	3270614	67562	0.804215	0.850866	0.979343	4066843	3843865	0.850866	117
B54T1B5	B47T1B8	3270289	67419	0.850781	0.804135	0.979384	3843865	4066843	0.850781	117
B54T1B5	B54T1B5	4066683	0	0.999961	0.999961	1	4066843	4066843	0.999961	117
B6MC02	B6MC02	2076769	0	0.999704	0.999704	1	2077384	2077384	0.999704	118
B14D1T1	B14D1T1	2308262	0	0.999653	0.999653	1	2309064	2309064	0.999653	119
B23T1B10	B23T1B10	5369041	0	0.999929	0.999929	1	5369421	5369421	0.999929	120
B23T1B10	B3T3L14	4096678	41997	0.886217	0.762965	0.989749	4622658	5369421	0.886217	120
B3T3L14	B23T1B10	4085853	41944	0.760949	0.883875	0.989734	5369421	4622658	0.883875	120
B3T3L14	B3T3L14	4622445	0	0.999954	0.999954	1	4622658	4622658	0.999954	120
B22T1L6	B22T1L6	1184402	0	0.999713	0.999713	1	1184742	1184742	0.999713	121
B22T1L6	B57T1L10	879536	18385	0.372485	0.742386	0.979097	2361265	1184742	0.742386	121
B57T1L10	B22T1L6	879579	18403	0.742422	0.372503	0.979078	1184742	2361265	0.742422	121
B57T1L10	B57T1L10	2361114	0	0.999936	0.999936	1	2361265	2361265	0.999936	121
B28T3L8	B28T3L8	790437	0	0.999708	0.999708	1	790668	790668	0.999708	122
B32T1B5	B32T1B5	4165665	0	0.999896	0.999896	1	4166097	4166097	0.999896	123
B32T1B5	B51T1B8	2280139	45236	0.887489	0.547308	0.980161	2569202	4166097	0.887489	123
B51T1B8	B32T1B5	2279993	45217	0.547273	0.887432	0.980168	4166097	2569202	0.887432	123
B51T1B8	B51T1B8	2568702	0	0.999805	0.999805	1	2569202	2569202	0.999805	123
B15T3L11	B15T3L11	1408747	0	0.999784	0.999784	1	1409051	1409051	0.999784	124
B15T3L11	B77T1L10	1299326	17601	0.443659	0.922128	0.986454	2928660	1409051	0.922128	124
B77T1L10	B15T3L11	1298952	17584	0.921863	0.443531	0.986463	1409051	2928660	0.921863	124
B77T1L10	B77T1L10	2928577	0	0.999972	0.999972	1	2928660	2928660	0.999972	124
B48T1B5	B48T1B5	1993630	0	0.999948	0.999948	1	1993734	1993734	0.999948	125
B69T1B8	B69T1B8	2717003	0	0.999852	0.999852	1	2717406	2717406	0.999852	126
B14T1B8	B14T1B8	2776704	0	0.999851	0.999851	1	2777117	2777117	0.999851	127
B55T1L10	B55T1L10	1628409	0	0.999693	0.999693	1	1628909	1628909	0.999693	128
B59T1B8	B59T1B8	3180565	0	0.999993	0.999993	1	3180587	3180587	0.999993	129
B20T1L10	B20T1L10	4040523	0	0.999763	0.999763	1	4041482	4041482	0.999763	130
B19T3L14	B19T3L14	2867611	0	0.999864	0.999864	1	2868000	2868000	0.999864	131
B19T3L14	B87T3L11	2604762	39703	0.72715	0.908215	0.984758	3582152	2868000	0.908215	131
B19T3L14	B8T1B5	1746752	44195	0.78465	0.609049	0.974699	2226154	2868000	0.78465	131
B19T3L14	B90T1L10	2631072	43561	0.719779	0.917389	0.983444	3655387	2868000	0.917389	131
B87T3L11	B19T3L14	2602622	39367	0.907469	0.726553	0.984874	2868000	3582152	0.907469	131
B87T3L11	B87T3L11	3581731	0	0.999882	0.999882	1	3582152	3582152	0.999882	131
B87T3L11	B8T1B5	1903550	50477	0.855085	0.531398	0.973483	2226154	3582152	0.855085	131
B87T3L11	B90T1L10	3085240	46804	0.844026	0.861281	0.98483	3655387	3582152	0.861281	131
B8T1B5	B19T3L14	1746808	44189	0.609068	0.784675	0.974703	2868000	2226154	0.784675	131
B8T1B5	B87T3L11	1904626	50647	0.531699	0.855568	0.973408	3582152	2226154	0.855568	131
B8T1B5	B8T1B5	2225593	0	0.999748	0.999748	1	2226154	2226154	0.999748	131
B8T1B5	B90T1L10	1920960	53792	0.525515	0.862905	0.971997	3655387	2226154	0.862905	131
B90T1L10	B19T3L14	2632023	43682	0.917721	0.72004	0.983404	2868000	3655387	0.917721	131
B90T1L10	B87T3L11	3085677	46629	0.861403	0.844145	0.984889	3582152	3655387	0.861403	131
B90T1L10	B8T1B5	1921012	53735	0.862929	0.525529	0.972028	2226154	3655387	0.862929	131
B90T1L10	B90T1L10	3655161	0	0.999938	0.999938	1	3655387	3655387	0.999938	131
B6T1B8	B6T1B8	2378565	0	0.999829	0.999829	1	2378971	2378971	0.999829	132
B16T3L11	B16T3L11	2059536	0	0.999796	0.999796	1	2059956	2059956	0.999796	133
B16T3L11	B52T3L14	1080153	24439	0.666355	0.524357	0.977375	1620987	2059956	0.666355	133
B16T3L11	B67T1L10	1579962	33172	0.509152	0.766988	0.979005	3103127	2059956	0.766988	133
B52T3L14	B16T3L11	1080280	24432	0.524419	0.666433	0.977384	2059956	1620987	0.666433	133
B52T3L14	B52T3L14	1620630	0	0.99978	0.99978	1	1620987	1620987	0.99978	133
B52T3L14	B67T1L10	1419249	31550	0.457361	0.875546	0.97777	3103127	1620987	0.875546	133
B67T1L10	B16T3L11	1580649	33206	0.767322	0.509373	0.978992	2059956	3103127	0.767322	133
B67T1L10	B52T3L14	1417913	31444	0.874722	0.45693	0.977824	1620987	3103127	0.874722	133
B67T1L10	B67T1L10	3102666	0	0.999851	0.999851	1	3103127	3103127	0.999851	133
B31T1B8	B31T1B8	2243093	0	0.999881	0.999881	1	2243360	2243360	0.999881	134
B22D1T2	B22D1T2	2790860	0	0.999918	0.999918	1	2791088	2791088	0.999918	135
B22D1T2	B86T1B8	2035158	32388	0.719253	0.729163	0.984086	2829545	2791088	0.729163	135
B86T1B8	B22D1T2	2035486	32165	0.72928	0.719369	0.984198	2791088	2829545	0.72928	135
B86T1B8	B86T1B8	2827627	0	0.999322	0.999322	1	2829545	2829545	0.999322	135
B28T1B8	B28T1B8	3351607	0	0.999945	0.999945	1	3351793	3351793	0.999945	136
B39T1B5	B39T1B5	2557156	0	0.999897	0.999897	1	2557419	2557419	0.999897	137
B3D1T2	B3D1T2	3362038	0	0.999974	0.999974	1	3362124	3362124	0.999974	138
B18T1L6	B18T1L6	3332125	0	0.999835	0.999835	1	3332674	3332674	0.999835	139
B18T1L6	B27T1L10	2662372	100671	0.71199	0.79887	0.962187	3739340	3332674	0.79887	139
B18T1L6	B32T3L14	2603420	93513	0.807695	0.781181	0.964081	3223272	3332674	0.807695	139
B18T1L6	B35T3L8	2317800	86844	0.800886	0.695478	0.962532	2894045	3332674	0.800886	139
B18T1L6	B63T3L11	2783246	104373	0.739241	0.835139	0.9625	3765003	3332674	0.835139	139
B27T1L10	B18T1L6	2661630	100590	0.798647	0.711791	0.962207	3332674	3739340	0.798647	139
B27T1L10	B27T1L10	3738940	0	0.999893	0.999893	1	3739340	3739340	0.999893	139
B27T1L10	B32T3L14	2854512	41369	0.885594	0.763373	0.985507	3223272	3739340	0.885595	139
B27T1L10	B35T3L8	2599288	36362	0.89815	0.695119	0.986011	2894045	3739340	0.898151	139
B27T1L10	B63T3L11	3170379	44123	0.842065	0.847845	0.986083	3765003	3739340	0.847845	139
B32T3L14	B18T1L6	2603417	93477	0.78118	0.807694	0.964094	3332674	3223272	0.807694	139
B32T3L14	B27T1L10	2856544	41720	0.763917	0.886225	0.985395	3739340	3223272	0.886225	139
B32T3L14	B32T3L14	3223007	0	0.999918	0.999918	1	3223272	3223272	0.999918	139
B32T3L14	B35T3L8	2472710	32739	0.854413	0.767143	0.98676	2894045	3223272	0.854413	139
B32T3L14	B63T3L11	2987889	33717	0.793595	0.926974	0.988715	3765003	3223272	0.926974	139
B35T3L8	B18T1L6	2319243	86905	0.695911	0.801385	0.962529	3332674	2894045	0.801385	139
B35T3L8	B27T1L10	2599255	36355	0.695111	0.898139	0.986013	3739340	2894045	0.898139	139
B35T3L8	B32T3L14	2472307	32626	0.767018	0.854274	0.986803	3223272	2894045	0.854274	139
B35T3L8	B35T3L8	2893564	0	0.999834	0.999834	1	2894045	2894045	0.999834	139
B35T3L8	B63T3L11	2704224	28964	0.718253	0.93441	0.989289	3765003	2894045	0.93441	139
B63T3L11	B18T1L6	2784299	104466	0.835455	0.739521	0.96248	3332674	3765003	0.835455	139
B63T3L11	B27T1L10	3169904	43972	0.847718	0.841939	0.986128	3739340	3765003	0.847718	139
B63T3L11	B32T3L14	2989786	33844	0.927562	0.794099	0.98868	3223272	3765003	0.927562	139
B63T3L11	B35T3L8	2703508	28802	0.934162	0.718063	0.989346	2894045	3765003	0.934162	139
B63T3L11	B63T3L11	3764705	0	0.999921	0.999921	1	3765003	3765003	0.999921	139
B23T1B5	B23T1B5	3498961	0	0.999696	0.999696	1	3500024	3500024	0.999696	140
B23T1B5	B2T1B10	1999392	86413	0.730969	0.571251	0.95678	2735263	3500024	0.730969	140
B2T1B10	B23T1B5	1998647	86661	0.571038	0.730696	0.95664	3500024	2735263	0.730696	140
B2T1B10	B2T1B10	2734810	0	0.999834	0.999834	1	2735263	2735263	0.999834	140
B1MC02	B1MC02	2379980	0	0.999807	0.999807	1	2380439	2380439	0.999807	141
B104T1B8	B104T1B8	4091037	0	0.999992	0.999992	1	4091068	4091068	0.999992	142
B25T3L14	B25T3L14	2767737	0	0.999748	0.999748	1	2768436	2768436	0.999748	143
B68T1L10	B68T1L10	3585833	0	0.999957	0.999957	1	3585986	3585986	0.999957	144
B4T1B5	B4T1B5	3057154	0	0.999893	0.999893	1	3057481	3057481	0.999893	145
B6D1T1	B6D1T1	2231163	0	0.999694	0.999694	1	2231847	2231847	0.999694	146
B7T3L11	B7T3L11	1588246	0	0.999754	0.999754	1	1588637	1588637	0.999754	147
B7T3L11	B87T1L10	1257094	22413	0.436512	0.791304	0.982171	2879864	1588637	0.791303	147
B87T1L10	B7T3L11	1257318	22461	0.791444	0.436589	0.982136	1588637	2879864	0.791444	147
B87T1L10	B87T1L10	2879471	0	0.999864	0.999864	1	2879864	2879864	0.999864	147
B20T1B5	B20T1B5	2215027	0	0.999806	0.999806	1	2215457	2215457	0.999806	148
B69T1B5	B69T1B5	2250789	0	0.999761	0.999761	1	2251327	2251327	0.999761	149
B3T3L8	B3T3L8	4207120	0	0.999895	0.999895	1	4207564	4207564	0.999894	150
B3T3L8	B88T3L11	3934983	39820	0.830485	0.935216	0.989881	4738176	4207564	0.935216	150
B88T3L11	B3T3L8	3933065	39577	0.934761	0.83008	0.989937	4207564	4738176	0.934761	150
B88T3L11	B88T3L11	4737706	0	0.999901	0.999901	1	4738176	4738176	0.999901	150
B88T1L10	B88T1L10	3388275	0	0.999963	0.999963	1	3388401	3388401	0.999963	151
B33T1L10	B33T1L10	3699999	0	0.999842	0.999842	1	3700584	3700584	0.999842	152
B33T1L10	B73T3L11	1552999	38598	0.679957	0.419663	0.975146	2283966	3700584	0.679957	152
B73T3L11	B33T1L10	1553088	38678	0.419687	0.679996	0.975096	3700584	2283966	0.679996	152
B73T3L11	B73T3L11	2283375	0	0.999741	0.999741	1	2283966	2283966	0.999741	152
B108T1L10	B108T1L10	3564334	0	0.999763	0.999763	1	3565178	3565178	0.999763	153
B13T3L11	B13T3L11	2882307	0	0.999797	0.999797	1	2882892	2882892	0.999797	154
B11T1L10	B11T1L10	4289196	0	0.999884	0.999884	1	4289693	4289693	0.999884	155
B11T1L10	B14T1B10	2878000	69738	0.853794	0.67091	0.975769	3370835	4289693	0.853794	155
B14T1B10	B11T1L10	2882219	70152	0.671894	0.855046	0.97566	4289693	3370835	0.855046	155
B14T1B10	B14T1B10	3370490	0	0.999898	0.999898	1	3370835	3370835	0.999898	155
B10T1L6	B10T1L6	2332644	0	0.999739	0.999739	1	2333254	2333254	0.999739	156
B45T1B5	B45T1B5	2211359	0	0.999733	0.999733	1	2211949	2211949	0.999733	157
B50T3L11	B50T3L11	3818660	0	0.999777	0.999777	1	3819510	3819510	0.999777	158
B57T3L14	B57T3L14	2745532	0	0.999763	0.999763	1	2746183	2746183	0.999763	159
B15T3L8	B15T3L8	3016159	0	0.999767	0.999767	1	3016863	3016863	0.999767	160
B34T1B5	B34T1B5	3532524	0	0.99939	0.99939	1	3534681	3534681	0.99939	161
B17T1L10	B17T1L10	3164707	0	0.999819	0.999819	1	3165280	3165280	0.999819	162
B3T1B8	B3T1B8	4965659	0	0.999811	0.999811	1	4966598	4966598	0.999811	163
B5T3L8	B5T3L8	3243521	0	0.999858	0.999858	1	3243981	3243981	0.999858	164
B63T1L10	B63T1L10	2773222	0	0.999785	0.999785	1	2773817	2773817	0.999785	165
B16T1L10	B16T1L10	2636245	0	0.999722	0.999722	1	2636977	2636977	0.999722	166
B100T1B8	B100T1B8	4476909	0	0.999915	0.999915	1	4477288	4477288	0.999915	167
B100T1B8	B21T1B5	2586391	59751	0.711944	0.577669	0.976898	3632859	4477288	0.711944	167
B21T1B5	B100T1B8	2586752	59755	0.57775	0.712043	0.9769	4477288	3632859	0.712043	167
B21T1B5	B21T1B5	3632176	0	0.999812	0.999812	1	3632859	3632859	0.999812	167
B60T1L10	B60T1L10	3753724	0	0.999723	0.999723	1	3754764	3754764	0.999723	168
B85T1B8	B85T1B8	1926570	0	0.99988	0.99988	1	1926801	1926801	0.99988	169
B73T1B8	B73T1B8	2707040	0	0.999844	0.999844	1	2707462	2707462	0.999844	170
B76T1L10	B76T1L10	4187502	0	0.99989	0.99989	1	4187962	4187962	0.99989	171
B66T1L10	B66T1L10	2715397	0	0.999746	0.999746	1	2716088	2716088	0.999746	172
B92T1L10	B92T1L10	2244437	0	0.999784	0.999784	1	2244921	2244921	0.999784	173
B13D1T1	B13D1T1	1632491	0	0.999803	0.999803	1	1632813	1632813	0.999803	174
B13D1T1	B58T1B8	1492430	53400	0.593079	0.914024	0.964219	2516409	1632813	0.914024	174
B13D1T1	B6D1T2	1503175	28690	0.698563	0.920605	0.980914	2151810	1632813	0.920605	174
B13D1T1	B7MC02	951357	18986	0.761788	0.582649	0.980043	1248848	1632813	0.761788	174
B58T1B8	B13D1T1	1491249	53283	0.9133	0.59261	0.96427	1632813	2516409	0.913301	174
B58T1B8	B58T1B8	2515954	0	0.999819	0.999819	1	2516409	2516409	0.999819	174
B58T1B8	B6D1T2	1919902	84771	0.892227	0.762953	0.955846	2151810	2516409	0.892227	174
B58T1B8	B7MC02	1137210	45562	0.910607	0.451918	0.959935	1248848	2516409	0.910607	174
B6D1T2	B13D1T1	1503589	28701	0.920858	0.698755	0.980912	1632813	2151810	0.920858	174
B6D1T2	B58T1B8	1922504	85291	0.763987	0.893436	0.955635	2516409	2151810	0.893436	174
B6D1T2	B6D1T2	2151726	0	0.999961	0.999961	1	2151810	2151810	0.999961	174
B6D1T2	B7MC02	1155032	13692	0.924878	0.536772	0.988146	1248848	2151810	0.924878	174
B7MC02	B13D1T1	951639	18980	0.582822	0.762014	0.980055	1632813	1248848	0.762013	174
B7MC02	B58T1B8	1138946	45836	0.452608	0.911997	0.959756	2516409	1248848	0.911997	174
B7MC02	B6D1T2	1155060	13684	0.536785	0.9249	0.988153	2151810	1248848	0.9249	174
B7MC02	B7MC02	1248524	0	0.999741	0.999741	1	1248848	1248848	0.999741	174
B15T3L14	B15T3L14	2282921	0	0.999735	0.999735	1	2283526	2283526	0.999735	175
B15T3L14	B78T3L11	1441200	40826	0.640766	0.631129	0.971672	2249184	2283526	0.640766	175
B15T3L14	B82T1L10	1725968	48926	0.60696	0.755835	0.971653	2843628	2283526	0.755835	175
B78T3L11	B15T3L14	1440626	40647	0.630878	0.64051	0.971785	2283526	2249184	0.640511	175
B78T3L11	B78T3L11	2248704	0	0.999787	0.999787	1	2249184	2249184	0.999787	175
B78T3L11	B82T1L10	1822968	39325	0.641071	0.810502	0.978428	2843628	2249184	0.810502	175
B82T1L10	B15T3L14	1722602	48264	0.754361	0.605776	0.971982	2283526	2843628	0.754361	175
B82T1L10	B78T3L11	1822126	39153	0.810128	0.640775	0.978512	2249184	2843628	0.810128	175
B82T1L10	B82T1L10	2843216	0	0.999855	0.999855	1	2843628	2843628	0.999855	175
B47T1B5	B47T1B5	3428876	0	0.999895	0.999895	1	3429236	3429236	0.999895	176
B35T1B5	B35T1B5	2615446	0	0.999927	0.999927	1	2615636	2615636	0.999927	177
B35T1B5	B72T1B8	1819575	25200	0.799802	0.695653	0.986151	2275033	2615636	0.799802	177
B72T1B8	B35T1B5	1819260	25102	0.695533	0.799663	0.986202	2615636	2275033	0.799663	177
B72T1B8	B72T1B8	2274773	0	0.999886	0.999886	1	2275033	2275033	0.999886	177
B44T3L11	B44T3L11	2343637	0	0.999822	0.999822	1	2344054	2344054	0.999822	178
B44T3L11	B70T1L10	1878463	39532	0.70648	0.801374	0.978955	2658903	2344054	0.801374	178
B70T1L10	B44T3L11	1880161	39858	0.802098	0.707119	0.978801	2344054	2658903	0.802098	178
B70T1L10	B70T1L10	2658642	0	0.999902	0.999902	1	2658903	2658903	0.999902	178
B12T1B5	B12T1B5	3131973	0	0.998642	0.998642	1	3136232	3136232	0.998642	179
B12T1B5	B34T1B10	2174289	57550	0.859687	0.693281	0.973532	2529165	3136232	0.859686	179
B12T1B5	B40T3L11	2386542	103240	0.822567	0.760958	0.956741	2901336	3136232	0.822567	179
B12T1B5	B50T3L14	2395612	96844	0.824674	0.76385	0.959574	2904919	3136232	0.824674	179
B12T1B5	B54T1B8	2408874	46300	0.785878	0.768079	0.980779	3065201	3136232	0.785878	179
B34T1B10	B12T1B5	2174360	57549	0.693303	0.859715	0.973533	3136232	2529165	0.859715	179
B34T1B10	B34T1B10	2528899	0	0.999895	0.999895	1	2529165	2529165	0.999895	179
B34T1B10	B40T3L11	2092897	86965	0.721356	0.827505	0.958448	2901336	2529165	0.827505	179
B34T1B10	B50T3L14	2102528	82401	0.723782	0.831313	0.960809	2904919	2529165	0.831313	179
B34T1B10	B54T1B8	2085767	50016	0.680467	0.824686	0.97602	3065201	2529165	0.824686	179
B40T3L11	B12T1B5	2385701	103257	0.76069	0.822277	0.956718	3136232	2901336	0.822277	179
B40T3L11	B34T1B10	2093128	86902	0.827596	0.721436	0.958482	2529165	2901336	0.827596	179
B40T3L11	B40T3L11	2901072	0	0.999909	0.999909	1	2901336	2901336	0.999909	179
B40T3L11	B50T3L14	2575979	28572	0.886764	0.88786	0.988908	2904919	2901336	0.88786	179
B40T3L11	B54T1B8	2243509	87500	0.731929	0.773268	0.960999	3065201	2901336	0.773268	179
B50T3L14	B12T1B5	2396652	96983	0.764182	0.825032	0.959534	3136232	2904919	0.825032	179
B50T3L14	B34T1B10	2102548	82362	0.831321	0.723789	0.960827	2529165	2904919	0.831321	179
B50T3L14	B40T3L11	2574487	28391	0.887345	0.886251	0.988972	2901336	2904919	0.887345	179
B50T3L14	B50T3L14	2904724	0	0.999933	0.999933	1	2904919	2904919	0.999933	179
B50T3L14	B54T1B8	2258376	83512	0.736779	0.777432	0.963021	3065201	2904919	0.777432	179
B54T1B8	B12T1B5	2407484	46118	0.767636	0.785425	0.980844	3136232	3065201	0.785425	179
B54T1B8	B34T1B10	2084200	49722	0.824066	0.679955	0.976143	2529165	3065201	0.824066	179
B54T1B8	B40T3L11	2241611	87230	0.772613	0.73131	0.961086	2901336	3065201	0.772613	179
B54T1B8	B50T3L14	2255711	82959	0.776514	0.73591	0.963223	2904919	3065201	0.776514	179
B54T1B8	B54T1B8	3064785	0	0.999864	0.999864	1	3065201	3065201	0.999864	179
B102T1L10	B102T1L10	2807381	0	0.999919	0.999919	1	2807608	2807608	0.999919	180
B102T1L10	B33T3L14	1753404	28686	0.873378	0.624519	0.98364	2007612	2807608	0.873378	180
B102T1L10	B58T3L11	2040895	32534	0.913944	0.726916	0.984059	2233064	2807608	0.913944	180
B33T3L14	B102T1L10	1753614	28755	0.624594	0.873483	0.983602	2807608	2007612	0.873483	180
B33T3L14	B33T3L14	2007216	0	0.999803	0.999803	1	2007612	2007612	0.999803	180
B33T3L14	B58T3L11	1487056	27329	0.665926	0.740709	0.981622	2233064	2007612	0.740709	180
B58T3L11	B102T1L10	2035254	31626	0.724907	0.911418	0.984461	2807608	2233064	0.911418	180
B58T3L11	B33T3L14	1479742	26224	0.737066	0.662651	0.982278	2007612	2233064	0.737066	180
B58T3L11	B58T3L11	2232700	0	0.999837	0.999837	1	2233064	2233064	0.999837	180
B7T3L14	B7T3L14	1605482	0	0.999809	0.999809	1	1605789	1605789	0.999809	181
B7T3L14	B89T3L11	1103024	21369	0.534323	0.686905	0.980627	2064339	1605789	0.686905	181
B89T3L11	B7T3L14	1102616	21310	0.686651	0.534125	0.980673	1605789	2064339	0.686651	181
B89T3L11	B89T3L11	2063931	0	0.999802	0.999802	1	2064339	2064339	0.999802	181
B42T3L11	B42T3L11	1694697	0	0.999731	0.999731	1	1695153	1695153	0.999731	182
B69T3L14	B69T3L14	1778332	0	0.999731	0.999731	1	1778810	1778810	0.999731	183
B71T1L10	B71T1L10	1883384	0	0.999776	0.999776	1	1883806	1883806	0.999776	184
B36T1B8	B36T1B8	2094498	0	0.999853	0.999853	1	2094805	2094805	0.999853	185
B38T1B5	B38T1B5	2768323	0	0.998235	0.998235	1	2773218	2773218	0.998235	186
B104T3L11	B104T3L11	2705125	0	0.999871	0.999871	1	2705474	2705474	0.999871	187
B104T3L11	B113T1L10	2421778	33999	0.757473	0.89514	0.985961	3197182	2705474	0.89514	187
B104T3L11	B17T3L14	2257668	29683	0.785791	0.834481	0.986852	2873114	2705474	0.834481	187
B113T1L10	B104T3L11	2420671	33935	0.894731	0.757126	0.985981	2705474	3197182	0.894731	187
B113T1L10	B113T1L10	3196827	0	0.999889	0.999889	1	3197182	3197182	0.999889	187
B113T1L10	B17T3L14	2555691	34396	0.88952	0.799357	0.986541	2873114	3197182	0.88952	187
B17T3L14	B104T3L11	2257704	29748	0.834495	0.785804	0.986824	2705474	2873114	0.834495	187
B17T3L14	B113T1L10	2565425	34356	0.802402	0.892907	0.986608	3197182	2873114	0.892907	187
B17T3L14	B17T3L14	2872798	0	0.99989	0.99989	1	2873114	2873114	0.99989	187
B101T3L11	B101T3L11	2080767	0	0.99983	0.99983	1	2081120	2081120	0.99983	188
B101T3L11	B11T3L14	1286314	22867	0.595689	0.618087	0.982223	2159372	2081120	0.618087	188
B101T3L11	B26T1L10	1245678	21938	0.56192	0.598561	0.982389	2216825	2081120	0.598561	188
B11T3L14	B101T3L11	1285671	22829	0.617778	0.595391	0.982244	2081120	2159372	0.617778	188
B11T3L14	B11T3L14	2158882	0	0.999773	0.999773	1	2159372	2159372	0.999773	188
B11T3L14	B26T1L10	1238876	23693	0.558852	0.57372	0.980875	2216825	2159372	0.573721	188
B26T1L10	B101T3L11	1246677	22055	0.599041	0.56237	0.982309	2081120	2216825	0.599041	188
B26T1L10	B11T3L14	1239059	23840	0.573805	0.558934	0.98076	2159372	2216825	0.573805	188
B26T1L10	B26T1L10	2216378	0	0.999798	0.999798	1	2216825	2216825	0.999798	188
B25T1B5	B25T1B5	2066135	0	0.999849	0.999849	1	2066447	2066447	0.999849	189
B8T1L10	B8T1L10	1850185	0	0.999725	0.999725	1	1850694	1850694	0.999725	190
B28T3L11	B28T3L11	3741952	0	0.999922	0.999922	1	3742245	3742245	0.999922	191
B28T3L11	B31T1L10	3464687	37127	0.842311	0.925831	0.989284	4113310	3742245	0.925831	191
B31T1L10	B28T3L11	3463042	36815	0.925392	0.841911	0.989369	3742245	4113310	0.925392	191
B31T1L10	B31T1L10	4112931	0	0.999908	0.999908	1	4113310	4113310	0.999908	191
B73T1L10	B73T1L10	2584570	0	0.999877	0.999877	1	2584888	2584888	0.999877	192
B35T1L10	B35T1L10	2604312	0	0.999872	0.999872	1	2604646	2604646	0.999872	193
B35T1L10	B43T3L11	1402418	18368	0.748865	0.538429	0.986903	1872726	2604646	0.748864	193
B43T3L11	B35T1L10	1402354	18426	0.538405	0.74883	0.986861	2604646	1872726	0.74883	193
B43T3L11	B43T3L11	1872547	0	0.999904	0.999904	1	1872726	1872726	0.999904	193
B84T1B8	B84T1B8	1397750	0	0.999856	0.999856	1	1397952	1397952	0.999856	194
B107T1L10	B107T1L10	1552292	0	0.999863	0.999863	1	1552505	1552505	0.999863	195
B80T1B5	B80T1B5	2304013	0	0.999864	0.999864	1	2304326	2304326	0.999864	196
B2T3L11	B2T3L11	2364332	0	0.999734	0.999734	1	2364961	2364961	0.999734	197
B2T3L11	B67T3L14	1139063	25573	0.480757	0.481641	0.977549	2369309	2364961	0.481641	197
B67T3L14	B2T3L11	1139181	25591	0.481691	0.480807	0.977536	2364961	2369309	0.481691	197
B67T3L14	B67T3L14	2368622	0	0.99971	0.99971	1	2369309	2369309	0.99971	197
B15T1B11	B15T1B11	3169872	0	0.999911	0.999911	1	3170153	3170153	0.999911	198
B15T1B11	B30T1B5	2072586	80995	0.816504	0.653781	0.960921	2538366	3170153	0.816504	198
B30T1B5	B15T1B11	2062899	79479	0.650725	0.812688	0.961472	3170153	2538366	0.812688	198
B30T1B5	B30T1B5	2537968	0	0.999843	0.999843	1	2538366	2538366	0.999843	198
B23T1L10	B23T1L10	2381887	0	0.999801	0.999801	1	2382361	2382361	0.999801	199
B101T1B8	B101T1B8	3436969	0	0.99995	0.99995	1	3437139	3437139	0.999951	200
B101T1B8	B11T3L11	2351505	74892	0.819599	0.684146	0.968151	2869093	3437139	0.819599	200
B101T1B8	B16T3L8	1761381	68064	0.737102	0.512456	0.961358	2389604	3437139	0.737102	200
B101T1B8	B27T3L14	2411010	73725	0.834786	0.701458	0.969422	2888176	3437139	0.834786	200
B101T1B8	B64T1L10	2684099	70210	0.820871	0.780911	0.973842	3269819	3437139	0.820871	200
B11T3L11	B101T1B8	2350027	74435	0.683716	0.819084	0.968326	3437139	2869093	0.819084	200
B11T3L11	B11T3L11	2868853	0	0.999916	0.999916	1	2869093	2869093	0.999916	200
B11T3L11	B16T3L8	1734597	53355	0.725893	0.60458	0.969241	2389604	2869093	0.725893	200
B11T3L11	B27T3L14	2362442	32199	0.81797	0.823411	0.98637	2888176	2869093	0.823411	200
B11T3L11	B64T1L10	2503992	56500	0.765789	0.872747	0.977436	3269819	2869093	0.872747	200
B16T3L8	B101T1B8	1759991	67767	0.512051	0.73652	0.961496	3437139	2389604	0.73652	200
B16T3L8	B11T3L11	1733065	53026	0.604046	0.725252	0.969403	2869093	2389604	0.725252	200
B16T3L8	B16T3L8	2388904	0	0.999707	0.999707	1	2389604	2389604	0.999707	200
B16T3L8	B27T3L14	1724221	51472	0.596993	0.721551	0.970148	2888176	2389604	0.721551	200
B16T3L8	B64T1L10	1883391	55894	0.575992	0.78816	0.970323	3269819	2389604	0.78816	200
B27T3L14	B101T1B8	2413331	74292	0.702134	0.83559	0.969216	3437139	2888176	0.83559	200
B27T3L14	B11T3L11	2360609	32179	0.822772	0.817336	0.986368	2869093	2888176	0.822772	200
B27T3L14	B16T3L8	1728633	52234	0.723397	0.598521	0.969783	2389604	2888176	0.723397	200
B27T3L14	B27T3L14	2887941	0	0.999919	0.999919	1	2888176	2888176	0.999919	200
B27T3L14	B64T1L10	2529239	53590	0.77351	0.875722	0.978812	3269819	2888176	0.875722	200
B64T1L10	B101T1B8	2680407	69743	0.779837	0.819742	0.97398	3437139	3269819	0.819742	200
B64T1L10	B11T3L11	2504003	56640	0.872751	0.765793	0.97738	2869093	3269819	0.872751	200
B64T1L10	B16T3L8	1885887	56464	0.789205	0.576756	0.97006	2389604	3269819	0.789205	200
B64T1L10	B27T3L14	2527333	53244	0.875062	0.772927	0.978933	2888176	3269819	0.875062	200
B64T1L10	B64T1L10	3266960	0	0.999126	0.999126	1	3269819	3269819	0.999126	200
B71T1B5	B71T1B5	2960864	0	0.999944	0.999944	1	2961030	2961030	0.999944	201
B54T3L14	B54T3L14	1602797	0	0.999786	0.999786	1	1603140	1603140	0.999786	202
B54T3L14	B80T3L11	1073159	31315	0.592834	0.669411	0.97082	1810219	1603140	0.669411	202
B80T3L11	B54T3L14	1076774	31967	0.671666	0.594831	0.970312	1603140	1810219	0.671666	202
B80T3L11	B80T3L11	1810136	0	0.999954	0.999954	1	1810219	1810219	0.999954	202
B36T3L8	B36T3L8	1034057	0	0.999762	0.999762	1	1034303	1034303	0.999762	203
B46T1L10	B46T1L10	1892871	0	0.999892	0.999892	1	1893076	1893076	0.999892	204
B67T1B5	B67T1B5	1713038	0	0.999736	0.999736	1	1713490	1713490	0.999736	205
B9T1B11	B9T1B11	1654534	0	0.999793	0.999793	1	1654877	1654877	0.999793	206
B12T1L6	B12T1L6	2173928	0	0.999814	0.999814	1	2174333	2174333	0.999814	207
B4T1B11	B4T1B11	2055375	0	0.999883	0.999883	1	2055615	2055615	0.999883	208
B19D1T1	B19D1T1	1412374	0	0.999788	0.999788	1	1412674	1412674	0.999788	209
B19D1T1	B8D1T2	1193112	40337	0.524459	0.844577	0.966192	2274939	1412674	0.844577	209
B8D1T2	B19D1T1	1192426	40350	0.844091	0.524157	0.966161	1412674	2274939	0.844091	209
B8D1T2	B8D1T2	2274672	0	0.999883	0.999883	1	2274939	2274939	0.999883	209
B9T1B3	B9T1B3	1076284	0	0.999737	0.999737	1	1076567	1076567	0.999737	210
B28T1L10	B28T1L10	1485098	0	0.999836	0.999836	1	1485341	1485341	0.999836	211
B64T1B5	B64T1B5	1446516	0	0.999834	0.999834	1	1446756	1446756	0.999834	212
B39T3L8	B39T3L8	1957042	0	0.999743	0.999743	1	1957545	1957545	0.999743	213
B39T3L8	B49T1L10	1533335	44127	0.505677	0.783295	0.971222	3032243	1957545	0.783295	213
B39T3L8	B85T3L11	1296986	36162	0.562997	0.662557	0.972118	2303716	1957545	0.662557	213
B49T1L10	B39T3L8	1532648	43970	0.782944	0.50545	0.971311	1957545	3032243	0.782944	213
B49T1L10	B49T1L10	3030719	0	0.999497	0.999497	1	3032243	3032243	0.999497	213
B49T1L10	B85T3L11	1889733	43514	0.820298	0.623213	0.976974	2303716	3032243	0.820298	213
B85T3L11	B39T3L8	1295743	35993	0.661922	0.562458	0.972222	1957545	2303716	0.661922	213
B85T3L11	B49T1L10	1895645	44595	0.625163	0.822864	0.976475	3032243	2303716	0.822864	213
B85T3L11	B85T3L11	2303430	0	0.999876	0.999876	1	2303716	2303716	0.999876	213
B76T1B5	B76T1B5	2764048	0	0.99952	0.99952	1	2765376	2765376	0.99952	214
B45T1L10	B45T1L10	2798562	0	0.999934	0.999934	1	2798747	2798747	0.999934	215
B45T1L10	B9T3L11	860909	14110	0.835321	0.307605	0.98361	1030632	2798747	0.835321	215
B9T3L11	B45T1L10	860419	13987	0.30743	0.834846	0.983744	2798747	1030632	0.834846	215
B9T3L11	B9T3L11	1030514	0	0.999885	0.999885	1	1030632	1030632	0.999886	215
B13T3L8	B13T3L8	1535394	0	0.999758	0.999758	1	1535766	1535766	0.999758	216
B49T1B5	B49T1B5	1293596	0	0.99985	0.99985	1	1293790	1293790	0.99985	217
B27T3L8	B27T3L8	2343826	0	0.999899	0.999899	1	2344064	2344064	0.999898	218
B27T3L8	B63T3L14	1271931	35665	0.810208	0.542618	0.97196	1569882	2344064	0.810208	218
B63T3L14	B27T3L8	1272191	35412	0.542729	0.810374	0.972165	2344064	1569882	0.810374	218
B63T3L14	B63T3L14	1569564	0	0.999797	0.999797	1	1569882	1569882	0.999797	218
B98T3L11	B98T3L11	1396487	0	0.999733	0.999733	1	1396860	1396860	0.999733	219
B12T1L10	B12T1L10	1464921	0	0.999791	0.999791	1	1465228	1465228	0.99979	220
B72T3L11	B72T3L11	1339061	0	0.999751	0.999751	1	1339395	1339395	0.999751	221
B66T1B8	B66T1B8	1303927	0	0.999909	0.999909	1	1304046	1304046	0.999909	222
B109T1L10	B109T1L10	1624760	0	0.999732	0.999732	1	1625195	1625195	0.999732	223
B22T3L11	B22T3L11	1399103	0	0.999711	0.999711	1	1399508	1399508	0.999711	224
B16T1B8	B16T1B8	2038292	0	0.999923	0.999923	1	2038450	2038450	0.999922	225
B78T1L10	B78T1L10	2392074	0	0.999895	0.999895	1	2392326	2392326	0.999895	226
B78T1L10	B9T3L14	2026123	22173	0.878998	0.846926	0.989056	2305036	2392326	0.878998	226
B9T3L14	B78T1L10	2028121	22065	0.847761	0.879865	0.98912	2392326	2305036	0.879865	226
B9T3L14	B9T3L14	2304817	0	0.999905	0.999905	1	2305036	2305036	0.999905	226
B37T1B10	B37T1B10	1676205	0	0.999751	0.999751	1	1676622	1676622	0.999751	227
B83T1L10	B83T1L10	2100516	0	0.999296	0.999296	1	2101995	2101995	0.999296	228
B14T1B5	B14T1B5	1270154	0	0.992249	0.992249	1	1280076	1280076	0.992249	229
B10T3L14	B10T3L14	1737513	0	0.999873	0.999873	1	1737733	1737733	0.999873	230
B9T1B10	B9T1B10	1793896	0	0.999832	0.999832	1	1794198	1794198	0.999832	231
B19T1B8	B19T1B8	2902253	0	0.999945	0.999945	1	2902413	2902413	0.999945	232
B19T1B8	B28T1B10	1604054	51603	0.736405	0.552662	0.96783	2178224	2902413	0.736405	232
B19T1B8	B30T3L14	1585580	52671	0.850819	0.546297	0.966781	1863592	2902413	0.850819	232
B19T1B8	B37T1L10	2310826	70598	0.860122	0.796174	0.969449	2686626	2902413	0.860122	232
B19T1B8	B39T3L11	1586518	53615	0.847938	0.54662	0.966206	1871030	2902413	0.847938	232
B28T1B10	B19T1B8	1603924	51567	0.552617	0.736345	0.96785	2902413	2178224	0.736345	232
B28T1B10	B28T1B10	2177730	0	0.999773	0.999773	1	2178224	2178224	0.999773	232
B28T1B10	B30T3L14	1129761	18023	0.606228	0.518662	0.984047	1863592	2178224	0.606228	232
B28T1B10	B37T1L10	1588556	31008	0.591283	0.72929	0.98048	2686626	2178224	0.72929	232
B28T1B10	B39T3L11	1122644	19607	0.600014	0.515394	0.982535	1871030	2178224	0.600014	232
B30T3L14	B19T1B8	1586013	52686	0.546446	0.851052	0.966781	2902413	1863592	0.851052	232
B30T3L14	B28T1B10	1130311	18053	0.518914	0.606523	0.984028	2178224	1863592	0.606523	232
B30T3L14	B30T3L14	1863228	0	0.999805	0.999805	1	1863592	1863592	0.999805	232
B30T3L14	B37T1L10	1588384	24615	0.591219	0.852324	0.984503	2686626	1863592	0.852324	232
B30T3L14	B39T3L11	1131174	13516	0.604573	0.606986	0.988051	1871030	1863592	0.606986	232
B37T1L10	B19T1B8	2308657	70490	0.795427	0.859315	0.969467	2902413	2686626	0.859315	232
B37T1L10	B28T1B10	1589083	30948	0.729531	0.591479	0.980525	2178224	2686626	0.729531	232
B37T1L10	B30T3L14	1588158	24415	0.852203	0.591135	0.984627	1863592	2686626	0.852203	232
B37T1L10	B37T1L10	2686331	0	0.99989	0.99989	1	2686626	2686626	0.99989	232
B37T1L10	B39T3L11	1582426	25941	0.845751	0.589001	0.983607	1871030	2686626	0.845751	232
B39T3L11	B19T1B8	1588247	53841	0.547216	0.848862	0.9661	2902413	1871030	0.848862	232
B39T3L11	B28T1B10	1123565	19592	0.515817	0.600506	0.982563	2178224	1871030	0.600506	232
B39T3L11	B30T3L14	1130897	13540	0.606837	0.604425	0.988027	1863592	1871030	0.606837	232
B39T3L11	B37T1L10	1583195	26145	0.589287	0.846162	0.983486	2686626	1871030	0.846162	232
B39T3L11	B39T3L11	1870590	0	0.999765	0.999765	1	1871030	1871030	0.999765	232
B41T1B8	B41T1B8	2387966	0	0.999832	0.999832	1	2388368	2388368	0.999832	233
B41T1B8	B43T1L10	1572507	56923	0.73341	0.658402	0.963801	2144104	2388368	0.73341	233
B41T1B8	B4T3L11	1268236	58748	0.770177	0.531005	0.953677	1646681	2388368	0.770177	233
B43T1L10	B41T1B8	1570832	56811	0.657701	0.732629	0.963834	2388368	2144104	0.732629	233
B43T1L10	B43T1L10	2143622	0	0.999775	0.999775	1	2144104	2144104	0.999775	233
B43T1L10	B4T3L11	1197750	39531	0.727372	0.558625	0.966996	1646681	2144104	0.727372	233
B4T3L11	B41T1B8	1268496	58740	0.531114	0.770335	0.953693	2388368	1646681	0.770335	233
B4T3L11	B43T1L10	1198167	39547	0.558819	0.727625	0.966994	2144104	1646681	0.727625	233
B4T3L11	B4T3L11	1646254	0	0.999741	0.999741	1	1646681	1646681	0.999741	233
B17T1B5	B17T1B5	2048687	0	0.999793	0.999793	1	2049112	2049112	0.999793	234
B74T3L11	B74T3L11	1283008	0	0.999721	0.999721	1	1283366	1283366	0.999721	235
B66T1B5	B66T1B5	3414010	0	0.999869	0.999869	1	3414457	3414457	0.999869	236
B8T1B8	B8T1B8	2122165	0	0.999761	0.999761	1	2122673	2122673	0.999761	237
B13MC02	B13MC02	2754974	0	0.999849	0.999849	1	2755389	2755389	0.999849	238
B13MC02	B1D1T2	1849242	41183	0.811924	0.671136	0.97773	2277606	2755389	0.811924	238
B13MC02	B23T1L6	2143375	60688	0.774981	0.777885	0.971686	2765713	2755389	0.777885	238
B13MC02	B25T1B10	2169503	69930	0.66948	0.787367	0.967767	3240578	2755389	0.787367	238
B13MC02	B3D1T1	1945116	40798	0.812146	0.705932	0.979025	2395031	2755389	0.812146	238
B13MC02	B50T1B5	2052301	53290	0.795132	0.744832	0.974034	2581082	2755389	0.795132	238
B13MC02	B6T1B3	1972707	49365	0.834292	0.715945	0.974976	2364529	2755389	0.834292	238
B1D1T2	B13MC02	1849452	41221	0.671213	0.812016	0.977712	2755389	2277606	0.812016	238
B1D1T2	B1D1T2	2277228	0	0.999834	0.999834	1	2277606	2277606	0.999834	238
B1D1T2	B23T1L6	1957722	58095	0.707854	0.859553	0.970325	2765713	2277606	0.859553	238
B1D1T2	B25T1B10	1944977	62206	0.600194	0.853957	0.968017	3240578	2277606	0.853957	238
B1D1T2	B3D1T1	1704098	37592	0.711514	0.748197	0.97794	2395031	2277606	0.748197	238
B1D1T2	B50T1B5	1851161	49006	0.717203	0.812766	0.973527	2581082	2277606	0.812766	238
B1D1T2	B6T1B3	1776474	45665	0.751301	0.779974	0.974295	2364529	2277606	0.779974	238
B23T1L6	B13MC02	2142770	60578	0.777665	0.774762	0.971729	2755389	2765713	0.777665	238
B23T1L6	B1D1T2	1958792	58253	0.860022	0.708241	0.970261	2277606	2765713	0.860022	238
B23T1L6	B23T1L6	2763314	0	0.999133	0.999133	1	2765713	2765713	0.999133	238
B23T1L6	B25T1B10	2418628	55435	0.746357	0.874504	0.97708	3240578	2765713	0.874504	238
B23T1L6	B3D1T1	1934786	70308	0.807833	0.699561	0.963661	2395031	2765713	0.807833	238
B23T1L6	B50T1B5	2226625	43673	0.862671	0.805082	0.980386	2581082	2765713	0.862671	238
B23T1L6	B6T1B3	2138003	35655	0.904198	0.773039	0.983323	2364529	2765713	0.904198	238
B25T1B10	B13MC02	2168843	70060	0.787128	0.669277	0.967697	2755389	3240578	0.787128	238
B25T1B10	B1D1T2	1944408	62243	0.853707	0.600019	0.967989	2277606	3240578	0.853707	238
B25T1B10	B23T1L6	2419018	55424	0.874645	0.746477	0.977088	2765713	3240578	0.874645	238
B25T1B10	B25T1B10	3240291	0	0.999911	0.999911	1	3240578	3240578	0.999911	238
B25T1B10	B3D1T1	1955789	75284	0.816603	0.603531	0.961507	2395031	3240578	0.816603	238
B25T1B10	B50T1B5	2243103	45001	0.869055	0.692192	0.979938	2581082	3240578	0.869055	238
B25T1B10	B6T1B3	2098828	47319	0.88763	0.647671	0.977455	2364529	3240578	0.88763	238
B3D1T1	B13MC02	1945507	40720	0.706073	0.81231	0.97907	2755389	2395031	0.81231	238
B3D1T1	B1D1T2	1703707	37386	0.748025	0.711351	0.978056	2277606	2395031	0.748025	238
B3D1T1	B23T1L6	1934294	70273	0.699384	0.807628	0.96367	2765713	2395031	0.807628	238
B3D1T1	B25T1B10	1956451	75282	0.603735	0.816879	0.961521	3240578	2395031	0.816879	238
B3D1T1	B3D1T1	2394574	0	0.999809	0.999809	1	2395031	2395031	0.999809	238
B3D1T1	B50T1B5	1844384	60493	0.714578	0.770088	0.967202	2581082	2395031	0.770088	238
B3D1T1	B6T1B3	1791186	60647	0.757523	0.747876	0.966141	2364529	2395031	0.757523	238
B50T1B5	B13MC02	2053301	53288	0.745195	0.79552	0.974048	2755389	2581082	0.795519	238
B50T1B5	B1D1T2	1852640	48942	0.813415	0.717777	0.973583	2277606	2581082	0.813415	238
B50T1B5	B23T1L6	2228644	43844	0.805812	0.863453	0.980327	2765713	2581082	0.863453	238
B50T1B5	B25T1B10	2243594	44959	0.692344	0.869246	0.979961	3240578	2581082	0.869246	238
B50T1B5	B3D1T1	1843241	60396	0.76961	0.714135	0.967234	2395031	2581082	0.76961	238
B50T1B5	B50T1B5	2570609	0	0.995942	0.995942	1	2581082	2581082	0.995942	238
B50T1B5	B6T1B3	2015613	35070	0.852437	0.780918	0.982601	2364529	2581082	0.852437	238
B6T1B3	B13MC02	1972754	49457	0.715962	0.834312	0.97493	2755389	2364529	0.834312	238
B6T1B3	B1D1T2	1776418	45720	0.77995	0.751278	0.974263	2277606	2364529	0.77995	238
B6T1B3	B23T1L6	2137375	35590	0.772812	0.903933	0.983349	2765713	2364529	0.903933	238
B6T1B3	B25T1B10	2098387	47188	0.647535	0.887444	0.977512	3240578	2364529	0.887444	238
B6T1B3	B3D1T1	1791938	60787	0.74819	0.757841	0.966078	2395031	2364529	0.757841	238
B6T1B3	B50T1B5	2014130	35037	0.780343	0.85181	0.982604	2581082	2364529	0.85181	238
B6T1B3	B6T1B3	2363585	0	0.999601	0.999601	1	2364529	2364529	0.999601	238
B12D1T2	B12D1T2	2370239	0	0.999737	0.999737	1	2370862	2370862	0.999737	239
B7T1B8	B7T1B8	2719104	0	0.999978	0.999978	1	2719164	2719164	0.999978	240
B19T1B5	B19T1B5	2462346	0	0.99992	0.99992	1	2462543	2462543	0.99992	241
B43T1B5	B43T1B5	2306060	0	0.999821	0.999821	1	2306473	2306473	0.999821	242
B47T3L11	B47T3L11	1874015	0	0.999734	0.999734	1	1874514	1874514	0.999734	243
B47T3L11	B51T3L14	1290211	51265	0.517336	0.688291	0.960266	2493952	1874514	0.688291	243
B51T3L14	B47T3L11	1286526	50691	0.686325	0.515858	0.960599	1874514	2493952	0.686325	243
B51T3L14	B51T3L14	2493511	0	0.999823	0.999823	1	2493952	2493952	0.999823	243
B7T1B5	B7T1B5	3062412	0	0.999935	0.999935	1	3062610	3062610	0.999935	244
B101T1L10	B101T1L10	3551573	0	0.999917	0.999917	1	3551869	3551869	0.999917	245
B101T1L10	B62T3L11	2630011	49424	0.808853	0.740458	0.981208	3251530	3551869	0.808853	245
B62T3L11	B101T1L10	2629991	50155	0.740453	0.808847	0.98093	3551869	3251530	0.808847	245
B62T3L11	B62T3L11	3251373	0	0.999952	0.999952	1	3251530	3251530	0.999952	245
B56T3L14	B56T3L14	3377654	0	0.999923	0.999923	1	3377913	3377913	0.999923	246
B5T1B3	B5T1B3	2787496	0	0.999648	0.999648	1	2788477	2788477	0.999648	247
B23T3L8	B23T3L8	3843178	0	0.999949	0.999949	1	3843373	3843373	0.999949	248
B89T1B8	B89T1B8	4117193	0	0.999939	0.999939	1	4117445	4117445	0.999939	249
B93T3L11	B93T3L11	4500738	0	0.999977	0.999977	1	4500843	4500843	0.999977	250
B4T3L14	B4T3L14	2101791	0	0.999841	0.999841	1	2102126	2102126	0.999841	251
B17T1L6	B17T1L6	3066116	0	0.999856	0.999856	1	3066559	3066559	0.999856	252
B99T1B8	B99T1B8	3161648	0	0.999716	0.999716	1	3162547	3162547	0.999716	253
B11T3L8	B11T3L8	4382045	0	0.999902	0.999902	1	4382473	4382473	0.999902	254
B11T3L8	B41T3L14	3921937	51729	0.888001	0.894914	0.98681	4416591	4382473	0.894914	254
B41T3L14	B11T3L8	3912511	50247	0.892763	0.885867	0.987157	4382473	4416591	0.892763	254
B41T3L14	B41T3L14	4416133	0	0.999896	0.999896	1	4416591	4416591	0.999896	254
B105T1L10	B105T1L10	4225031	0	0.999948	0.999948	1	4225250	4225250	0.999948	255
B13D1T2	B13D1T2	3623192	0	0.999677	0.999677	1	3624361	3624361	0.999677	256
B24T1B5	B24T1B5	3923002	0	0.999738	0.999738	1	3924031	3924031	0.999738	257
B11T1L6	B11T1L6	3074095	0	0.999702	0.999702	1	3075011	3075011	0.999702	258
B11T1L6	B24T1B8	1324985	24653	0.547248	0.430888	0.981394	2421178	3075011	0.547248	258
B24T1B8	B11T1L6	1325069	24629	0.430915	0.547283	0.981413	3075011	2421178	0.547283	258
B24T1B8	B24T1B8	2420601	0	0.999762	0.999762	1	2421178	2421178	0.999762	258
B20T1B10	B20T1B10	4060837	0	0.999974	0.999974	1	4060942	4060942	0.999974	259
B20T1B10	B34T3L8	3583588	37785	0.876558	0.882452	0.989456	4088248	4060942	0.882452	259
B20T1B10	B97T1B8	3313126	34346	0.901326	0.815852	0.989633	3675834	4060942	0.901326	259
B34T3L8	B20T1B10	3584571	37861	0.882695	0.876799	0.989438	4060942	4088248	0.882694	259
B34T3L8	B34T3L8	4087978	0	0.999934	0.999934	1	4088248	4088248	0.999934	259
B34T3L8	B97T1B8	3402152	42969	0.925546	0.832179	0.98737	3675834	4088248	0.925546	259
B97T1B8	B20T1B10	3312525	34220	0.815704	0.901163	0.989669	4060942	3675834	0.901163	259
B97T1B8	B34T3L8	3401748	42979	0.83208	0.925436	0.987366	4088248	3675834	0.925436	259
B97T1B8	B97T1B8	3675606	0	0.999938	0.999938	1	3675834	3675834	0.999938	259
B22T3L14	B22T3L14	3471235	0	0.999961	0.999961	1	3471371	3471371	0.999961	260
B61T1B5	B61T1B5	4626642	0	0.999925	0.999925	1	4626987	4626987	0.999925	261
B61T1B5	B87T1B8	2956235	37326	0.888401	0.638911	0.987374	3327592	4626987	0.888401	261
B87T1B8	B61T1B5	2958203	37411	0.639337	0.888992	0.987353	4626987	3327592	0.888992	261
B87T1B8	B87T1B8	3327289	0	0.999909	0.999909	1	3327592	3327592	0.999909	261
B3T1L6	B3T1L6	3581448	0	0.999859	0.999859	1	3581953	3581953	0.999859	262
B3T1L6	B75T1B5	2243091	115026	0.721203	0.62622	0.94872	3110206	3581953	0.721203	262
B75T1B5	B3T1L6	2243146	114901	0.626235	0.721221	0.948777	3581953	3110206	0.721221	262
B75T1B5	B75T1B5	3109582	0	0.999799	0.999799	1	3110206	3110206	0.999799	262
B22T1B5	B22T1B5	3128741	0	0.999793	0.999793	1	3129390	3129390	0.999793	263
B8D1T1	B8D1T1	3553637	0	0.99993	0.99993	1	3553885	3553885	0.99993	264
B18T1B8	B18T1B8	2605876	0	0.999875	0.999875	1	2606203	2606203	0.999875	265
B18T1B8	B74T1B5	1826113	26358	0.481436	0.70068	0.985566	3793053	2606203	0.700679	265
B18T1B8	B97T1L10	1360993	23914	0.449034	0.522213	0.982429	3030932	2606203	0.522213	265
B18T1B8	B9T1L6	1384965	28198	0.365222	0.531411	0.97964	3792116	2606203	0.531411	265
B74T1B5	B18T1B8	1825409	26301	0.700409	0.481251	0.985592	2606203	3793053	0.700409	265
B74T1B5	B74T1B5	3788163	0	0.998711	0.998711	1	3793053	3793053	0.998711	265
B74T1B5	B97T1L10	2087197	39859	0.688632	0.550268	0.980903	3030932	3793053	0.688632	265
B74T1B5	B9T1L6	2011010	36923	0.530313	0.530182	0.98164	3792116	3793053	0.530313	265
B97T1L10	B18T1B8	1360389	23804	0.521981	0.448835	0.982502	2606203	3030932	0.521981	265
B97T1L10	B74T1B5	2087914	39777	0.550457	0.688869	0.980949	3793053	3030932	0.688869	265
B97T1L10	B97T1L10	3030453	0	0.999842	0.999842	1	3030932	3030932	0.999842	265
B97T1L10	B9T1L6	1448315	35041	0.381928	0.477845	0.975806	3792116	3030932	0.477845	265
B9T1L6	B18T1B8	1379591	27575	0.529349	0.363805	0.980012	2606203	3792116	0.529349	265
B9T1L6	B74T1B5	2008789	36514	0.529597	0.529728	0.981823	3793053	3792116	0.529728	265
B9T1L6	B97T1L10	1445955	34756	0.477066	0.381306	0.975963	3030932	3792116	0.477066	265
B9T1L6	B9T1L6	3790408	0	0.99955	0.99955	1	3792116	3792116	0.99955	265
B12T3L8	B12T3L8	4064687	0	0.999916	0.999916	1	4065027	4065027	0.999916	266
B12T3L8	B13T1B8	1575945	41823	0.913623	0.387684	0.973462	1724940	4065027	0.913623	266
B12T3L8	B19T1L6	2203640	41077	0.935357	0.542097	0.98136	2355936	4065027	0.935356	266
B12T3L8	B32T1L10	2083337	33897	0.851028	0.512503	0.98373	2448024	4065027	0.851028	266
B12T3L8	B3T1B10	3199075	62337	0.891402	0.786975	0.980514	3588813	4065027	0.891402	266
B12T3L8	B6T1B5	2287219	51615	0.549407	0.562658	0.977433	4163072	4065027	0.562658	266
B12T3L8	B76T3L11	2795813	29681	0.88921	0.687772	0.989384	3144153	4065027	0.88921	266
B13T1B8	B12T3L8	1577350	41904	0.388029	0.914438	0.973434	4065027	1724940	0.914438	266
B13T1B8	B13T1B8	1724620	0	0.999815	0.999815	1	1724940	1724940	0.999814	266
B13T1B8	B19T1L6	1383498	26245	0.587239	0.802056	0.98103	2355936	1724940	0.802056	266
B13T1B8	B32T1L10	944138	25742	0.385674	0.547345	0.972735	2448024	1724940	0.547345	266
B13T1B8	B3T1B10	1574447	34367	0.43871	0.912755	0.978172	3588813	1724940	0.912755	266
B13T1B8	B6T1B5	1196984	21034	0.287524	0.693928	0.982428	4163072	1724940	0.693928	266
B13T1B8	B76T3L11	1380296	38071	0.439004	0.800199	0.972418	3144153	1724940	0.800199	266
B19T1L6	B12T3L8	2204710	41196	0.542361	0.935811	0.981315	4065027	2355936	0.935811	266
B19T1L6	B13T1B8	1384508	26392	0.802641	0.587668	0.980938	1724940	2355936	0.802641	266
B19T1L6	B19T1L6	2348695	0	0.996927	0.996927	1	2355936	2355936	0.996926	266
B19T1L6	B32T1L10	1317738	26980	0.538286	0.559327	0.979526	2448024	2355936	0.559327	266
B19T1L6	B3T1B10	2170800	33007	0.60488	0.921417	0.984795	3588813	2355936	0.921417	266
B19T1L6	B6T1B5	1700395	18421	0.408447	0.721749	0.989167	4163072	2355936	0.721749	266
B19T1L6	B76T3L11	1975266	38537	0.628235	0.838421	0.98049	3144153	2355936	0.838421	266
B32T1L10	B12T3L8	2084668	34012	0.51283	0.851572	0.983685	4065027	2448024	0.851572	266
B32T1L10	B13T1B8	945273	25884	0.548003	0.386137	0.972617	1724940	2448024	0.548003	266
B32T1L10	B19T1L6	1316386	26894	0.558753	0.537734	0.97957	2355936	2448024	0.558753	266
B32T1L10	B32T1L10	2440897	0	0.997089	0.997089	1	2448024	2448024	0.997089	266
B32T1L10	B3T1B10	1919580	34815	0.534879	0.784134	0.981863	3588813	2448024	0.784134	266
B32T1L10	B6T1B5	1385579	31899	0.332826	0.565999	0.976978	4163072	2448024	0.565999	266
B32T1L10	B76T3L11	1621638	28032	0.515763	0.662427	0.982714	3144153	2448024	0.662427	266
B3T1B10	B12T3L8	3201471	62654	0.787565	0.89207	0.98043	4065027	3588813	0.89207	266
B3T1B10	B13T1B8	1573928	34383	0.912454	0.438565	0.978155	1724940	3588813	0.912454	266
B3T1B10	B19T1L6	2171183	33111	0.92158	0.604986	0.98475	2355936	3588813	0.92158	266
B3T1B10	B32T1L10	1918049	34814	0.783509	0.534452	0.981849	2448024	3588813	0.783509	266
B3T1B10	B3T1B10	3588572	0	0.999933	0.999933	1	3588813	3588813	0.999933	266
B3T1B10	B6T1B5	2230716	38924	0.535834	0.621575	0.982551	4163072	3588813	0.621575	266
B3T1B10	B76T3L11	2562415	52636	0.814978	0.714001	0.979458	3144153	3588813	0.814978	266
B6T1B5	B12T3L8	2289071	51721	0.563113	0.549851	0.977405	4065027	4163072	0.563113	266
B6T1B5	B13T1B8	1199094	21170	0.695151	0.288031	0.982345	1724940	4163072	0.695151	266
B6T1B5	B19T1L6	1700865	18516	0.721949	0.40856	0.989114	2355936	4163072	0.721949	266
B6T1B5	B32T1L10	1387002	31653	0.56658	0.333168	0.977179	2448024	4163072	0.56658	266
B6T1B5	B3T1B10	2231274	38788	0.62173	0.535968	0.982616	3588813	4163072	0.62173	266
B6T1B5	B6T1B5	4123937	0	0.990599	0.990599	1	4163072	4163072	0.990599	266
B6T1B5	B76T3L11	1908437	44928	0.60698	0.45842	0.976458	3144153	4163072	0.60698	266
B76T3L11	B12T3L8	2794723	29481	0.687504	0.888864	0.989451	4065027	3144153	0.888864	266
B76T3L11	B13T1B8	1379985	38112	0.800019	0.438905	0.972382	1724940	3144153	0.800019	266
B76T3L11	B19T1L6	1974136	38467	0.837941	0.627875	0.980514	2355936	3144153	0.837941	266
B76T3L11	B32T1L10	1621274	27993	0.662279	0.515647	0.982734	2448024	3144153	0.662279	266
B76T3L11	B3T1B10	2560085	52462	0.713352	0.814237	0.979508	3588813	3144153	0.814237	266
B76T3L11	B6T1B5	1906238	44823	0.457892	0.60628	0.976486	4163072	3144153	0.60628	266
B76T3L11	B76T3L11	3143047	0	0.999648	0.999648	1	3144153	3144153	0.999648	266
B5D1T1	B5D1T1	1385901	0	0.999794	0.999794	1	1386187	1386187	0.999794	267
B11T1B10	B11T1B10	3479549	0	0.999758	0.999758	1	3480392	3480392	0.999758	268
B47T1L10	B47T1L10	8260435	0	0.999945	0.999945	1	8260890	8260890	0.999945	269
B22T1B8	B22T1B8	4222739	0	0.999761	0.999761	1	4223749	4223749	0.999761	270
B23T1B8	B23T1B8	3197942	0	0.999835	0.999835	1	3198469	3198469	0.999835	271
B60T1B8	B60T1B8	3251806	0	0.999968	0.999968	1	3251909	3251909	0.999968	272
B13T3L14	B13T3L14	1180145	0	0.999733	0.999733	1	1180460	1180460	0.999733	273
B19T3L11	B19T3L11	1388603	0	0.999732	0.999732	1	1388975	1388975	0.999732	274
B75T3L11	B75T3L11	2747519	0	0.999899	0.999899	1	2747796	2747796	0.999899	275
B14T1L10	B14T1L10	1629867	0	0.9998	0.9998	1	1630193	1630193	0.9998	276
B66T3L11	B66T3L11	1620390	0	0.99981	0.99981	1	1620698	1620698	0.99981	277
B10T1L10	B10T1L10	1432093	0	0.99969	0.99969	1	1432537	1432537	0.99969	278
B12T3L14	B12T3L14	2717977	0	0.999912	0.999912	1	2718215	2718215	0.999912	279
B28T3L14	B28T3L14	2010037	0	0.999711	0.999711	1	2010617	2010617	0.999712	280
B33T3L11	B33T3L11	2388118	0	0.999797	0.999797	1	2388602	2388602	0.999797	281
B62T1B8	B62T1B8	3412892	0	0.99978	0.99978	1	3413644	3413644	0.99978	282
B82T1B8	B82T1B8	3340487	0	0.999937	0.999937	1	3340698	3340698	0.999937	283
B28D1T2	B28D1T2	1437603	0	0.999704	0.999704	1	1438029	1438029	0.999704	284
B94T1B8	B94T1B8	2333335	0	0.999945	0.999945	1	2333463	2333463	0.999945	285
B37T3L11	B37T3L11	2443606	0	0.999737	0.999737	1	2444250	2444250	0.999737	286
B37T3L11	B38T1L10	1495599	20299	0.496781	0.611885	0.986428	3010581	2444250	0.611885	286
B38T1L10	B37T3L11	1495346	20206	0.611781	0.496697	0.986487	2444250	3010581	0.611781	286
B38T1L10	B38T1L10	3010323	0	0.999914	0.999914	1	3010581	3010581	0.999914	286
B44T1B5	B44T1B5	3534178	0	0.999855	0.999855	1	3534690	3534690	0.999855	287
B33T3L8	B33T3L8	1776147	0	0.999771	0.999771	1	1776554	1776554	0.999771	288
B33T3L8	B60T3L14	1211954	43977	0.528866	0.682194	0.963714	2291609	1776554	0.682194	288
B60T3L14	B33T3L8	1210769	43750	0.681527	0.528349	0.963866	1776554	2291609	0.681527	288
B60T3L14	B60T3L14	2291093	0	0.999775	0.999775	1	2291609	2291609	0.999775	288
B64T3L14	B64T3L14	2107576	0	0.999812	0.999812	1	2107973	2107973	0.999812	289
B64T3L14	B8T1L6	1035437	30434	0.67504	0.4912	0.970608	1533890	2107973	0.67504	289
B8T1L6	B64T3L14	1035509	30463	0.491234	0.675087	0.970582	2107973	1533890	0.675087	289
B8T1L6	B8T1L6	1533477	0	0.999731	0.999731	1	1533890	1533890	0.999731	289
B56T1B8	B56T1B8	2661969	0	0.999911	0.999911	1	2662205	2662205	0.999911	290
B15T1L10	B15T1L10	4185263	0	0.999876	0.999876	1	4185784	4185784	0.999876	291
B15T1L10	B48T3L14	1944492	45982	0.653023	0.464547	0.976353	2977679	4185784	0.653023	291
B48T3L14	B15T1L10	1949696	46658	0.46579	0.65477	0.976069	4185784	2977679	0.65477	291
B48T3L14	B48T3L14	2977008	0	0.999775	0.999775	1	2977679	2977679	0.999775	291
B102T1B8	B102T1B8	1894005	0	0.9998	0.9998	1	1894384	1894384	0.9998	292
B102T1B8	B12T1B3	1135244	32888	0.460475	0.599268	0.97103	2465378	1894384	0.599268	292
B102T1B8	B16T1B10	1133757	28427	0.433586	0.598483	0.974927	2614840	1894384	0.598483	292
B102T1B8	B20T1B11	1370714	35974	0.429318	0.723567	0.973755	3192774	1894384	0.723567	292
B102T1B8	B4T1L6	1336224	30992	0.461322	0.705361	0.976806	2896511	1894384	0.705361	292
B102T1B8	B68T1B5	1022778	30746	0.35562	0.5399	0.969939	2876042	1894384	0.5399	292
B12T1B3	B102T1B8	1136264	33110	0.599807	0.460888	0.970861	1894384	2465378	0.599807	292
B12T1B3	B12T1B3	2463661	0	0.999304	0.999304	1	2465378	2465378	0.999304	292
B12T1B3	B16T1B10	1498867	39471	0.573216	0.607966	0.973666	2614840	2465378	0.607966	292
B12T1B3	B20T1B11	1889664	55070	0.591857	0.76648	0.970857	3192774	2465378	0.76648	292
B12T1B3	B4T1L6	1841649	41073	0.635816	0.747005	0.977698	2896511	2465378	0.747005	292
B12T1B3	B68T1B5	1321532	45267	0.459497	0.536036	0.965747	2876042	2465378	0.536036	292
B16T1B10	B102T1B8	1138186	29163	0.600821	0.435279	0.974378	1894384	2614840	0.600821	292
B16T1B10	B12T1B3	1498171	39647	0.607684	0.572949	0.973536	2465378	2614840	0.607684	292
B16T1B10	B16T1B10	2614445	0	0.999849	0.999849	1	2614840	2614840	0.999849	292
B16T1B10	B20T1B11	1889481	36260	0.591799	0.722599	0.98081	3192774	2614840	0.722599	292
B16T1B10	B4T1L6	1801111	35304	0.621821	0.688804	0.980399	2896511	2614840	0.688804	292
B16T1B10	B68T1B5	1307902	41090	0.454758	0.500184	0.968583	2876042	2614840	0.500184	292
B20T1B11	B102T1B8	1371645	36234	0.724059	0.429609	0.973584	1894384	3192774	0.724059	292
B20T1B11	B12T1B3	1890616	55258	0.766867	0.592155	0.970773	2465378	3192774	0.766867	292
B20T1B11	B16T1B10	1890596	36228	0.723025	0.592148	0.980838	2614840	3192774	0.723026	292
B20T1B11	B20T1B11	3192480	0	0.999908	0.999908	1	3192774	3192774	0.999908	292
B20T1B11	B4T1L6	2253177	50540	0.777894	0.705711	0.977569	2896511	3192774	0.777893	292
B20T1B11	B68T1B5	1730194	59109	0.601589	0.541909	0.965837	2876042	3192774	0.601589	292
B4T1L6	B102T1B8	1338941	31222	0.706795	0.46226	0.976682	1894384	2896511	0.706795	292
B4T1L6	B12T1B3	1841232	41061	0.746836	0.635672	0.977699	2465378	2896511	0.746836	292
B4T1L6	B16T1B10	1801101	35274	0.6888	0.621817	0.980415	2614840	2896511	0.6888	292
B4T1L6	B20T1B11	2254300	50597	0.706063	0.778281	0.977555	3192774	2896511	0.778281	292
B4T1L6	B4T1L6	2883232	0	0.995416	0.995416	1	2896511	2896511	0.995416	292
B4T1L6	B68T1B5	1629349	44529	0.566525	0.562521	0.972671	2876042	2896511	0.566525	292
B68T1B5	B102T1B8	1025510	30455	0.541342	0.35657	0.970303	1894384	2876042	0.541342	292
B68T1B5	B12T1B3	1322672	45325	0.536499	0.459893	0.965732	2465378	2876042	0.536499	292
B68T1B5	B16T1B10	1306668	40245	0.499712	0.454329	0.9692	2614840	2876042	0.499712	292
B68T1B5	B20T1B11	1731121	58607	0.5422	0.601911	0.966145	3192774	2876042	0.601911	292
B68T1B5	B4T1L6	1636041	44505	0.564832	0.568852	0.972797	2896511	2876042	0.568852	292
B68T1B5	B68T1B5	2867313	0	0.996965	0.996965	1	2876042	2876042	0.996965	292
B3MC02	B3MC02	2291761	0	0.99971	0.99971	1	2292425	2292425	0.99971	293
B16D1T1	B16D1T1	2040198	0	0.999736	0.999736	1	2040736	2040736	0.999736	294
B18T1L10	B18T1L10	3229674	0	0.999884	0.999884	1	3230048	3230048	0.999884	295
B17T1B10	B17T1B10	2290558	0	0.999889	0.999889	1	2290813	2290813	0.999889	296
B17T1B10	B57T1B8	1160681	27679	0.694754	0.506668	0.976153	1670636	2290813	0.694754	296
B57T1B8	B17T1B10	1161149	27684	0.506872	0.695034	0.976158	2290813	1670636	0.695034	296
B57T1B8	B57T1B8	1670461	0	0.999895	0.999895	1	1670636	1670636	0.999895	296
B57T1B5	B57T1B5	1709521	0	0.999775	0.999775	1	1709905	1709905	0.999775	297
B5T1B8	B5T1B8	2245577	0	0.999902	0.999902	1	2245797	2245797	0.999902	298
B55T3L11	B55T3L11	2536076	0	0.999784	0.999784	1	2536623	2536623	0.999784	299
B8T3L8	B8T3L8	1277432	0	0.999689	0.999689	1	1277829	1277829	0.999689	300
B25D1T2	B25D1T2	2314387	0	0.999907	0.999907	1	2314602	2314602	0.999907	301
B25D1T2	B91T1B8	2078311	26913	0.808145	0.897913	0.987051	2571705	2314602	0.897913	301
B91T1B8	B25D1T2	2078760	26531	0.898107	0.80832	0.987237	2314602	2571705	0.898107	301
B91T1B8	B91T1B8	2571613	0	0.999964	0.999964	1	2571705	2571705	0.999964	301
B18T1B10	B18T1B10	5026308	0	0.999883	0.999883	1	5026898	5026898	0.999883	302
B73T1B5	B73T1B5	1887497	0	0.999266	0.999266	1	1888884	1888884	0.999266	303
B19D1T2	B19D1T2	2450478	0	0.999942	0.999942	1	2450620	2450620	0.999942	304
B19D1T2	B21D1T1	2031435	21461	0.738441	0.828947	0.989436	2750977	2450620	0.828947	304
B19D1T2	B3T1B3	1678987	31773	0.644763	0.685127	0.981076	2604039	2450620	0.685127	304
B19D1T2	B7T1L6	1986371	36982	0.631186	0.810559	0.981382	3147047	2450620	0.810559	304
B21D1T1	B19D1T2	2031012	21153	0.828775	0.738287	0.989585	2450620	2750977	0.828775	304
B21D1T1	B21D1T1	2750781	0	0.999929	0.999929	1	2750977	2750977	0.999929	304
B21D1T1	B3T1B3	1903739	32231	0.731072	0.692023	0.98307	2604039	2750977	0.731072	304
B21D1T1	B7T1L6	2256313	37739	0.716962	0.820186	0.983274	3147047	2750977	0.820186	304
B3T1B3	B19D1T2	1679071	31761	0.685162	0.644795	0.981084	2450620	2604039	0.685162	304
B3T1B3	B21D1T1	1903251	32226	0.691846	0.730884	0.983068	2750977	2604039	0.730884	304
B3T1B3	B3T1B3	2603245	0	0.999695	0.999695	1	2604039	2604039	0.999695	304
B3T1B3	B7T1L6	1968525	36105	0.625515	0.755951	0.981659	3147047	2604039	0.755951	304
B7T1L6	B19D1T2	1984438	36891	0.80977	0.630571	0.98141	2450620	3147047	0.80977	304
B7T1L6	B21D1T1	2256208	37945	0.820148	0.716929	0.983182	2750977	3147047	0.820148	304
B7T1L6	B3T1B3	1967895	35995	0.755709	0.625315	0.981709	2604039	3147047	0.755709	304
B7T1L6	B7T1L6	3144640	0	0.999235	0.999235	1	3147047	3147047	0.999235	304
B40T1L10	B40T1L10	3554353	0	0.998977	0.998977	1	3557992	3557992	0.998977	305
B40T1L10	B42T3L14	2047265	59948	0.893015	0.575399	0.970718	2292532	3557992	0.893015	305
B40T1L10	B90T3L11	2588651	39514	0.917292	0.72756	0.984736	2822059	3557992	0.917292	305
B42T3L14	B40T1L10	2047058	60180	0.575341	0.892925	0.970602	3557992	2292532	0.892925	305
B42T3L14	B42T3L14	2292230	0	0.999868	0.999868	1	2292532	2292532	0.999868	305
B42T3L14	B90T3L11	1821888	55947	0.645588	0.794706	0.969292	2822059	2292532	0.794706	305
B90T3L11	B40T1L10	2585985	39527	0.72681	0.916347	0.984715	3557992	2822059	0.916347	305
B90T3L11	B42T3L14	1823223	56106	0.795288	0.646061	0.969227	2292532	2822059	0.795288	305
B90T3L11	B90T3L11	2821689	0	0.999869	0.999869	1	2822059	2822059	0.999869	305
B37T1B5	B37T1B5	1928484	0	0.999695	0.999695	1	1929072	1929072	0.999695	306
B1T1B11	B1T1B11	2431076	0	0.999886	0.999886	1	2431354	2431354	0.999886	307
B1T1B11	B27T1B10	1729994	64281	0.613979	0.711535	0.962843	2817678	2431354	0.711535	307
B27T1B10	B1T1B11	1731510	64685	0.712159	0.614517	0.962642	2431354	2817678	0.712159	307
B27T1B10	B27T1B10	2817426	0	0.999911	0.999911	1	2817678	2817678	0.999911	307
B18T3L8	B18T3L8	2399365	0	0.999798	0.999798	1	2399850	2399850	0.999798	308
B18T3L8	B35T3L14	2009225	37488	0.70182	0.837229	0.981342	2862879	2399850	0.837229	308
B18T3L8	B54T3L11	1840376	40162	0.712478	0.766871	0.978177	2583062	2399850	0.766871	308
B18T3L8	B75T1L10	1908387	40711	0.674326	0.795211	0.978667	2830067	2399850	0.795211	308
B35T3L14	B18T3L8	2009887	37590	0.837505	0.702051	0.981297	2399850	2862879	0.837505	308
B35T3L14	B35T3L14	2862563	0	0.99989	0.99989	1	2862879	2862879	0.99989	308
B35T3L14	B54T3L11	2146487	39345	0.830986	0.749765	0.98167	2583062	2862879	0.830985	308
B35T3L14	B75T1L10	2252001	28239	0.795741	0.786621	0.98746	2830067	2862879	0.795741	308
B54T3L11	B18T3L8	1840920	40239	0.767098	0.712689	0.978142	2399850	2583062	0.767098	308
B54T3L11	B35T3L14	2141902	38856	0.748164	0.82921	0.981859	2862879	2583062	0.82921	308
B54T3L11	B54T3L11	2582666	0	0.999847	0.999847	1	2583062	2583062	0.999847	308
B54T3L11	B75T1L10	2015657	41404	0.712229	0.780336	0.979459	2830067	2583062	0.780336	308
B75T1L10	B18T3L8	1909562	40718	0.795701	0.674741	0.978677	2399850	2830067	0.795701	308
B75T1L10	B35T3L14	2256440	28869	0.788172	0.79731	0.987206	2862879	2830067	0.79731	308
B75T1L10	B54T3L11	2017763	41683	0.781152	0.712974	0.979342	2583062	2830067	0.781152	308
B75T1L10	B75T1L10	2828190	0	0.999337	0.999337	1	2830067	2830067	0.999337	308
B10T1B3	B10T1B3	1661616	0	0.997971	0.997971	1	1664995	1664995	0.997971	309
B10T1B3	B18D1T1	1439386	43994	0.522201	0.864499	0.969436	2756381	1664995	0.864499	309
B10T1B3	B27D1T2	1133959	33539	0.463295	0.681059	0.970423	2447598	1664995	0.681059	309
B18D1T1	B10T1B3	1441100	44088	0.865528	0.522823	0.969407	1664995	2756381	0.865528	309
B18D1T1	B18D1T1	2756190	0	0.999931	0.999931	1	2756381	2756381	0.999931	309
B18D1T1	B27D1T2	1824733	43429	0.74552	0.662003	0.9762	2447598	2756381	0.74552	309
B27D1T2	B10T1B3	1132676	33528	0.680288	0.46277	0.970399	1664995	2447598	0.680288	309
B27D1T2	B18D1T1	1823641	43552	0.661607	0.745074	0.976118	2756381	2447598	0.745074	309
B27D1T2	B27D1T2	2447099	0	0.999796	0.999796	1	2447598	2447598	0.999796	309
B9T3L8	B9T3L8	2589727	0	0.999874	0.999874	1	2590054	2590054	0.999874	310
B29T3L11	B29T3L11	2001134	0	0.999901	0.999901	1	2001333	2001333	0.999901	311
B29T3L11	B39T1B10	1404101	45603	0.813078	0.701583	0.967522	1726896	2001333	0.813078	311
B29T3L11	B41T1L10	1765631	26703	0.93335	0.882228	0.984876	1891714	2001333	0.93335	311
B29T3L11	B67T1B8	1629630	66879	0.76891	0.814272	0.958961	2119404	2001333	0.814272	311
B29T3L11	B7T3L8	1003817	15720	0.884383	0.501574	0.98434	1135048	2001333	0.884383	311
B39T1B10	B29T3L11	1404561	45489	0.701813	0.813344	0.967613	2001333	1726896	0.813344	311
B39T1B10	B39T1B10	1726602	0	0.99983	0.99983	1	1726896	1726896	0.99983	311
B39T1B10	B41T1L10	1395023	50706	0.737439	0.807821	0.963652	1891714	1726896	0.807821	311
B39T1B10	B67T1B8	1402859	59607	0.661912	0.812359	0.95751	2119404	1726896	0.812359	311
B39T1B10	B7T3L8	833688	27966	0.734496	0.482767	0.966455	1135048	1726896	0.734496	311
B41T1L10	B29T3L11	1766297	26702	0.88256	0.933702	0.984882	2001333	1891714	0.933702	311
B41T1L10	B39T1B10	1394528	50757	0.807534	0.737177	0.963603	1726896	1891714	0.807534	311
B41T1L10	B41T1L10	1891614	0	0.999947	0.999947	1	1891714	1891714	0.999947	311
B41T1L10	B67T1B8	1625129	70457	0.766786	0.859078	0.956645	2119404	1891714	0.859078	311
B41T1L10	B7T3L8	995152	16547	0.876749	0.526058	0.983372	1135048	1891714	0.876749	311
B67T1B8	B29T3L11	1629415	66741	0.814165	0.768808	0.95904	2001333	2119404	0.814165	311
B67T1B8	B39T1B10	1403185	59658	0.812547	0.662066	0.957484	1726896	2119404	0.812547	311
B67T1B8	B41T1L10	1625236	70425	0.859134	0.766836	0.956668	1891714	2119404	0.859134	311
B67T1B8	B67T1B8	2119298	0	0.99995	0.99995	1	2119404	2119404	0.99995	311
B67T1B8	B7T3L8	956192	38863	0.842424	0.451161	0.959356	1135048	2119404	0.842424	311
B7T3L8	B29T3L11	1004961	15933	0.502146	0.885391	0.984146	2001333	1135048	0.885391	311
B7T3L8	B39T1B10	833614	28040	0.482724	0.734431	0.966363	1726896	1135048	0.734431	311
B7T3L8	B41T1L10	995292	16555	0.526132	0.876872	0.983367	1891714	1135048	0.876872	311
B7T3L8	B67T1B8	956235	38922	0.451181	0.842462	0.959297	2119404	1135048	0.842462	311
B7T3L8	B7T3L8	1134731	0	0.999721	0.999721	1	1135048	1135048	0.999721	311
B28T1B5	B28T1B5	1588628	0	0.999807	0.999807	1	1588935	1588935	0.999807	312
B105T1B8	B105T1B8	3109794	0	0.999761	0.999761	1	3110536	3110536	0.999761	313
B38T1B8	B38T1B8	3807929	0	0.99996	0.99996	1	3808081	3808081	0.99996	314
B13T1L10	B13T1L10	3231495	0	0.999836	0.999836	1	3232025	3232025	0.999836	315
B13T1L10	B38T3L8	2474881	49101	0.78112	0.765737	0.98016	3168374	3232025	0.78112	315
B38T3L8	B13T1L10	2476658	49527	0.766287	0.781681	0.980002	3232025	3168374	0.781681	315
B38T3L8	B38T3L8	3167813	0	0.999823	0.999823	1	3168374	3168374	0.999823	315
B26T1B5	B26T1B5	1546140	0	0.999778	0.999778	1	1546483	1546483	0.999778	316
B26T1B5	B37T1B8	1370739	26814	0.636494	0.886359	0.980438	2153576	1546483	0.886359	316
B37T1B8	B26T1B5	1371781	26951	0.887033	0.636978	0.980353	1546483	2153576	0.887033	316
B37T1B8	B37T1B8	2153495	0	0.999962	0.999962	1	2153576	2153576	0.999962	316
B110T1L10	B110T1L10	3067635	0	0.999937	0.999937	1	3067827	3067827	0.999937	317
B26T1B10	B26T1B10	1907326	0	0.999858	0.999858	1	1907596	1907596	0.999858	318
B71T1B8	B71T1B8	4736922	0	0.999928	0.999928	1	4737261	4737261	0.999928	319
B9T1B8	B9T1B8	1265372	0	0.999761	0.999761	1	1265675	1265675	0.999761	320
B11T1B11	B11T1B11	3399055	0	0.99998	0.99998	1	3399124	3399124	0.99998	321
B11T1B11	B29T1B10	2391991	38128	0.901273	0.703708	0.98406	2654013	3399124	0.901273	321
B11T1B11	B29T1B5	2317985	59283	0.830619	0.681936	0.974425	2790673	3399124	0.830619	321
B11T1B11	B44T1B8	2209478	55945	0.836674	0.650014	0.97468	2640786	3399124	0.836674	321
B11T1B11	B84T3L11	2602910	34869	0.897428	0.765759	0.986604	2900412	3399124	0.897428	321
B29T1B10	B11T1B11	2391711	38171	0.703626	0.901168	0.98404	3399124	2654013	0.901168	321
B29T1B10	B29T1B10	2653941	0	0.999973	0.999973	1	2654013	2654013	0.999973	321
B29T1B10	B29T1B5	2275577	45073	0.815422	0.85741	0.980193	2790673	2654013	0.85741	321
B29T1B10	B44T1B8	2182112	47431	0.826312	0.822193	0.978264	2640786	2654013	0.826312	321
B29T1B10	B84T3L11	2401606	28927	0.828022	0.904896	0.987955	2900412	2654013	0.904896	321
B29T1B5	B11T1B11	2317686	59384	0.681848	0.830511	0.974378	3399124	2790673	0.830511	321
B29T1B5	B29T1B10	2277083	45111	0.857977	0.815962	0.980189	2654013	2790673	0.857977	321
B29T1B5	B29T1B5	2770113	0	0.992633	0.992633	1	2790673	2790673	0.992633	321
B29T1B5	B44T1B8	2289439	32039	0.866954	0.82039	0.986006	2640786	2790673	0.866954	321
B29T1B5	B84T3L11	2357458	54155	0.812801	0.844763	0.977028	2900412	2790673	0.844763	321
B44T1B8	B11T1B11	2209142	56111	0.649915	0.836547	0.974601	3399124	2640786	0.836547	321
B44T1B8	B29T1B10	2181489	47277	0.821959	0.826076	0.978328	2654013	2640786	0.826076	321
B44T1B8	B29T1B5	2289264	32206	0.820327	0.866887	0.985932	2790673	2640786	0.866887	321
B44T1B8	B44T1B8	2639530	0	0.999524	0.999524	1	2640786	2640786	0.999524	321
B44T1B8	B84T3L11	2248298	53006	0.775165	0.851375	0.976424	2900412	2640786	0.851375	321
B84T3L11	B11T1B11	2602106	34785	0.765523	0.89715	0.986632	3399124	2900412	0.89715	321
B84T3L11	B29T1B10	2404116	29103	0.905842	0.828888	0.987895	2654013	2900412	0.905842	321
B84T3L11	B29T1B5	2358050	54144	0.844975	0.813005	0.977039	2790673	2900412	0.844975	321
B84T3L11	B44T1B8	2251103	53249	0.852437	0.776132	0.976345	2640786	2900412	0.852437	321
B84T3L11	B84T3L11	2900318	0	0.999968	0.999968	1	2900412	2900412	0.999968	321
B53T1L10	B53T1L10	2457396	0	0.999936	0.999936	1	2457553	2457553	0.999936	322
B59T3L11	B59T3L11	3329285	0	0.999701	0.999701	1	3330282	3330282	0.999701	323
B26T3L14	B26T3L14	1812490	0	0.999723	0.999723	1	1812993	1812993	0.999723	324
B26T3L8	B26T3L8	2160153	0	0.999687	0.999687	1	2160830	2160830	0.999687	325
B36T1L10	B36T1L10	2085333	0	0.999869	0.999869	1	2085607	2085607	0.999869	326
B38T3L14	B38T3L14	3395053	0	0.999912	0.999912	1	3395352	3395352	0.999912	327
B38T3L14	B77T3L11	2502735	63213	0.821879	0.737106	0.974742	3045139	3395352	0.821879	327
B77T3L11	B38T3L14	2499724	62952	0.736219	0.82089	0.974816	3395352	3045139	0.82089	327
B77T3L11	B77T3L11	3044796	0	0.999887	0.999887	1	3045139	3045139	0.999887	327
B31T3L8	B31T3L8	2116965	0	0.999756	0.999756	1	2117482	2117482	0.999756	328
B24T1L10	B24T1L10	2558339	0	0.999938	0.999938	1	2558498	2558498	0.999938	329
B24T1L10	B33T1B10	1301695	14697	0.617013	0.508773	0.988709	2109671	2558498	0.617013	329
B24T1L10	B70T3L11	2136863	57414	0.606618	0.835202	0.973132	3522584	2558498	0.835202	329
B33T1B10	B24T1L10	1301190	14584	0.508576	0.616774	0.988792	2558498	2109671	0.616774	329
B33T1B10	B33T1B10	2109153	0	0.999754	0.999754	1	2109671	2109671	0.999754	329
B33T1B10	B70T3L11	1742983	49038	0.494802	0.826187	0.971866	3522584	2109671	0.826187	329
B70T3L11	B24T1L10	2133879	56685	0.834036	0.605771	0.973436	2558498	3522584	0.834036	329
B70T3L11	B33T1B10	1742838	48931	0.826118	0.494761	0.971925	2109671	3522584	0.826118	329
B70T3L11	B70T3L11	3522319	0	0.999925	0.999925	1	3522584	3522584	0.999925	329
B24T1L6	B24T1L6	1610477	0	0.999721	0.999721	1	1610926	1610926	0.999721	330
B24T1L6	B34T3L14	935188	25805	0.487484	0.580528	0.972407	1918398	1610926	0.580528	330
B24T1L6	B46T3L11	1220879	32146	0.444861	0.757874	0.97367	2744403	1610926	0.757874	330
B24T1L6	B95T1L10	1207066	28273	0.439536	0.749299	0.976577	2746227	1610926	0.749299	330
B34T3L14	B24T1L6	935264	25806	0.580575	0.487523	0.972408	1610926	1918398	0.580575	330
B34T3L14	B34T3L14	1917990	0	0.999787	0.999787	1	1918398	1918398	0.999787	330
B34T3L14	B46T3L11	1573953	29765	0.573514	0.820452	0.981089	2744403	1918398	0.820452	330
B34T3L14	B95T1L10	1586145	26810	0.577572	0.826807	0.983097	2746227	1918398	0.826807	330
B46T3L11	B24T1L6	1220602	32141	0.757702	0.44476	0.973668	1610926	2744403	0.757702	330
B46T3L11	B34T3L14	1574401	29662	0.820685	0.573677	0.98116	1918398	2744403	0.820685	330
B46T3L11	B46T3L11	2744108	0	0.999893	0.999893	1	2744403	2744403	0.999893	330
B46T3L11	B95T1L10	2182842	30142	0.794851	0.79538	0.986191	2746227	2744403	0.79538	330
B95T1L10	B24T1L6	1206844	28185	0.749162	0.439455	0.976646	1610926	2746227	0.749162	330
B95T1L10	B34T3L14	1587027	26812	0.827267	0.577894	0.983106	1918398	2746227	0.827267	330
B95T1L10	B46T3L11	2181503	30079	0.794892	0.794364	0.986212	2744403	2746227	0.794892	330
B95T1L10	B95T1L10	2746043	0	0.999933	0.999933	1	2746227	2746227	0.999933	330
B13T1B11	B13T1B11	2039223	0	0.999784	0.999784	1	2039664	2039664	0.999784	331
B13T1B11	B21T1L6	1089424	42549	0.754227	0.534119	0.960944	1444425	2039664	0.754227	331
B13T1B11	B35T1B10	1623769	35188	0.748599	0.796096	0.978329	2169077	2039664	0.796096	331
B13T1B11	B5T1B5	1781488	51031	0.689872	0.873422	0.971355	2582346	2039664	0.873422	331
B13T1B11	B92T3L11	1788734	52257	0.650389	0.876975	0.970785	2750252	2039664	0.876975	331
B21T1L6	B13T1B11	1089345	42563	0.534081	0.754172	0.960928	2039664	1444425	0.754172	331
B21T1L6	B21T1L6	1444102	0	0.999776	0.999776	1	1444425	1444425	0.999776	331
B21T1L6	B35T1B10	1293510	45081	0.596341	0.895519	0.965148	2169077	1444425	0.895519	331
B21T1L6	B5T1B5	1343871	48840	0.520407	0.930385	0.963657	2582346	1444425	0.930385	331
B21T1L6	B92T3L11	1328519	49625	0.483054	0.919756	0.962646	2750252	1444425	0.919756	331
B35T1B10	B13T1B11	1625272	35458	0.796833	0.749292	0.978183	2039664	2169077	0.796833	331
B35T1B10	B21T1L6	1293783	45172	0.895708	0.596467	0.965085	1444425	2169077	0.895708	331
B35T1B10	B35T1B10	2168978	0	0.999954	0.999954	1	2169077	2169077	0.999954	331
B35T1B10	B5T1B5	2027859	41180	0.785278	0.934895	0.979693	2582346	2169077	0.934895	331
B35T1B10	B92T3L11	2042907	28638	0.742807	0.941832	0.985982	2750252	2169077	0.941832	331
B5T1B5	B13T1B11	1782128	50971	0.873736	0.69012	0.971399	2039664	2582346	0.873736	331
B5T1B5	B21T1L6	1343395	48792	0.930055	0.520223	0.96368	1444425	2582346	0.930055	331
B5T1B5	B35T1B10	2027346	41113	0.934658	0.785079	0.979721	2169077	2582346	0.934658	331
B5T1B5	B5T1B5	2581277	0	0.999586	0.999586	1	2582346	2582346	0.999586	331
B5T1B5	B92T3L11	2347276	54280	0.853477	0.90897	0.976875	2750252	2582346	0.90897	331
B92T3L11	B13T1B11	1789457	52305	0.877329	0.650652	0.97077	2039664	2750252	0.877329	331
B92T3L11	B21T1L6	1328706	49696	0.919886	0.483122	0.962598	1444425	2750252	0.919886	331
B92T3L11	B35T1B10	2042668	28707	0.941722	0.74272	0.985946	2169077	2750252	0.941722	331
B92T3L11	B5T1B5	2347058	54174	0.908886	0.853397	0.976918	2582346	2750252	0.908886	331
B92T3L11	B92T3L11	2750192	0	0.999978	0.999978	1	2750252	2750252	0.999978	331
B11T1B3	B11T1B3	2022882	0	0.999789	0.999789	1	2023309	2023309	0.999789	332
B11T1B3	B20D1T1	1312542	41017	0.850156	0.648711	0.96875	1543883	2023309	0.850156	332
B20D1T1	B11T1B3	1311143	40867	0.648019	0.84925	0.968831	2023309	1543883	0.84925	332
B20D1T1	B20D1T1	1543607	0	0.999821	0.999821	1	1543883	1543883	0.999821	332
B14D1T2	B14D1T2	1869500	0	0.999849	0.999849	1	1869783	1869783	0.999849	333
B14D1T2	B17T1B8	1739377	71382	0.630629	0.930256	0.958961	2758163	1869783	0.930256	333
B17T1B8	B14D1T2	1739889	71435	0.93053	0.630814	0.958943	1869783	2758163	0.93053	333
B17T1B8	B17T1B8	2758097	0	0.999976	0.999976	1	2758163	2758163	0.999976	333
B60T1B5	B60T1B5	2463073	0	0.999788	0.999788	1	2463595	2463595	0.999788	334
B20T1L6	B20T1L6	1576403	0	0.999683	0.999683	1	1576903	1576903	0.999683	335
B20T1L6	B3T1L10	983106	15291	0.382715	0.623441	0.984446	2568766	1576903	0.623441	335
B20T1L6	B63T1B5	955596	18634	0.381209	0.605995	0.9805	2506753	1576903	0.605995	335
B3T1L10	B20T1L6	983404	15331	0.62363	0.382831	0.98441	1576903	2568766	0.62363	335
B3T1L10	B3T1L10	2568494	0	0.999894	0.999894	1	2568766	2568766	0.999894	335
B3T1L10	B63T1B5	2051254	39460	0.818291	0.798537	0.980763	2506753	2568766	0.818291	335
B63T1B5	B20T1L6	954584	18371	0.605354	0.380805	0.980755	1576903	2506753	0.605354	335
B63T1B5	B3T1L10	2046957	38871	0.796864	0.816577	0.98101	2568766	2506753	0.816577	335
B63T1B5	B63T1B5	2506414	0	0.999865	0.999865	1	2506753	2506753	0.999865	335
B15T1B10	B15T1B10	3071865	0	0.999672	0.999672	1	3072872	3072872	0.999672	336
B11T1B8	B11T1B8	1723019	0	0.999878	0.999878	1	1723230	1723230	0.999878	337
B14T1B3	B14T1B3	1906388	0	0.999745	0.999745	1	1906874	1906874	0.999745	338
B14T1B3	B5D1T2	1792270	25870	0.657117	0.9399	0.985566	2727475	1906874	0.9399	338
B14T1B3	B85T1L10	1752902	32955	0.704745	0.919254	0.9812	2487284	1906874	0.919254	338
B5D1T2	B14T1B3	1791250	25694	0.939365	0.656743	0.985656	1906874	2727475	0.939365	338
B5D1T2	B5D1T2	2727348	0	0.999953	0.999953	1	2727475	2727475	0.999953	338
B5D1T2	B85T1L10	2106619	56118	0.846956	0.77237	0.973361	2487284	2727475	0.846956	338
B85T1L10	B14T1B3	1753012	32784	0.919312	0.70479	0.981298	1906874	2487284	0.919312	338
B85T1L10	B5D1T2	2107816	56001	0.772809	0.847437	0.973432	2727475	2487284	0.847437	338
B85T1L10	B85T1L10	2487206	0	0.999969	0.999969	1	2487284	2487284	0.999969	338
B15T1B8	B15T1B8	2459108	0	0.999774	0.999774	1	2459663	2459663	0.999774	339
B1T1B8	B1T1B8	5071275	0	0.999954	0.999954	1	5071509	5071509	0.999954	340
B1T1B8	B3T1B5	2533127	31727	0.884692	0.499482	0.987475	2863286	5071509	0.884692	340
B3T1B5	B1T1B8	2532327	31707	0.499324	0.884413	0.987479	5071509	2863286	0.884413	340
B3T1B5	B3T1B5	2862611	0	0.999764	0.999764	1	2863286	2863286	0.999764	340
B22T1B10	B22T1B10	4558072	0	0.999931	0.999931	1	4558387	4558387	0.999931	341
B16D1T2	B16D1T2	2898914	0	0.999972	0.999972	1	2898995	2898995	0.999972	342
B16D1T2	B33T1B5	2380982	43297	0.792944	0.821313	0.981815	3002713	2898995	0.821313	342
B33T1B5	B16D1T2	2383012	43674	0.822013	0.79362	0.981673	2898995	3002713	0.822013	342
B33T1B5	B33T1B5	2996361	0	0.997885	0.997885	1	3002713	3002713	0.997885	342
B22D1T1	B22D1T1	2857897	0	0.999907	0.999907	1	2858163	2858163	0.999907	343
B20D1T2	B20D1T2	3142716	0	0.999937	0.999937	1	3142915	3142915	0.999937	344
B20D1T2	B23D1T1	2039910	24916	0.889945	0.64905	0.987786	2292176	3142915	0.889945	344
B20D1T2	B2T1B3	2224739	33551	0.904382	0.707858	0.984919	2459956	3142915	0.904382	344
B23D1T1	B20D1T2	2037935	24887	0.648422	0.889083	0.987788	3142915	2292176	0.889083	344
B23D1T1	B23D1T1	2292040	0	0.999941	0.999941	1	2292176	2292176	0.999941	344
B23D1T1	B2T1B3	1860720	33487	0.756404	0.81177	0.982003	2459956	2292176	0.81177	344
B2T1B3	B20D1T2	2224669	33542	0.707836	0.904353	0.984923	3142915	2459956	0.904353	344
B2T1B3	B23D1T1	1864142	33982	0.813263	0.757795	0.981771	2292176	2459956	0.813263	344
B2T1B3	B2T1B3	2455747	0	0.998289	0.998289	1	2459956	2459956	0.998289	344
B66T3L14	B66T3L14	2972144	0	0.999821	0.999821	1	2972675	2972675	0.999821	345
B13T1B5	B13T1B5	2274171	0	0.999904	0.999904	1	2274389	2274389	0.999904	346
B13T1B5	B30T3L8	1047401	34726	0.665658	0.46052	0.966846	1573483	2274389	0.665658	346
B13T1B5	B39T1B8	1588849	40449	0.781179	0.698583	0.974542	2033911	2274389	0.781179	346
B13T1B5	B41T3L11	1802266	55180	0.633228	0.792418	0.969383	2846157	2274389	0.792418	346
B13T1B5	B91T1L10	1809946	55107	0.682583	0.795794	0.969553	2651614	2274389	0.795794	346
B30T3L8	B13T1B5	1045917	34743	0.459867	0.664714	0.966782	2274389	1573483	0.664715	346
B30T3L8	B30T3L8	1573058	0	0.99973	0.99973	1	1573483	1573483	0.99973	346
B30T3L8	B39T1B8	1014739	34939	0.49891	0.6449	0.965569	2033911	1573483	0.6449	346
B30T3L8	B41T3L11	1280796	23811	0.450009	0.813988	0.981409	2846157	1573483	0.813988	346
B30T3L8	B91T1L10	1289960	24034	0.486481	0.819812	0.981368	2651614	1573483	0.819812	346
B39T1B8	B13T1B5	1589373	40498	0.698813	0.781437	0.974519	2274389	2033911	0.781437	346
B39T1B8	B30T3L8	1016074	34895	0.645748	0.499567	0.965657	1573483	2033911	0.645748	346
B39T1B8	B39T1B8	2033770	0	0.999931	0.999931	1	2033911	2033911	0.999931	346
B39T1B8	B41T3L11	1780729	57262	0.625661	0.87552	0.967844	2846157	2033911	0.87552	346
B39T1B8	B91T1L10	1766668	53055	0.666261	0.868606	0.969969	2651614	2033911	0.868606	346
B41T3L11	B13T1B5	1800066	55213	0.79145	0.632455	0.969327	2274389	2846157	0.79145	346
B41T3L11	B30T3L8	1281458	23796	0.814409	0.450242	0.981431	1573483	2846157	0.814409	346
B41T3L11	B39T1B8	1779092	57194	0.874715	0.625086	0.967852	2033911	2846157	0.874715	346
B41T3L11	B41T3L11	2846008	0	0.999948	0.999948	1	2846157	2846157	0.999948	346
B41T3L11	B91T1L10	2249414	44046	0.848319	0.790334	0.980419	2651614	2846157	0.848319	346
B91T1L10	B13T1B5	1806448	55012	0.794256	0.681264	0.969547	2274389	2651614	0.794256	346
B91T1L10	B30T3L8	1290428	24115	0.820109	0.486658	0.981312	1573483	2651614	0.820109	346
B91T1L10	B39T1B8	1764511	52780	0.867546	0.665448	0.970088	2033911	2651614	0.867546	346
B91T1L10	B41T3L11	2248993	44550	0.790186	0.84816	0.980191	2846157	2651614	0.84816	346
B91T1L10	B91T1L10	2651436	0	0.999933	0.999933	1	2651614	2651614	0.999933	346
B64T3L11	B64T3L11	2446003	0	0.999946	0.999946	1	2446136	2446136	0.999946	347
B80T1B8	B80T1B8	1777310	0	0.999819	0.999819	1	1777632	1777632	0.999819	348
B61T3L11	B61T3L11	2609610	0	0.999948	0.999948	1	2609745	2609745	0.999948	349
B40T1B10	B40T1B10	1619068	0	0.99988	0.99988	1	1619263	1619263	0.99988	350
B40T1B10	B65T1B5	985198	17628	0.587057	0.608424	0.982107	1678198	1619263	0.608424	350
B40T1B10	B93T1B8	1373003	27129	0.562987	0.847918	0.980241	2438781	1619263	0.847918	350
B65T1B5	B40T1B10	984874	17601	0.608224	0.586864	0.982129	1619263	1678198	0.608224	350
B65T1B5	B65T1B5	1654612	0	0.985946	0.985946	1	1678198	1678198	0.985946	350
B65T1B5	B93T1B8	1401265	15552	0.574576	0.834982	0.988901	2438781	1678198	0.834982	350
B93T1B8	B40T1B10	1372776	27191	0.847778	0.562894	0.980193	1619263	2438781	0.847778	350
B93T1B8	B65T1B5	1401213	15541	0.834951	0.574555	0.988909	1678198	2438781	0.834951	350
B93T1B8	B93T1B8	2438618	0	0.999933	0.999933	1	2438781	2438781	0.999933	350
B112T1L10	B112T1L10	3047232	0	0.999928	0.999928	1	3047452	3047452	0.999928	351
B45T1B8	B45T1B8	1985384	0	0.999834	0.999834	1	1985714	1985714	0.999834	352
B65T1B8	B65T1B8	3032296	0	0.999942	0.999942	1	3032471	3032471	0.999942	353
B51T1L10	B51T1L10	2442874	0	0.999895	0.999895	1	2443130	2443130	0.999895	354
B51T1L10	B59T3L14	1200646	18353	0.850323	0.491438	0.984714	1411988	2443130	0.850323	354
B59T3L14	B51T1L10	1200391	18351	0.491333	0.850143	0.984712	2443130	1411988	0.850142	354
B59T3L14	B59T3L14	1411616	0	0.999737	0.999737	1	1411988	1411988	0.999737	354
B3T3L11	B3T3L11	2702767	0	0.999724	0.999724	1	2703512	2703512	0.999724	355
B2T1B5	B2T1B5	2378106	0	0.999831	0.999831	1	2378509	2378509	0.999831	356
B2T1B5	B42T1B8	2095229	54268	0.503904	0.8809	0.974099	4157992	2378509	0.8809	356
B42T1B8	B2T1B5	2095679	54158	0.881089	0.504012	0.974157	2378509	4157992	0.881089	356
B42T1B8	B42T1B8	4157665	0	0.999921	0.999921	1	4157992	4157992	0.999921	356
B29T3L14	B29T3L14	2989549	0	0.999849	0.999849	1	2990002	2990002	0.999848	357
B1T3L14	B1T3L14	1290808	0	0.99976	0.99976	1	1291118	1291118	0.99976	358
B1T3L14	B61T1L10	1067066	17027	0.510978	0.826467	0.984043	2088282	1291118	0.826467	358
B1T3L14	B99T3L11	1001750	17893	0.489555	0.775878	0.982138	2046247	1291118	0.775878	358
B61T1L10	B1T3L14	1067106	16961	0.826498	0.510997	0.984106	1291118	2088282	0.826498	358
B61T1L10	B61T1L10	2088037	0	0.999883	0.999883	1	2088282	2088282	0.999883	358
B61T1L10	B99T3L11	1527479	29653	0.746478	0.731452	0.980587	2046247	2088282	0.746478	358
B99T3L11	B1T3L14	1001601	17893	0.775763	0.489482	0.982136	1291118	2046247	0.775763	358
B99T3L11	B61T1L10	1527128	29656	0.731284	0.746307	0.980581	2088282	2046247	0.746307	358
B99T3L11	B99T3L11	2045852	0	0.999807	0.999807	1	2046247	2046247	0.999807	358
B48T3L11	B48T3L11	1993651	0	0.999802	0.999802	1	1994046	1994046	0.999802	359
B48T3L11	B56T1L10	1462797	38528	0.662506	0.733582	0.973661	2207976	1994046	0.733582	359
B48T3L11	B61T3L14	1064277	31671	0.704642	0.533727	0.970242	1510380	1994046	0.704642	359
B56T1L10	B48T3L11	1462438	38526	0.733402	0.662343	0.973656	1994046	2207976	0.733402	359
B56T1L10	B56T1L10	2207592	0	0.999826	0.999826	1	2207976	2207976	0.999826	359
B56T1L10	B61T3L14	1071031	32507	0.709114	0.485074	0.969649	1510380	2207976	0.709114	359
B61T3L14	B48T3L11	1064308	31708	0.533743	0.704662	0.970208	1994046	1510380	0.704662	359
B61T3L14	B56T1L10	1070679	32507	0.484914	0.708881	0.969639	2207976	1510380	0.708881	359
B61T3L14	B61T3L14	1510092	0	0.999809	0.999809	1	1510380	1510380	0.999809	359
B10T1B10	B10T1B10	3052187	0	0.999845	0.999845	1	3052661	3052661	0.999845	360
B10T1B10	B96T1B8	1305852	40225	0.843392	0.427775	0.969196	1548333	3052661	0.843392	360
B96T1B8	B10T1B10	1304667	40082	0.427387	0.842627	0.969278	3052661	1548333	0.842627	360
B96T1B8	B96T1B8	1548022	0	0.999799	0.999799	1	1548333	1548333	0.999799	360
B29T1L10	B29T1L10	1743727	0	0.999734	0.999734	1	1744190	1744190	0.999735	361
B8T1B10	B8T1B10	3047685	0	0.999993	0.999993	1	3047706	3047706	0.999993	362
B24T1B11	B24T1B11	2395853	0	0.99999	0.99999	1	2395876	2395876	0.99999	363
B5MC02	B5MC02	2405004	0	0.999727	0.999727	1	2405660	2405660	0.999727	364
B22T1L10	B22T1L10	1818997	0	0.999902	0.999902	1	1819175	1819175	0.999902	365
B55T3L14	B55T3L14	2817003	0	0.999812	0.999812	1	2817534	2817534	0.999812	366
B20T3L8	B20T3L8	1358655	0	0.999706	0.999706	1	1359055	1359055	0.999706	367
B21T1B10	B21T1B10	2934352	0	0.999994	0.999994	1	2934369	2934369	0.999994	368
B22T1B11	B22T1B11	2746706	0	0.999992	0.999992	1	2746727	2746727	0.999992	369
B22T1B11	B48T1L10	1858697	94460	0.888791	0.676695	0.949179	2091265	2746727	0.888791	369
B48T1L10	B22T1B11	1859447	94661	0.676968	0.889149	0.949092	2746727	2091265	0.889149	369
B48T1L10	B48T1L10	2090574	0	0.99967	0.99967	1	2091265	2091265	0.99967	369
B77T1B8	B77T1B8	2572411	0	0.999889	0.999889	1	2572697	2572697	0.999889	370
B17T1B3	B17T1B3	1733212	0	0.999752	0.999752	1	1733642	1733642	0.999752	371
B23D1T2	B23D1T2	2357246	0	0.999648	0.999648	1	2358077	2358077	0.999648	372
B27T1B8	B27T1B8	2342252	0	0.999878	0.999878	1	2342537	2342537	0.999878	373
B26T1B8	B26T1B8	2619714	0	0.999863	0.999863	1	2620072	2620072	0.999863	374
B26T1B8	B31T1B10	1085929	25410	0.776883	0.414465	0.976601	1397802	2620072	0.776883	374
B31T1B10	B26T1B8	1085280	25312	0.414218	0.776419	0.976677	2620072	1397802	0.776419	374
B31T1B10	B31T1B10	1397396	0	0.99971	0.99971	1	1397802	1397802	0.99971	374
B72T1L10	B72T1L10	922783	0	0.999944	0.999944	1	922835	922835	0.999944	375
B81T1L10	B81T1L10	946361	0	0.999833	0.999833	1	946519	946519	0.999833	376
B106T1L10	B106T1L10	935417	0	0.999928	0.999928	1	935484	935484	0.999928	377
B90T1B8	B90T1B8	729746	0	0.999831	0.999831	1	729869	729869	0.999831	378
B33T1B8	B33T1B8	3763478	0	0.999969	0.999969	1	3763593	3763593	0.999969	379
B33T1B8	B40T1B5	3113070	31696	0.939295	0.827154	0.989818	3314264	3763593	0.939295	379
B40T1B5	B33T1B8	3113577	31798	0.827288	0.939447	0.989787	3763593	3314264	0.939447	379
B40T1B5	B40T1B5	3314145	0	0.999964	0.999964	1	3314264	3314264	0.999964	379
B25T1L10	B25T1L10	3291108	0	0.999938	0.999938	1	3291313	3291313	0.999938	380
B46T1B8	B46T1B8	654080	0	0.999855	0.999855	1	654175	654175	0.999855	381
B1T1B10	B1T1B10	4190269	0	0.999953	0.999953	1	4190465	4190465	0.999953	382
B9T1L10	B9T1L10	1107224	0	0.999937	0.999937	1	1107294	1107294	0.999937	383
