# Supplementary material for: Microbiomes in the Challenger Deep slope and bottom-axis sediments
Source: Nat Commun. 2022 Mar 21;13:1515. doi: 10.1038/s41467-022-29144-4 (PMC8938466; doi:10.1038/s41467-022-29144-4)
Supplement: Supplementary file 11 — Supplementary Data 8 [file 41467_2022_29144_MOESM11_ESM.xlsx]

## Sheet: Sheet1
Supplementary Data 8. Reference genomes used in the phylogenetic analysis of the CD sediment MAGs.
Genome ID	Classification
GB_GCA_001873465.1	d__Bacteria;p__Patescibacteria;c__ABY1;o__UBA2591;f__UBA6264;g__CG2-30-36-38;s__CG2-30-36-38 sp001873465
GB_GCA_002295885.1	d__Bacteria;p__Planctomycetota;c__Phycisphaerae;o__Phycisphaerales;f__SM1A02;g__UBA854;s__UBA854 sp002295885
GB_GCA_001941065.1	d__Bacteria;p__Bacteroidota;c__Bacteroidia;o__Bacteroidales;f__Rikenellaceae;g__Alistipes;s__Alistipes sp001941065
GB_GCA_002338605.1	d__Bacteria;p__Proteobacteria;c__Gammaproteobacteria;o__Woeseiales;f__Woeseiaceae;g__UBA1847;s__UBA1847 sp002338605
GB_GCA_002709695.1	d__Bacteria;p__Poribacteria;c__WGA-4E;o__WGA-4E;f__UBA9662;g__UBA9662;s__UBA9662 sp002709695
GB_GCA_002727755.1	d__Bacteria;p__Proteobacteria;c__Gammaproteobacteria;o__Pseudomonadales;f__Pseudohongiellaceae;g__UBA9145;s__UBA9145 sp002727755
GB_GCA_002690215.1	d__Bacteria;p__Proteobacteria;c__Alphaproteobacteria;o__UBA2966;f__UBA2966;g__GCA-2690215;s__GCA-2690215 sp002690215
RS_GCF_900143235.1	d__Bacteria;p__Proteobacteria;c__Alphaproteobacteria;o__Sphingomonadales;f__Sphingomonadaceae;g__Porphyrobacter;s__Porphyrobacter sanguineus
GB_GCA_002688435.1	d__Bacteria;p__Chloroflexota;c__Dehalococcoidia;o__Dehalococcoidales;f__RBG-16-60-22;g__GCA-2688435;s__GCA-2688435 sp002688435
GB_GCA_002311865.1	d__Bacteria;p__Chloroflexota;c__Dehalococcoidia;o__UBA1151;f__UBA1151;g__UBA1151;s__UBA1151 sp002311865
GB_GCA_003231035.1	d__Bacteria;p__Acidobacteriota;c__Thermoanaerobaculia;o__UBA5704;f__UBA5704;g__SZUA-115;s__SZUA-115 sp003231035
GB_GCA_002721545.1	d__Bacteria;p__Proteobacteria;c__Gammaproteobacteria;o__Burkholderiales;f__Nitrosomonadaceae;g__GCA-2721545;s__GCA-2721545 sp002721545
GB_GCA_002501535.1	d__Bacteria;p__UBP7;c__UBA6624;o__UBA6624;f__UBA6624;g__UBA6624;s__UBA6624 sp002501535
GB_GCA_002717225.1	d__Bacteria;p__Proteobacteria;c__Alphaproteobacteria;o__UBA828;f__UBA828;g__GCA-2717225;s__GCA-2717225 sp002717225
GB_GCA_002255585.1	d__Bacteria;p__Patescibacteria;c__Paceibacteria;o__UBA9983_A;f__UBA2163;g__C7867-001;s__C7867-001 sp002255585
GB_GCA_002083555.1	d__Bacteria;p__Nitrospirota;c__Nitrospiria;o__Nitrospirales;f__Nitrospiraceae;g__Nitrospira_D;s__Nitrospira_D sp002083555
GB_GCA_000018465.1	d__Archaea;p__Crenarchaeota;c__Nitrososphaeria;o__Nitrososphaerales;f__Nitrosopumilaceae;g__Nitrosopumilus;s__Nitrosopumilus maritimus
GB_GCA_003228965.1	d__Bacteria;p__Proteobacteria;c__Gammaproteobacteria;o__SZUA-146;f__SZUA-146;g__SZUA-146;s__SZUA-146 sp003228965
GB_GCA_001796995.1	d__Bacteria;p__Chloroflexota;c__Dehalococcoidia;o__SM23-28-2;f__RBG-16-68-14;g__RBG-16-68-14;s__RBG-16-68-14 sp001796995
GB_GCA_002687015.1	d__Bacteria;p__Myxococcota;c__UBA9160;o__UBA9160;f__UBA6930;g__GCA-2687015;s__GCA-2687015 sp002687015
GB_GCA_003484265.1	d__Bacteria;p__Chloroflexota;c__Anaerolineae;o__Anaerolineales;f__envOPS12;g__UBA12294;s__UBA12294 sp003484265
GB_GCA_001803565.1	d__Bacteria;p__Nitrospinota;c__2-12-FULL-45-22;o__2-12-FULL-45-22;f__2-12-FULL-45-22;g__2-12-FULL-45-22;s__2-12-FULL-45-22 sp001803565
GB_GCA_002763075.1	d__Archaea;p__Nanoarchaeota;c__Nanoarchaeia;o__Pacearchaeales;f__UBA73;g__1-14-0-10-34-76;s__1-14-0-10-34-76 sp002763075
GB_GCA_003105265.1	d__Bacteria;p__Zixibacteria;c__MSB-5A5;o__GN15;f__FEB-12;g__FEB-12;s__FEB-12 sp003105265
GB_GCA_002731735.1	d__Bacteria;p__Gemmatimonadota;c__Gemmatimonadetes;o__SG8-23;f__UBA6960;g__UBA822;s__UBA822 sp002731735
GB_GCA_001940725.1	d__Archaea;p__Asgardarchaeota;c__Heimdallarchaeia;o__LC-2;f__LC-2;g__LC-2;s__LC-2 sp001940725
GB_GCA_002452615.1	d__Bacteria;p__Patescibacteria;c__ABY1;o__UBA2591;f__UBA6264;g__UBA6264;s__UBA6264 sp002452615
RS_GCF_000220175.1	d__Archaea;p__Crenarchaeota;c__Nitrososphaeria;o__Nitrososphaerales;f__Nitrosopumilaceae;g__Nitrosoarchaeum;s__Nitrosoarchaeum koreensis
GB_GCA_002454045.1	d__Bacteria;p__Nitrospinota;c__Nitrospinia;o__Nitrospinales;f__Nitrospinaceae;g__LS-NOB;s__LS-NOB sp002454045
GB_GCA_002698265.1	d__Bacteria;p__Chloroflexota;c__Dehalococcoidia;o__UBA3495;f__UBA3495;g__UBA9611;s__UBA9611 sp002698265
GB_GCA_002746255.1	d__Bacteria;p__Proteobacteria;c__Alphaproteobacteria;o__UBA11136;f__UBA11136;g__GCA-2746255;s__GCA-2746255 sp002746255
GB_GCA_002897995.1	d__Bacteria;p__Proteobacteria;c__Alphaproteobacteria;o__Rhizobiales;f__Methyloligellaceae;g__UBA2767;s__UBA2767 sp002897995
GB_GCA_002457275.1	d__Bacteria;p__Proteobacteria;c__Gammaproteobacteria;o__Pseudomonadales;f__HTCC2089;g__UBA7451;s__UBA7451 sp002457275
GB_GCA_001510075.1	d__Bacteria;p__Proteobacteria;c__Alphaproteobacteria;o__Rhodospirillales_A;f__Casp-alpha2;g__Casp-alpha2;s__Casp-alpha2 sp001510075
GB_GCA_001766965.1	d__Bacteria;p__Acidobacteriota;c__Acidobacteriae;o__UBA7541;f__2-02-FULL-67-57;g__2-02-FULL-67-57;s__2-02-FULL-67-57 sp001766965
GB_GCA_001303695.1	d__Bacteria;p__Planctomycetota;c__Phycisphaerae;o__SG8-4;f__SM23-30;g__SM23-30;s__SM23-30 sp001303695
GB_GCA_002717285.1	d__Bacteria;p__Proteobacteria;c__Alphaproteobacteria;o__Rhodospirillales_A;f__2-02-FULL-58-16_A;g__GCA-2717285;s__GCA-2717285 sp002717285
GB_GCA_001819145.1	d__Bacteria;p__Patescibacteria;c__Paceibacteria;o__Paceibacterales;f__RBG-13-36-15;g__RBG-13-36-15;s__RBG-13-36-15 sp001819145
RS_GCF_000764535.1	d__Bacteria;p__Proteobacteria;c__Alphaproteobacteria;o__Sphingomonadales;f__Sphingomonadaceae;g__Sphingomonas;s__Sphingomonas taxi_C
GB_GCA_002450985.1	d__Bacteria;p__Actinobacteriota;c__Acidimicrobiia;o__UBA5794;f__UBA5794;g__UBA6912;s__UBA6912 sp002450985
GB_GCA_002747875.1	d__Bacteria;p__Krumholzibacteriota;c__Krumholzibacteria;o__LZORAL124-64-63;f__LZORAL124-64-63;g__LZORAL124-64-63;s__LZORAL124-64-63 sp002747875
GB_GCA_002688925.1	d__Archaea;p__Nanoarchaeota;c__Nanoarchaeia;o__Woesearchaeales;f__GW2011-AR4;g__GCA-2688925;s__GCA-2688925 sp002688925
GB_GCA_002313245.1	d__Bacteria;p__Chloroflexota;c__Dehalococcoidia;o__UBA1151;f__Bin127;g__UBA9455;s__UBA9455 sp002313245
GB_GCA_003225335.1	d__Bacteria;p__Acidobacteriota;c__UBA6911;o__UBA6911;f__UBA6911;g__Gp18-AA60;s__Gp18-AA60 sp003225335
GB_GCA_003153375.1	d__Bacteria;p__Planctomycetota;c__Planctomycetes;o__Pirellulales;f__PALSA-1355;g__PALSA-1355;s__PALSA-1355 sp003153375
GB_GCA_002307295.1	d__Bacteria;p__Bacteroidota;c__Ignavibacteria;o__Ignavibacteriales;f__Ignavibacteriaceae;g__UBA1304;s__UBA1304 sp002307295
GB_GCA_003229735.1	d__Bacteria;p__Patescibacteria;c__Andersenbacteria;o__UBA10190;f__UBA10190;g__SZUA-179;s__SZUA-179 sp003229735
GB_GCA_002724985.1	d__Bacteria;p__Planctomycetota;c__Planctomycetes;o__Planctomycetales;f__Planctomycetaceae;g__Gimesia;s__Gimesia sp002724985
GB_GCA_002632345.1	d__Bacteria;p__Planctomycetota;c__Brocadiae;o__Brocadiales;f__Scalinduaceae;g__Scalindua;s__Scalindua rubra_B
GB_GCA_001816655.1	d__Bacteria;p__Patescibacteria;c__Microgenomatia;o__Woykebacterales;f__RBG-16-39-9b;g__RBG-13-40-15;s__RBG-13-40-15 sp001816655
GB_GCA_002816715.1	d__Bacteria;p__Chloroflexota;c__Dehalococcoidia;o__UBA3495;f__UBA3495;g__Casp-Chloro-G3;s__Casp-Chloro-G3 sp002816715
GB_GCA_002731985.1	d__Bacteria;p__Nitrospinota;c__Nitrospinia;o__Nitrospinales;f__Nitrospinaceae;g__SCGCAAA288-L16;s__SCGCAAA288-L16 sp002731985
GB_GCA_002328625.1	d__Bacteria;p__Bacteroidota;c__Bacteroidia;o__Bacteroidales;f__vadinHA17;g__LD21;s__LD21 sp002328625
RS_GCF_001687105.1	d__Bacteria;p__Proteobacteria;c__Alphaproteobacteria;o__Rhodobacterales;f__Rhodobacteraceae;g__Salipiger;s__Salipiger sp001687105
GB_GCA_003141315.1	d__Bacteria;p__Planctomycetota;c__Phycisphaerae;o__SG8-4;f__SG8-4;g__Fen-1359;s__Fen-1359 sp003141315
GB_GCA_002697225.1	d__Bacteria;p__Poribacteria;c__WGA-4E;o__WGA-4E;f__UBA9662;g__UBA9662;s__UBA9662 sp002697225
GB_GCA_002482725.1	d__Bacteria;p__Bacteroidota;c__Bacteroidia;o__Chitinophagales;f__LD1;g__UBA7692;s__UBA7692 sp002482725
GB_GCA_002898075.1	d__Bacteria;p__Bacteroidota;c__Ignavibacteria;o__Ignavibacteriales;f__Ignavibacteriaceae;g__BMS3ABIN03;s__BMS3ABIN03 sp002898075
GB_GCA_003229345.1	d__Bacteria;p__Nitrospinota;c__Nitrospinia;o__Nitrospinales;f__Nitrospinaceae;g__SZUA-226;s__SZUA-226 sp003229345
GB_GCA_002238425.1	d__Bacteria;p__Chloroflexota;c__Dehalococcoidia;o__UBA2963;f__UBA2963;g__Bin16;s__Bin16 sp002238425
GB_GCA_002084535.1	d__Bacteria;p__KSB1;c__UBA2214;o__AABM5-25-91;f__AABM5-25-91;g__NBLI01;s__NBLI01 sp002084535
GB_GCA_002168195.1	d__Bacteria;p__Planctomycetota;c__Planctomycetes;o__Pirellulales;f__UBA7805;g__UBA7805;s__UBA7805 sp002168195
UBA10106	d__Archaea;p__Nanoarchaeota;c__Nanoarchaeia;o__Pacearchaeales;f__UBA12030;g__UBA12030;s__UBA12030 sp10106u
RS_GCF_002894665.1	d__Bacteria;p__Bacteroidota;c__Rhodothermia;o__Rhodothermales;f__Salinibacteraceae;g__Salinivenus;s__Salinivenus iranica
GB_GCA_001798995.1	d__Bacteria;p__Binatota;c__Binatia;o__UBA9968;f__UBA9968;g__UBA9968;s__UBA9968 sp001798995
GB_GCA_001643535.1	d__Bacteria;p__Methylomirabilota;c__Methylomirabilia;o__Methylomirabilales;f__CSP1-5;g__CSP1-5;s__CSP1-5 sp001643535
GB_GCA_002690375.1	d__Bacteria;p__Chloroflexota;c__Dehalococcoidia;o__Dehalococcoidales;f__UBA5760;g__ARS1013;s__ARS1013 sp002690375
GB_GCA_002401055.1	d__Bacteria;p__Bacteroidota;c__Bacteroidia;o__Flavobacteriales;f__NORP154;g__NORP154;s__NORP154 sp002401055
GB_GCA_003455235.1	d__Bacteria;p__Bacteroidota;c__Bacteroidia;o__Chitinophagales;f__Chitinophagaceae;g__Ferruginibacter;s__Ferruginibacter sp003455235
GB_GCA_002313895.1	d__Bacteria;p__Chloroflexota;c__Dehalococcoidia;o__SAR202;f__UBA11138;g__UBA1123;s__UBA1123 sp002313895
GCA_003645915.1	d__Bacteria;p__KSB1;c__SM23-31;o__QNDG01;f__QNDG01;g__QNDG01;s__QNDG01 sp003645915
GB_GCA_002686255.1	d__Bacteria;p__Proteobacteria;c__Alphaproteobacteria;o__Rhodospirillales_A;f__Casp-alpha2;g__Casp-alpha2;s__Casp-alpha2 sp002686255
RS_GCF_900113285.1	d__Bacteria;p__Bacteroidota;c__Bacteroidia;o__Cytophagales;f__Hymenobacteraceae;g__Pontibacter;s__Pontibacter chinhatensis
RS_GCF_000253255.1	d__Bacteria;p__Proteobacteria;c__Alphaproteobacteria;o__Sphingomonadales;f__Sphingomonadaceae;g__Novosphingobium;s__Novosphingobium sp000253255
GB_GCA_002708395.1	d__Bacteria;p__Chloroflexota;c__Dehalococcoidia;o__UBA3495;f__UBA3495;g__UBA11650;s__UBA11650 sp002708395
GB_GCA_001830425.1	d__Bacteria;p__Proteobacteria;c__Alphaproteobacteria;o__Rhodospirillales_A;f__2-02-FULL-58-16;g__2-02-FULL-58-16;s__2-02-FULL-58-16 sp001830425
GB_GCA_001823165.1	d__Bacteria;p__Patescibacteria;c__Paceibacteria;o__Paceibacterales;f__UBA10102;g__01-FULL-49-22b;s__01-FULL-49-22b sp001823165
GB_GCA_001443495.1	d__Bacteria;p__Methylomirabilota;c__Methylomirabilia;o__Methylomirabilales;f__CSP1-5;g__CSP1-5;s__CSP1-5 sp001443495
RS_GCF_900197615.1	d__Bacteria;p__Proteobacteria;c__Alphaproteobacteria;o__Bin65;f__Bin65;g__Bin65;s__Bin65 sp900197615
GB_GCA_002433075.1	d__Bacteria;p__Latescibacterota;c__UBA2968;o__UBA2968;f__UBA2968;g__UBA6620;s__UBA6620 sp002433075
GB_GCA_001775255.1	d__Bacteria;p__Dadabacteria;c__UBA1144;o__UBA2774;f__UBA2774;g__2-12-FULL-53-21;s__2-12-FULL-53-21 sp001775255
RS_GCF_001593955.1	d__Archaea;p__Halobacterota;c__Halobacteria;o__Halobacteriales;f__Halalkalicoccaceae;g__Halalkalicoccus;s__Halalkalicoccus paucihalophilus
RS_GCF_000196895.1	d__Archaea;p__Halobacterota;c__Halobacteria;o__Halobacteriales;f__Halalkalicoccaceae;g__Halalkalicoccus;s__Halalkalicoccus jeotgali
RS_GCF_001681715.1	d__Bacteria;p__Proteobacteria;c__Alphaproteobacteria;o__Rhodobacterales;f__Rhodobacteraceae;g__Tritonibacter;s__Tritonibacter mobile
GB_GCA_002400975.1	d__Bacteria;p__Bacteroidota;c__Bacteroidia;o__Flavobacteriales;f__NORP154;g__GCA-2400975;s__GCA-2400975 sp002400975
GB_GCA_001735895.1	d__Bacteria;p__Proteobacteria;c__Gammaproteobacteria;o__GCA-001735895;f__GCA-001735895;g__GCA-001735895;s__GCA-001735895 sp001735895
GB_GCA_001816645.1	d__Bacteria;p__Patescibacteria;c__Microgenomatia;o__Woykebacterales;f__RBG-16-39-9b;g__GWB1-45-5;s__GWB1-45-5 sp001816645
GB_GCA_002686855.1	d__Archaea;p__Nanoarchaeota;c__Nanoarchaeia;o__Woesearchaeales;f__GW2011-AR4;g__GCA-2686855;s__GCA-2686855 sp002686855
RS_GCF_002149965.1	d__Bacteria;p__Proteobacteria;c__Alphaproteobacteria;o__Sphingomonadales;f__Sphingomonadaceae;g__Novosphingobium;s__Novosphingobium panipatense
GB_GCA_001825035.1	d__Bacteria;p__Patescibacteria;c__Paceibacteria;o__Paceibacterales;f__UBA10102;g__UBA10102;s__UBA10102 sp001825035
GB_GCA_003520425.1	d__Bacteria;p__Myxococcota;c__UBA9160;o__UBA9160;f__UBA9160;g__UBA9160;s__UBA9160 sp003520425
GB_GCA_002327255.1	d__Bacteria;p__KSB1;c__UBA2214;o__UBA2214;f__UBA2214;g__UBA2214;s__UBA2214 sp002327255
GB_GCA_002731215.1	d__Bacteria;p__Acidobacteriota;c__UBA890;o__UBA890;f__UBA890;g__UBA890;s__UBA890 sp002731215
GB_GCA_002292815.1	d__Bacteria;p__Proteobacteria;c__Gammaproteobacteria;o__UBA4486;f__UBA4486;g__UBA7359;s__UBA7359 sp002292815
GB_GCA_003230615.1	d__Bacteria;p__Proteobacteria;c__Gammaproteobacteria;o__Burkholderiales;f__Nitrosomonadaceae;g__GCA-2721545;s__GCA-2721545 sp003230615
GB_GCA_002383485.1	d__Bacteria;p__Bacteroidota;c__Bacteroidia;o__Bacteroidales;f__vadinHA17;g__SR-FBR-E99;s__SR-FBR-E99 sp002383485
GB_GCA_003451575.1	d__Bacteria;p__Proteobacteria;c__Gammaproteobacteria;o__Pseudomonadales;f__HTCC2089;g__UBA9926;s__UBA9926 sp003451575
RS_GCF_001990265.1	d__Bacteria;p__Proteobacteria;c__Alphaproteobacteria;o__Sphingomonadales;f__Sphingomonadaceae;g__Sphingopyxis;s__Sphingopyxis sp001990265
GB_GCA_003489165.1	d__Bacteria;p__Nitrospinota;c__UBA9942;o__UBA9942;f__UBA9942;g__UBA9942;s__UBA9942 sp003489165
GB_GCA_002238805.1	d__Bacteria;p__Bacteroidota;c__Rhodothermia;o__Rhodothermales;f__Bin80;g__Bin80;s__Bin80 sp002238805
GB_GCA_002868855.1	d__Bacteria;p__Proteobacteria;c__Gammaproteobacteria;o__BM003;f__BM003;g__BM003;s__BM003 sp002868855
GB_GCA_001795235.1	d__Bacteria;p__Chloroflexota;c__Dehalococcoidia;o__SM23-28-2;f__RBG-16-64-32;g__RBG-16-64-32;s__RBG-16-64-32 sp001795235
RS_GCF_001677435.1	d__Bacteria;p__Proteobacteria;c__Gammaproteobacteria;o__Woeseiales;f__Woeseiaceae;g__Woeseia;s__Woeseia oceani
GB_GCA_002352285.1	d__Bacteria;p__Proteobacteria;c__Alphaproteobacteria;o__UBA1301;f__UBA1301;g__UBA2784;s__UBA2784 sp002352285
GB_GCA_003231795.1	d__Bacteria;p__Proteobacteria;c__Gammaproteobacteria;o__GCA-001735895;f__GCA-001735895;g__GCA-001735895;s__GCA-001735895 sp003231795
GB_GCA_001767695.1	d__Bacteria;p__Actinobacteriota;c__Acidimicrobiia;o__UBA5794;f__UBA11373;g__RBG-16-68-21;s__RBG-16-68-21 sp001767695
GB_GCA_002011685.1	d__Bacteria;p__KSB1;c__UBA2214;o__JdFR-76;f__JdFR-76;g__JdFR-76;s__JdFR-76 sp002011685
RS_GCF_000698785.1	d__Archaea;p__Crenarchaeota;c__Nitrososphaeria;o__Nitrososphaerales;f__Nitrososphaeraceae;g__Nitrososphaera;s__Nitrososphaera viennensis
GB_GCA_002480485.1	d__Bacteria;p__Planctomycetota;c__Planctomycetes;o__Pirellulales;f__UBA7805;g__UBA7805;s__UBA7805 sp002480485
GB_GCA_002499505.1	d__Archaea;p__Iainarchaeota;c__Iainarchaeia;o__Iainarchaeales;f__Iainarchaeaceae;g__UBA493;s__UBA493 sp002499505
GB_GCA_003532515.1	d__Bacteria;p__Chloroflexota;c__Anaerolineae;o__Anaerolineales;f__Anaerolineaceae;g__T78;s__T78 sp003532515
GB_GCA_003142915.1	d__Bacteria;p__Bacteroidota;c__Ignavibacteria;o__Ignavibacteriales;f__Ignavibacteriaceae;g__FEN-1297;s__FEN-1297 sp003142915
GB_GCA_002688415.1	d__Archaea;p__Nanoarchaeota;c__Nanoarchaeia;o__Pacearchaeales;f__ARS1160;g__ARS1160;s__ARS1160 sp002688415
GB_GCA_002726655.1	d__Bacteria;p__Proteobacteria;c__Gammaproteobacteria;o__Pseudomonadales;f__HTCC2089;g__GCA-002726655;s__GCA-002726655 sp002726655
GB_GCA_002311595.1	d__Bacteria;p__Chloroflexota;c__Dehalococcoidia;o__UBA1127;f__UBA1127;g__UBA1127;s__UBA1127 sp002311595
GB_GCA_002724415.1	d__Bacteria;p__Planctomycetota;c__Planctomycetes;o__Planctomycetales;f__Planctomycetaceae;g__UBA8437;s__UBA8437 sp002724415
GB_GCA_001767075.1	d__Bacteria;p__Acidobacteriota;c__Acidobacteriae;o__2-12-FULL-54-10;f__2-12-FULL-54-10;g__2-12-FULL-54-10;s__2-12-FULL-54-10 sp001767075
GB_GCA_001643555.1	d__Bacteria;p__Nitrospirota;c__Nitrospiria;o__Nitrospirales;f__UBA8639;g__SPGG5;s__SPGG5 sp001643555
GB_GCA_002897655.1	d__Archaea;p__Nanoarchaeota;c__Nanoarchaeia;o__Pacearchaeales;f__GW2011-AR1;g__BMS3ABIN17;s__BMS3ABIN17 sp002897655
GB_GCA_002716355.1	d__Bacteria;p__UBP7;c__UBA6624;o__UBA6624;f__UBA6624;g__UBA6624;s__UBA6624 sp002716355
GB_GCA_002713555.1	d__Bacteria;p__Planctomycetota;c__Planctomycetes;o__Pirellulales;f__Ga0077529;g__UBA11888;s__UBA11888 sp002713555
GB_GCA_003229095.1	d__Bacteria;p__Proteobacteria;c__Gammaproteobacteria;o__Woeseiales;f__Woeseiaceae;g__SZUA-117;s__SZUA-117 sp003229095
GB_GCA_003229135.1	d__Bacteria;p__Patescibacteria;c__Paceibacteria;o__UBA9983_A;f__UBA2163;g__C7867-001;s__C7867-001 sp003229135
GB_GCA_001303705.1	d__Bacteria;p__TA06;c__DG-26;o__SM1-40;f__SM1-40;g__SM1-40;s__SM1-40 sp001303705
GB_GCA_002937555.1	d__Bacteria;p__Proteobacteria;c__Alphaproteobacteria;o__UBA828;f__UBA828;g__PTKB01;s__PTKB01 sp002937555
GB_GCA_002238725.1	d__Bacteria;p__Proteobacteria;c__Alphaproteobacteria;o__Bin65;f__Bin65;g__Bin65;s__Bin65 sp002238725
GB_GCA_002746185.1	d__Bacteria;p__Hydrogenedentota;c__Hydrogenedentia;o__Hydrogenedentiales;f__GCA-2746185;g__GCA-2746185;s__GCA-2746185 sp002746185
GB_GCA_002816455.1	d__Bacteria;p__Chloroflexota;c__Dehalococcoidia;o__UBA3495;f__UBA3495;g__UBA1141;s__UBA1141 sp002816455
GB_GCA_002254365.1	d__Bacteria;p__Nitrospirota;c__Nitrospiria;o__Nitrospirales;f__Nitrospiraceae;g__Nitrospira;s__Nitrospira sp002254365
GB_GCA_002707905.1	d__Bacteria;p__Marinisomatota;c__Marinisomatia;o__Marinisomatales;f__S15-B10;g__GCA-002707905;s__GCA-002707905 sp002707905
GB_GCA_003247575.1	d__Bacteria;p__Myxococcota;c__UBA9160;o__SZUA-336;f__SZUA-336;g__SZUA-336;s__SZUA-336 sp003247575
GB_GCA_000806015.1	d__Archaea;p__Nanoarchaeota;c__Nanoarchaeia;o__Pacearchaeales;f__GW2011-AR1;g__JWKY01;s__JWKY01 sp000806015
GB_GCA_001798455.1	d__Bacteria;p__Binatota;c__Binatia;o__UBA9968;f__UBA9968;g__2-12-FULL-57-22;s__2-12-FULL-57-22 sp001798455
RS_GCF_001426195.1	d__Bacteria;p__Proteobacteria;c__Alphaproteobacteria;o__Sphingomonadales;f__Sphingomonadaceae;g__Sphingomonas;s__Sphingomonas sp001426195
GB_GCA_001805655.1	d__Bacteria;p__Omnitrophota;c__koll11;o__UBA10015;f__kpj58rc;g__2-02-FULL-52-10;s__2-02-FULL-52-10 sp001805655
GB_GCA_003229065.1	d__Bacteria;p__Dadabacteria;c__UBA1144;o__UBA2774;f__UBA2774;g__UBA2774;s__UBA2774 sp003229065
GB_GCA_001723765.1	d__Bacteria;p__Planctomycetota;c__Brocadiae;o__Brocadiales;f__Scalinduaceae;g__Scalindua;s__Scalindua rubra_A
RS_GCF_000812185.1	d__Archaea;p__Crenarchaeota;c__Nitrososphaeria;o__Nitrososphaerales;f__Nitrosopumilaceae;g__Nitrosopelagicus;s__Nitrosopelagicus brevis
GB_GCA_001627865.1	d__Bacteria;p__SAR324;c__SAR324;o__SAR324;f__NAC60-12;g__Arctic96AD-7;s__Arctic96AD-7 sp001627865
GB_GCA_002718585.1	d__Bacteria;p__Marinisomatota;c__Marinisomatia;o__SCGC-AAA003-L08;f__GCA-002707645;g__GCA-002718585;s__GCA-002718585 sp002718585
GB_GCA_002494565.1	d__Archaea;p__Crenarchaeota;c__Nitrososphaeria;o__Nitrososphaerales;f__UBA57;g__UBA57;s__UBA57 sp002494565
GB_GCA_001770775.1	d__Bacteria;p__Proteobacteria;c__Gammaproteobacteria;o__Burkholderiales;f__Burkholderiaceae;g__Aquabacterium;s__Aquabacterium sp001770775
GB_GCA_002730555.1	d__Bacteria;p__Chloroflexota;c__Dehalococcoidia;o__UBA1151;f__UBA1151;g__GCA-2730555;s__GCA-2730555 sp002730555
GB_GCA_002238855.1	d__Bacteria;p__Chloroflexota;c__Dehalococcoidia;o__SAR202;f__UBA11138;g__Bin90;s__Bin90 sp002238855
GB_GCA_002348465.1	d__Bacteria;p__Gemmatimonadota;c__Gemmatimonadetes;o__SG8-23;f__UBA6960;g__UBA2589;s__UBA2589 sp002348465
GB_GCA_001730085.1	d__Bacteria;p__GCA-001730085;c__GCA-001730085;o__GCA-001730085;f__GCA-001730085;g__GCA-001730085;s__GCA-001730085 sp001730085
GB_GCA_002050035.1	d__Bacteria;p__UBP7_A;c__4484-113;o__4484-113;f__4484-113;g__4484-113;s__4484-113 sp002050035
GB_GCA_002726085.1	d__Bacteria;p__Acidobacteriota;c__Vicinamibacteria;o__Vicinamibacterales;f__UBA8438;g__UBA8438;s__UBA8438 sp002726085
GB_GCA_002418265.1	d__Bacteria;p__Actinobacteriota;c__Acidimicrobiia;o__UBA5794;f__UBA5794;g__UBA5794;s__UBA5794 sp002418265
GB_GCA_002167555.1	d__Bacteria;p__Dadabacteria;c__UBA1144;o__UBA1144;f__UBA1144;g__TMED58;s__TMED58 sp002167555
GB_GCA_002085355.1	d__Bacteria;p__KSB1;c__UBA2214;o__AABM5-25-91;f__AABM5-25-91;g__4484-87;s__4484-87 sp002085355
GB_GCA_002451015.1	d__Bacteria;p__Acidobacteriota;c__UBA6911;o__UBA6911;f__UBA6911;g__UBA6911;s__UBA6911 sp002451015
RS_GCF_003100395.1	d__Bacteria;p__Proteobacteria;c__Gammaproteobacteria;o__Burkholderiales;f__Burkholderiaceae;g__Aquabacterium;s__Aquabacterium olei
GB_GCA_003501375.1	d__Bacteria;p__Sumerlaeota;c__Sumerlaeia;o__UBA8349;f__UBA8349;g__UBA8349;s__UBA8349 sp003501375
GB_GCA_003232965.1	d__Bacteria;p__Proteobacteria;c__Gammaproteobacteria;o__Xanthomonadales;f__SZUA-36;g__SZUA-51;s__SZUA-51 sp003232965
GB_GCA_002898115.1	d__Bacteria;p__Actinobacteriota;c__Acidimicrobiia;o__UBA5794;f__UBA5794;g__BMS3BBIN02;s__BMS3BBIN02 sp002898115
RS_GCF_001425055.1	d__Bacteria;p__Proteobacteria;c__Gammaproteobacteria;o__Burkholderiales;f__Burkholderiaceae;g__Pelomonas;s__Pelomonas sp001425055
GB_GCA_001914955.1	d__Bacteria;p__Nitrospirota;c__Nitrospiria;o__Nitrospirales;f__Nitrospiraceae;g__40CM-3-62-11;s__40CM-3-62-11 sp001914955
RS_GCF_002283365.1	d__Bacteria;p__Bacteroidota;c__Rhodothermia;o__Rhodothermales;f__Rubricoccaceae;g__Rubrivirga;s__Rubrivirga marina
GB_GCA_001817065.1	d__Bacteria;p__Patescibacteria;c__Andersenbacteria;o__UBA10190;f__UBA10190;g__UBA10190;s__UBA10190 sp001817065
GB_GCA_002762975.1	d__Archaea;p__Iainarchaeota;c__Iainarchaeia;o__Iainarchaeales;f__Iainarchaeaceae;g__UBA493;s__UBA493 sp002762975
GB_GCA_002686135.1	d__Bacteria;p__Proteobacteria;c__Alphaproteobacteria;o__UBA11136;f__UBA11136;g__UBA11136;s__UBA11136 sp002686135
GB_GCA_003022535.1	d__Bacteria;p__Bacteroidota;c__Rhodothermia;o__Rhodothermales;f__Salinibacteraceae;g__QS-8-64-10;s__QS-8-64-10 sp003022535
GB_GCA_001783695.1	d__Bacteria;p__SAR324;c__SAR324;o__SAR324;f__NAC60-12;g__UBA1014;s__UBA1014 sp001469005
GB_GCA_003250455.1	d__Bacteria;p__Chloroflexota;c__Anaerolineae;o__Anaerolineales;f__UBA11579;g__UBA11579;s__UBA11579 sp003250455
GB_GCA_003158585.1	d__Bacteria;p__Proteobacteria;c__Alphaproteobacteria;o__UBA1301;f__UBA1301;g__UBA6038;s__UBA6038 sp003158585
GB_GCA_001816835.1	d__Bacteria;p__Patescibacteria;c__Microgenomatia;o__Woykebacterales;f__2-01-FULL-43-14;g__2-01-FULL-43-14;s__2-01-FULL-43-14 sp001816835
GB_GCA_002311385.1	d__Bacteria;p__Chloroflexota;c__Dehalococcoidia;o__UBA3495;f__UBA3495;g__UBA1141;s__UBA1141 sp002311385
GB_GCA_002725995.1	d__Bacteria;p__Proteobacteria;c__Gammaproteobacteria;o__Pseudomonadales;f__HTCC2089;g__GCA-002726655;s__GCA-002726655 sp002725995
RS_GCF_001026905.1	d__Bacteria;p__Proteobacteria;c__Alphaproteobacteria;o__Kiloniellales;f__Kiloniellaceae;g__Kiloniella;s__Kiloniella spongiae
GB_GCA_003503735.1	d__Bacteria;p__Marinisomatota;c__Marinisomatia;o__Marinisomatales;f__TCS55;g__UBA2126;s__UBA2126 sp003503735
GB_GCA_003221045.1	d__Bacteria;p__Gemmatimonadota;c__Gemmatimonadetes;o__Gemmatimonadales;f__GWC2-71-9;g__AG41;s__AG41 sp003221045
GB_GCA_001664505.1	d__Bacteria;p__Acidobacteriota;c__Mor1;o__Mor1;f__Mor1;g__Mor1;s__Mor1 sp001664505
RS_GCF_002257665.1	d__Bacteria;p__Bacteroidota;c__Rhodothermia;o__Rhodothermales;f__Rubricoccaceae;g__Rubricoccus;s__Rubricoccus marinus
GB_GCA_001792215.1	d__Bacteria;p__Patescibacteria;c__Microgenomatia;o__GWA2-44-7;f__UBA8517;g__WO2-39-10b;s__WO2-39-10b sp001792215
GB_GCA_002838945.1	d__Bacteria;p__Zixibacteria;c__MSB-5A5;o__GN15;f__PGXB01;g__PGXB01;s__PGXB01 sp002838945
GB_GCA_003486225.1	d__Bacteria;p__Chloroflexota;c__Anaerolineae;o__Anaerolineales;f__UBA11579;g__UBA11579;s__UBA11579 sp003486225
GB_GCA_001819395.1	d__Bacteria;p__Patescibacteria;c__Paceibacteria;o__WO2-41-13;f__H02-45-28;g__HO2-45-28;s__HO2-45-28 sp001819395
GB_GCA_002713705.1	d__Bacteria;p__Bacteroidota;c__Bacteroidia;o__Flavobacteriales;f__Flavobacteriaceae;g__GCA-002733185;s__GCA-002733185 sp002713705
GB_GCA_002727195.1	d__Bacteria;p__Latescibacterota;c__UBA2968;o__UBA2968;f__UBA2968;g__UBA2968;s__UBA2968 sp002727195
GB_GCA_001816585.1	d__Bacteria;p__Patescibacteria;c__Microgenomatia;o__UBA1400;f__Chisholmbacteraceae;g__2-01-FULL-50-28;s__2-01-FULL-50-28 sp001816585
GB_GCA_002346545.1	d__Bacteria;p__Acidobacteriota;c__Vicinamibacteria;o__Vicinamibacterales;f__UBA8438;g__UBA8438;s__UBA8438 sp002346545
GB_GCA_002722645.1	d__Bacteria;p__Acidobacteriota;c__UBA890;o__UBA890;f__UBA890;g__UBA890;s__UBA890 sp002722645
GB_GCA_003228395.1	d__Bacteria;p__Bacteroidota;c__Bacteroidia;o__Cytophagales;f__Cyclobacteriaceae;g__SZUA-230;s__SZUA-230 sp003228395
GB_GCA_002306835.1	d__Bacteria;p__Chloroflexota;c__Dehalococcoidia;o__UBA2963;f__UBA2963;g__UBA2963;s__UBA2963 sp002306835
GB_GCA_003228195.2	d__Bacteria;p__Chloroflexota;c__Dehalococcoidia;o__UBA6952;f__QGNO01;g__QGNO01;s__QGNO01 sp003228195
GB_GCA_001303465.1	d__Bacteria;p__Planctomycetota;c__Phycisphaerae;o__SG8-4;f__SG8-4;g__SG8-4;s__SG8-4 sp001303465
GB_GCA_002162915.1	d__Bacteria;p__Proteobacteria;c__Alphaproteobacteria;o__Kiloniellales;f__Kiloniellaceae;g__Kiloniella;s__Kiloniella sp002162915
GB_GCA_001816915.1	d__Bacteria;p__Patescibacteria;c__Microgenomatia;o__UBA1400;f__Chisholmbacteraceae;g__2-01-FULL-49-14;s__2-01-FULL-49-14 sp001816915
GB_GCA_003523945.1	d__Bacteria;p__Nitrospirota;c__Nitrospiria;o__Nitrospirales;f__UBA8639;g__UBA8639;s__UBA8639 sp003523945
GB_GCA_002816875.1	d__Bacteria;p__Chloroflexota;c__Dehalococcoidia;o__UBA3495;f__UBA3495;g__Io17-Chloro-G2;s__Io17-Chloro-G2 sp002816875
GB_GCA_002791275.1	d__Bacteria;p__Patescibacteria;c__ABY1;o__SG8-24;f__UBA9934;g__UM-FILTER-41-35;s__UM-FILTER-41-35 sp002791275
GB_GCA_002712565.1	d__Bacteria;p__Gemmatimonadota;c__Gemmatimonadetes;o__SG8-23;f__UBA6960;g__UBA822;s__UBA822 sp002712565
GB_GCA_003231975.1	d__Bacteria;p__Actinobacteriota;c__Acidimicrobiia;o__Microtrichales;f__SZUA-35;g__SZUA-35;s__SZUA-35 sp003231975
GB_GCA_003170415.1	d__Bacteria;p__Planctomycetota;c__Phycisphaerae;o__SG8-4;f__SG8-4;g__Fen-1362;s__Fen-1362 sp003170415
GB_GCA_002790835.1	d__Bacteria;p__Krumholzibacteriota;c__Krumholzibacteria;o__LZORAL124-64-63;f__LZORAL124-64-63;g__UM-FILTER-65-15;s__UM-FILTER-65-15 sp002790835
RS_GCF_000024845.1	d__Bacteria;p__Bacteroidota;c__Rhodothermia;o__Rhodothermales;f__Rhodothermaceae;g__Rhodothermus;s__Rhodothermus marinus
GB_GCA_002729515.1	d__Bacteria;p__Myxococcota;c__UBA9160;o__UBA9160;f__UBA9160;g__GCA-2729515;s__GCA-2729515 sp002729515
GB_GCA_001816455.1	d__Bacteria;p__Patescibacteria;c__Microgenomatia;o__GWA2-44-7;f__UBA10165;g__2-12-FULL-44-25;s__2-12-FULL-44-25 sp001816455
GB_GCA_003228685.1	d__Bacteria;p__Chloroflexota;c__Dehalococcoidia;o__SM23-28-2;f__RBG-16-68-14;g__SZUA-185;s__SZUA-185 sp003228685
GB_GCA_003233115.1	d__Bacteria;p__Proteobacteria;c__Gammaproteobacteria;o__Xanthomonadales;f__SZUA-36;g__SZUA-36;s__SZUA-36 sp003233115
GB_GCA_003290465.1	d__Bacteria;p__Sumerlaeota;c__Sumerlaeia;o__Sumerlaeales;f__Sumerlaeaceae;g__Sumerlaea;s__Sumerlaea chitinivorans
GB_GCA_001643475.1	d__Bacteria;p__Proteobacteria;c__Gammaproteobacteria;o__Acidiferrobacterales;f__SPGG2;g__SPGG2;s__SPGG2 sp001643475
GB_GCA_002862205.1	d__Bacteria;p__Planctomycetota;c__Planctomycetes;o__Pirellulales;f__Pirellulaceae;g__Rubripirellula;s__Rubripirellula sp002862205
GB_GCA_002348365.1	d__Bacteria;p__Proteobacteria;c__Alphaproteobacteria;o__UBA2966;f__UBA2966;g__UBA2966;s__UBA2966 sp002348365
GB_GCA_003447875.1	d__Bacteria;p__Gemmatimonadota;c__Gemmatimonadetes;o__SG8-23;f__UBA6960;g__UBA1138;s__UBA1138 sp003447875
GB_GCA_001801865.1	d__Bacteria;p__Proteobacteria;c__Gammaproteobacteria;o__UBA4486;f__UBA4486;g__2-02-FULL-61-13;s__2-02-FULL-61-13 sp001801865
GB_GCA_003162245.1	d__Bacteria;p__Planctomycetota;c__Phycisphaerae;o__UBA1845;f__Fen-1342;g__Fen-1342;s__Fen-1342 sp003162245
GB_GCA_002710215.1	d__Bacteria;p__Chloroflexota;c__Dehalococcoidia;o__UBA3495;f__UBA3495;g__UBA11650;s__UBA11650 sp002710215
GB_GCA_001779505.1	d__Bacteria;p__Patescibacteria;c__Paceibacteria;o__UBA6257;f__GWB1-50-10;g__GWA1-54-12;s__GWA1-54-12 sp001779505
GB_GCA_002816705.1	d__Bacteria;p__Chloroflexota;c__Dehalococcoidia;o__SAR202;f__UBA11138;g__Casp-Chloro-G4;s__Casp-Chloro-G4 sp002816705
GB_GCA_002352215.1	d__Bacteria;p__Armatimonadota;c__Fimbriimonadia;o__Fimbriimonadales;f__Fimbriimonadaceae;g__UphvI-Ar2;s__UphvI-Ar2 sp002352215
RS_GCF_900230115.1	d__Bacteria;p__Bacteroidota;c__Bacteroidia;o__Cytophagales;f__Spirosomaceae;g__TFI-002;s__TFI-002 sp900230115
GB_GCA_001805005.1	d__Bacteria;p__Nitrospinota;c__UBA9942;o__UBA9942;f__UBA9942;g__UBA9942;s__UBA9942 sp001805005
RS_GCF_900142415.1	d__Bacteria;p__Bacteroidota;c__Rhodothermia;o__Rhodothermales;f__Rhodothermaceae;g__Rhodothermus;s__Rhodothermus profundi
GB_GCA_002723415.1	d__Bacteria;p__Chloroflexota;c__Dehalococcoidia;o__SAR202;f__GCA-002723415;g__GCA-002723415;s__GCA-002723415 sp002723415
GB_GCA_002420005.1	d__Bacteria;p__Acidobacteriota;c__Thermoanaerobaculia;o__UBA5704;f__UBA5704;g__UBA5704;s__UBA5704 sp002420005
GB_GCA_001767035.1	d__Bacteria;p__Acidobacteriota;c__Acidobacteriae;o__2-12-FULL-54-10;f__2-12-FULL-54-10;g__2-02-FULL-61-28;s__2-02-FULL-61-28 sp001767035
GB_GCA_003230435.1	d__Bacteria;p__Actinobacteriota;c__Acidimicrobiia;o__UBA5794;f__ZC4RG35;g__SZUA-217;s__SZUA-217 sp003230435
GB_GCA_002494895.1	d__Archaea;p__Crenarchaeota;c__Nitrososphaeria;o__Nitrososphaerales;f__Nitrososphaeraceae;g__Nitrososphaera;s__Nitrososphaera sp002494895
GB_GCA_002346665.1	d__Bacteria;p__Gemmatimonadota;c__Gemmatimonadetes;o__SG8-23;f__UBA6960;g__UBA2988;s__UBA2988 sp002346665
GB_GCA_001577025.1	d__Bacteria;p__Marinisomatota;c__Marinisomatia;o__Marinisomatales;f__TCS55;g__TCS55;s__TCS55 sp001577025
GB_GCA_002348315.1	d__Bacteria;p__Planctomycetota;c__Planctomycetes;o__Pirellulales;f__Pirellulaceae;g__UBA721;s__UBA721 sp002348315
GB_GCA_002733185.1	d__Bacteria;p__Bacteroidota;c__Bacteroidia;o__Flavobacteriales;f__Flavobacteriaceae;g__GCA-002733185;s__GCA-002733185 sp002733185
GB_GCA_001443365.1	d__Archaea;p__Crenarchaeota;c__Nitrososphaeria;o__Nitrososphaerales;f__Nitrosopumilaceae;g__CSP1-1;s__CSP1-1 sp001443365
GB_GCA_002730325.1	d__Archaea;p__Crenarchaeota;c__Nitrososphaeria;o__Nitrososphaerales;f__Nitrosopumilaceae;g__Nitrosopumilus;s__Nitrosopumilus sp002730325
GB_GCA_002477565.1	d__Bacteria;p__Bacteroidota;c__Bacteroidia;o__Flavobacteriales;f__Flavobacteriaceae;g__UBA7433;s__UBA7433 sp002477565
GB_GCA_002709835.1	d__Bacteria;p__Myxococcota;c__UBA9160;o__UBA9160;f__UBA4427;g__UBA4427;s__UBA4427 sp002709835
RS_GCF_002205845.1	d__Bacteria;p__Proteobacteria;c__Gammaproteobacteria;o__Burkholderiales;f__Burkholderiaceae;g__Pelomonas;s__Pelomonas puraquae
GB_GCA_001003705.1	d__Bacteria;p__Patescibacteria;c__ABY1;o__UBA10025;f__UBA10025;g__UBA10025;s__UBA10025 sp001003705
GB_GCA_002172295.1	d__Bacteria;p__Proteobacteria;c__Gammaproteobacteria;o__Pseudomonadales;f__Pseudohongiellaceae;g__UBA9145;s__UBA9145 sp002172295
GB_GCA_002706885.1	d__Bacteria;p__Planctomycetota;c__Phycisphaerae;o__Phycisphaerales;f__SM1A02;g__GCA-2706885;s__GCA-2706885 sp002706885
GB_GCA_002897675.1	d__Bacteria;p__Actinobacteriota;c__Acidimicrobiia;o__UBA5794;f__UBA4744;g__BMS3Bbin01;s__BMS3Bbin01 sp002897675
GB_GCA_002495905.1	d__Archaea;p__Crenarchaeota;c__Nitrososphaeria;o__Nitrososphaerales;f__UBA57;g__UBA57;s__UBA57 sp002495905
GB_GCA_002707185.1	d__Bacteria;p__Chloroflexota;c__Dehalococcoidia;o__UBA3495;f__UBA3495;g__GCA-2707185;s__GCA-2707185 sp002707185
GB_GCA_001823155.1	d__Bacteria;p__Patescibacteria;c__Paceibacteria;o__Paceibacterales;f__UBA10102;g__2-01-FULL-48-16;s__2-01-FULL-48-16 sp001823155
GB_GCA_002364215.1	d__Bacteria;p__Bacteroidota;c__Bacteroidia;o__Flavobacteriales;f__Flavobacteriaceae;g__Aequorivita;s__Aequorivita sp002364215
GB_GCA_002816575.1	d__Bacteria;p__Chloroflexota;c__Dehalococcoidia;o__UBA3495;f__UBA3495;g__UBA9611;s__UBA9611 sp002816575
GB_GCA_002347125.1	d__Bacteria;p__Planctomycetota;c__Phycisphaerae;o__SG8-4;f__SG8-4;g__UBA2266;s__UBA2266 sp002347125
GB_GCA_003486285.1	d__Bacteria;p__Actinobacteriota;c__Acidimicrobiia;o__UBA5794;f__UBA11373;g__UBA11373;s__UBA11373 sp003486285
GB_GCA_003221075.1	d__Bacteria;p__Gemmatimonadota;c__Gemmatimonadetes;o__Gemmatimonadales;f__GWC2-71-9;g__20CM-2-65-7;s__20CM-2-65-7 sp003221075
GB_GCA_002710885.1	d__Bacteria;p__Chloroflexota;c__Dehalococcoidia;o__SAR202;f__UBA11138;g__UBA1123;s__UBA1123 sp002710885
GB_GCA_000997405.1	d__Bacteria;p__Patescibacteria;c__Microgenomatia;o__GWA2-44-7;f__UBA8517;g__UBA8517;s__UBA8517 sp000997405
GB_GCA_003228495.1	d__Bacteria;p__Nitrospirota;c__Nitrospiria;o__Nitrospirales;f__UBA8639;g__UBA8639;s__UBA8639 sp003228495
GB_GCA_003228955.1	d__Bacteria;p__Proteobacteria;c__Alphaproteobacteria;o__Rhizobiales;f__Methyloligellaceae;g__UBA2767;s__UBA2767 sp003228955
GB_GCA_002338715.1	d__Bacteria;p__Planctomycetota;c__Phycisphaerae;o__UBA1845;f__UBA1845;g__UBA1845;s__UBA1845 sp002338715
GB_GCA_002338615.1	d__Bacteria;p__Proteobacteria;c__Gammaproteobacteria;o__Woeseiales;f__Woeseiaceae;g__UBA1844;s__UBA1844 sp002338615
GB_GCA_002335425.1	d__Bacteria;p__Armatimonadota;c__Fimbriimonadia;o__Fimbriimonadales;f__Fimbriimonadaceae;g__UBA2017;s__UBA2017 sp002335425
GCA_001805645.1	d__Bacteria;p__Omnitrophota;c__Koll11;o__UBA10015;f__Kpj58rc;g__O2-FULL-52-10;s__O2-FULL-52-10 sp001805645
GCA_004356825.1	d__Bacteria;p__KSB1;c__UBA2214;o__CR04bin15;f__CR04bin15;g__N075bin58;s__N075bin58 sp004356825
GCA_003644825.1	d__Bacteria;p__KSB1;c__B21-G16;o__B21-G16;f__B21-G16;g__B21-G16;s__B21-G16 sp003644825
GCA_004376575.1	d__Bacteria;p__TA06;c__DG-26;o__E44-bin18;f__E44-bin18;g__E44-bin18;s__E44-bin18 sp004376575
GCA_001940645.1	d__Archaea;p__Asgardarchaeota;c__Heimdallarchaeia;o__LC-3;f__LC-3;g__LC-3;s__LC-3 sp001940645
GCA_002082305.1	d__Bacteria;p__SAR324;c__SAR324;o__SAR324;f__NAC60-12;g__Arctic96AD-7;s__Arctic96AD-7 sp002082305
GCA_002726945.1	d__Bacteria;p__SAR324;c__SAR324;o__SAR324;f__NAC60-12;g__UBA8110;s__UBA8110 sp002726945
