# Supplementary material for: Microbiomes in the Challenger Deep slope and bottom-axis sediments
Source: Nat Commun. 2022 Mar 21;13:1515. doi: 10.1038/s41467-022-29144-4 (PMC8938466; doi:10.1038/s41467-022-29144-4)
Supplement: Supplementary file 14 — Source Data1 [file 41467_2022_29144_MOESM14_ESM.xlsx]

## Sheet: Fig. 1b,c
Sample	Novel 16s miTags (%)	Group	Water Depth (m)	NCBI bioproject	Reference
MC02(8-10cmbsf)	0.231608	Slope	5400	PRJNA635214	This study (public available)
MC02(28-30cmbsf)	0.25038	Slope	5400	PRJNA635214
D1T1(0-2cmbsf)	0.181061	Slope	5533	PRJNA635214
D1T1(4-6cmbsf)	0.197122	Slope	5533	PRJNA635214
D1T2(4-6cmbsf)	0.17616	Slope	5533	PRJNA635214
D1T2(24-26cmbsf)	0.221752	Slope	5533	PRJNA635214
T1B5(0-2cmbsf)	0.165742	Slope	7061	PRJNA635214
T1B5(8-10cmbsf)	0.178522	Slope	7061	PRJNA635214
T1B5(28-30cmbsf)	0.24186	Slope	7082	PRJNA635214
T1B5(38-40cmbsf)	0.245966	Slope	7082	PRJNA635214
T1B3R1(0-3cmbsf)	0.16329	Slope	7082	PRJNA635214
T1B3R2(0-3cmbsf)	0.201945	Slope	7082	PRJNA635214
T1B8(2-4cmbsf)	0.165535	Slope	7143	PRJNA635214
T1B8(16-18cmbsf)	0.179652	Slope	7143	PRJNA635214
T1L6T1(0-3cmbsf)	0.194603	Slope	7850	PRJNA635214
T1L6T2(0-3cmbsf)	0.148607	Slope	7850	PRJNA635214
T1B10(0-2cmbsf)	0.265928	Slope	8638	PRJNA635214
T1B10(36-38cmbsf)	0.286065	Slope	8638	PRJNA635214
T1B10(44-46cmbsf)	0.329647	Slope	8638	PRJNA635214
T1B11(0-3cmbsf)	0.33304	Slope	9150	PRJNA635214
T1L10(0-3cmbsf)	0.252543	Bottom-axis	10900	PRJNA635214
T1L10(6-9cmbsf)	0.324268	Bottom-axis	10900	PRJNA635214
T1L10(12-15cmbsf)	0.381146	Bottom-axis	10900	PRJNA635214
T1L10(18-21cmbsf)	0.353985	Bottom-axis	10900	PRJNA635214
T3L11(0-3cmbsf)	0.308173	Bottom-axis	10908	PRJNA635214
T3L11(6-9cmbsf)	0.298182	Bottom-axis	10908	PRJNA635214
T3L11(12-15cmbsf)	0.304709	Bottom-axis	10908	PRJNA635214
T3L11(18-21cmbsf)	0.349509	Bottom-axis	10908	PRJNA635214
T3L8(0-3cmbsf)	0.270968	Bottom-axis	10909	PRJNA635214
T3L8(6-9cmbsf)	0.275331	Bottom-axis	10909	PRJNA635214
T3L8(12-15cmbsf)	0.234437	Bottom-axis	10909	PRJNA635214
T3L8(18-21cmbsf)	0.473583	Bottom-axis	10909	PRJNA635214
T3L14(0-2cmbsf)	0.29237	Bottom-axis	10911	PRJNA635214
T3L14(4-6cmbsf)	0.267867	Bottom-axis	10911	PRJNA635214
T3L14(6-8cmbsf)	0.320039	Bottom-axis	10911	PRJNA635214
T3L14(12-14cmbsf)	0.336688	Bottom-axis	10911	PRJNA635214
T3L14(18-20cmbsf)	0.212766	Bottom-axis	10911	PRJNA635214
SRR17063097	0.103296	Mariana Water	5086	PRJNA784435	doi:10.1111/1462-2920.14759
SRR17063096	0.102214	Mariana Water	6886	PRJNA784435
SRR17063095	0.120065	Mariana Water	7126	PRJNA784435
SRR17063094	0.162356	Mariana Water	8152	PRJNA784435
SRR17063093	0.123821	Mariana Water	10893	PRJNA784435
SRR17063092	0.129335	Mariana Water	10908	PRJNA784435
SRR17063091	0.126126	Mariana Water	10911	PRJNA784435
ERR3341263	0.126066	Deep-sea sediment (cold seep/Gulf of Mexico)	3092	PRJEB32776	doi.org/10.1128/mBio.01814-19
ERR3341266	0.131833	Deep-sea sediment (cold seep/Gulf of Mexico)	2925	PRJEB32776
ERR3341267	0.152148	Deep-sea sediment (cold seep/Gulf of Mexico)	2925	PRJEB32776
SRR5560800	0.156669	Deep-sea sediment (hydrothermal vent/South Atlantic Mid-Ocean Ridge)	2770	PRJNA385762	doi.org/10.1128/mSystems.00795-19
SRR5560801	0.17715	Deep-sea sediment (hydrothermal vent/South Atlantic Mid-Ocean Ridge)	2730	PRJNA385762
SRR6301444	0.172212	Deep-sea sediment (hydrothermal vent/Guaymas Basin)	2000	PRJNA362212	doi.org/10.1038/s41467-018-07418-0
SRR6301445	0.202185	Deep-sea sediment (hydrothermal vent/Guaymas Basin)	2000	PRJNA362212
SRR6301446	0.237967	Deep-sea sediment (hydrothermal vent/Guaymas Basin)	2000	PRJNA362212
SRR6301447	0.292312	Deep-sea sediment (hydrothermal vent/Guaymas Basin)	2000	PRJNA362212
SRR7716469	0.192804	Deep-sea sediment (cold seep/Gulf of Mexico)	2800	PRJNA485648	doi.org/10.1038/s41467-019-09747-0
SRR7716470	0.170145	Deep-sea sediment (cold seep/Gulf of Mexico)	3200	PRJNA485648
SRR7716471	0.240262	Deep-sea sediment (cold seep/Gulf of Mexico)	3000	PRJNA485648
SRR17063064(MT1-1)	0.118344	Deep-sea sediment (Mariana Trench)	3250	PRJNA784430	Public available data in NCBI (author:Yong Wang)
SRR17063063(MT1-3)	0.107509	Deep-sea sediment (Mariana Trench)	3250	PRJNA784430
SRR17063062(MT2-1)	0.125022	Deep-sea sediment (Mariana Trench)	3373	PRJNA784430
SRR17063061(MT3-1)	0.0923701	Deep-sea sediment (Mariana Trench)	3279	PRJNA784430
SRR17063068(MT5-1)	0.135419	Deep-sea sediment (Mariana Trench)	3510	PRJNA784430
SRR17063067(MT6-1)	0.14649	Deep-sea sediment (Mariana Trench)	3249	PRJNA784430
SRR17063066(SCS4-1)	0.0941738	Deep-sea sediment (South China Sea)	1500	PRJNA784430
SRR17063065(SCS5-1)	0.140723	Deep-sea sediment (South China Sea)	1390	PRJNA784430

## Sheet: Fig. 1d,e
Sample	MNS	Group	Depth (m)
MC02(8-10cmbsf)	0.154	Slope	5400
MC02(28-30cmbsf)	0.155	Slope	5400
D1T1(0-2cmbsf)	0.128	Slope	5533
D1T1(4-6cmbsf)	0.127	Slope	5533
D1T2(4-6cmbsf)	0.151	Slope	5533
D1T2(24-26cmbsf)	0.134	Slope	5533
T1B5(0-2cmbsf)	0.149	Slope	7061
T1B5(8-10cmbsf)	0.158	Slope	7061
T1B5(28-30cmbsf)	0.15	Slope	7082
T1B5(38-40cmbsf)	0.142	Slope	7082
T1B3R1(0-3cmbsf)	0.149	Slope	7082
T1B3R2(0-3cmbsf)	0.147	Slope	7082
T1B8(2-4cmbsf)	0.153	Slope	7143
T1B8(16-18cmbsf)	0.163	Slope	7143
T1L6T1(0-3cmbsf)	0.162	Slope	7850
T1L6T2(0-3cmbsf)	0.173	Slope	7850
T1B10(0-2cmbsf)	0.164	Slope	8638
T1B10(36-38cmbsf)	0.177	Slope	8638
T1B10(44-46cmbsf)	0.142	Slope	8638
T1B11(0-3cmbsf)	0.14	Slope	9150
T1L10(0-3cmbsf)	0.171	Bottom-axis	10900
T1L10(6-9cmbsf)	0.167	Bottom-axis	10900
T1L10(12-15cmbsf)	0.267	Bottom-axis	10900
T1L10(18-21cmbsf)	0.267	Bottom-axis	10900
T3L11(0-3cmbsf)	0.165	Bottom-axis	10908
T3L11(6-9cmbsf)	0.171	Bottom-axis	10908
T3L11(12-15cmbsf)	0.181	Bottom-axis	10908
T3L11(18-21cmbsf)	0.206	Bottom-axis	10908
T3L8(0-3cmbsf)	0.165	Bottom-axis	10909
T3L8(6-9cmbsf)	0.185	Bottom-axis	10909
T3L8(12-15cmbsf)	0.2	Bottom-axis	10909
T3L8(18-21cmbsf)	0.236	Bottom-axis	10909
T3L14(0-2cmbsf)	0.183	Bottom-axis	10911
T3L14(4-6cmbsf)	0.165	Bottom-axis	10911
T3L14(6-8cmbsf)	0.162	Bottom-axis	10911
T3L14(12-14cmbsf)	0.165	Bottom-axis	10911
T3L14(18-20cmbsf)	0.168	Bottom-axis	10911

## Sheet: Fig. 2b
Relative abundance of Challenger Deep genomes in 37 metagenomes
genome	MC02(8-10cmbsf)	MC02(28-30cmbsf)	D1T1(0-2cmbsf)	D1T1(4-6cmbsf)	D1T2(4-6cmbsf)	D1T2(24-26cmbsf)	T1B3R1(0-3cmbsf)	T1B3R2(0-3cmbsf)	T1B5(0-2cmbsf)	T1B5(8-10cmbsf)	T1B5(28-30cmbsf)	T1B5(38-40cmbsf)	T1B8(2-4cmbsf)	T1B8(16-18cmbsf)	T1L6T1(0-3cmbsf)	T1L6T2(0-3cmbsf)	T1B10(0-2cmbsf)	T1B10(36-38cmbsf)	T1B10(44-46cmbsf)	T1B11(0-3cmbsf)	T3L11(0-3cmbsf)	T3L11(6-9cmbsf)	T3L11(12-15cmbsf)	T3L11(18-21cmbsf)	T3L8(0-3cmbsf)	T3L8(6-9cmbsf)	T3L8(12-15cmbsf)	T3L8(18-21cmbsf)	T3L14(0-2cmbsf)	T3L14(4-6cmbsf)	T3L14(6-8cmbsf)	T3L14(12-14cmbsf)	T3L14(18-20cmbsf)	T1L10(0-3cmbsf)	T1L10(6-9cmbsf)	T1L10(12-15cmbsf)	T1L10(18-21cmbsf)
B55T3L11	0	0	0	0	0	0	0	0	0	0	0	0	0	0.00435698	0	0	0	0.0358282	0.0184407	0	0.0417682	0.111411	0.0395931	0	0.0716998	0.0877586	0	0	0.0480167	0.0419549	0.0609622	0.107265	0	0.0486631	0.037458	0.0144336	0
B63T3L14	0	0	0	0	0	0	0	0	0	0	0	0	0.00560803	0	0	0	0	0	0	0	0	0.00906462	0	0	0.0314513	0.187786	0.0429554	0.0322372	0.021762	0.0114033	0.0269717	0.180158	0	0	0.0100999	0	0
B26T1B8	0	0	0	0	0	0	0	0	0	0	0.0242409	0.00342942	0.0314637	0.0679504	0	0	0	0.0382495	0.0240012	0	0	0	0	0	0	0	0	0	0	0	0	0	0	0	0	0	0
B19T1L6	0	0	0	0	0	0	0.0351779	0.0326365	0.0493003	0.0459295	0.0352848	0.0784527	0.0323608	0.0258052	0.124469	0.0793581	0.0883286	0.0423905	0.028676	0.0300693	0.0571052	0.0472786	0.0361165	0.034609	0.05711	0.0391176	0	0.0304339	0.0420583	0.0509795	0.0632685	0.050479	0.0512977	0.0725203	0.0877572	0.0755204	0.0435743
B8T1B10	0	0	0	0	0	0	0	0	0	0	0	0	0	0	0	0	0.0804078	0.20544	1.70258	0.0277657	0	0	0	0	0	0	0	0	0	0	0	0	0	0	0	0	0
B11T1L6	0	0	0	0	0	0	0.0271706	0.021553	0.0150566	0	0	0.0044218	0.0095988	0.0126974	0.125288	0.0513352	0.133828	0	0	0	0	0	0	0	0	0	0	0	0	0	0	0	0	0	0	0	0
B62T1B8	0	0	0	0	0	0	0	0	0	0	0	0	0.0442416	0.00384314	0	0	0	0	0	0	0	0	0	0	0	0	0	0	0	0	0	0	0	0	0	0	0
B18T3L14	0	0	0	0	0	0	0	0	0	0	0	0	0	0	0	0	0	0	0	0	0.0779437	0	0	0	0.0266799	0	0	0	0.0633299	0.0735251	0.0968709	0	0	0.0394996	0.0222348	0	0
B13T3L11	0	0	0	0	0	0	0	0	0	0	0	0	0	0	0	0	0	0	0.0150451	0	0.0199561	0.0292758	0.055358	0.0343839	0.0313031	0.0260443	0	0	0	0.0136779	0.0332488	0.0430604	0.0287962	0	0.0215811	0.060663	0
B11T3L11	0	0	0	0	0	0	0	0	0	0	0	0.00886169	0.00490748	0.00757358	0	0	0	0	0.012613	0	0.123516	0.102538	0.0120344	0	0.102558	0.0482273	0	0	0.101168	0.117813	0.14464	0.0774631	0	0.0847421	0.0603033	0.0332808	0
B49T1B8	0	0	0	0	0	0	0	0	0.0110276	0	0	0	0.0499549	0.0249029	0	0	0	0.0232144	0.0219371	0	0	0	0	0	0	0	0	0	0	0	0	0	0	0	0	0	0
B11T3L8	0	0	0	0	0	0	0	0	0	0	0	0	0	0	0	0	0	0	0	0	0.0477653	0.0766035	0.0606461	0.0338189	0.172376	0.16636	0.0696053	0.130326	0.052034	0.0484585	0.0823557	0.161106	0	0.0846102	0.124178	0.118239	0.199774
B4T1L6	0.0218504	0.0288125	0	0.0108396	0.0199382	0.025923	0.0421681	0.0532704	0.0504573	0.0519344	0.0927313	0.114276	0.0865206	0.0907895	0.165908	0.124682	0.0617879	0.050076	0.077789	0.0696457	0	0	0	0	0	0	0	0	0	0	0	0	0	0	0	0	0
B14T1B3	0.0393713	0.0595053	0.0222185	0.0275662	0.135693	0.089089	0.0662139	0.0468932	0.04112	0.00865773	0.0987416	0.130231	0.102978	0.244685	0.0282487	0.0473543	0	0.0336443	0.0272258	0.0460751	0.0103729	0.014402	0	0	0	0	0	0	0	0	0	0	0	0.0318041	0.0201726	0	0
B19T3L14	0	0	0	0	0	0	0	0	0	0	0	0	0.00272591	0	0	0	0	0	0	0	0.0222315	0.0201817	0.0312735	0.00926085	0.0237797	0.0200763	0	0	0.045574	0.0296838	0.0418433	0.0521571	0.0679586	0.0324639	0.0224366	0.0444553	0.0466803
B14T1B5	0	0	0	0.0089721	0	0	0	0	0.0231962	0.0358229	0.107784	0.207213	0.0723074	0.137162	0.0232901	0	0	0.0188624	0.0352668	0.0191253	0	0	0	0	0	0	0	0	0	0	0	0	0	0	0.0115242	0.0163567	0
B45T1B5	0	0	0	0	0	0	0	0.0210297	0.0148852	0.010957	0.0218283	0.0259671	0.00703979	0.0135102	0.0131353	0.0149874	0	0	0	0	0	0	0	0	0	0	0	0	0	0	0	0	0	0	0	0	0
B22T3L11	0	0	0	0	0	0	0	0	0	0	0	0	0	0	0	0	0	0	0	0	0.0355545	0.0369732	0	0	0	0	0	0	0.0191697	0.011324	0.0161273	0	0	0.0221046	0.0167059	0	0
B89T1L10	0	0	0	0	0	0	0.0304085	0.02476	0	0	0	0	0	0	0.0490228	0.102705	0	0	0	0	0.017304	0.0147472	0.0271374	0.0373853	0	0.0361489	0	0	0.11454	0.061438	0.0163683	0	0	0	0.0385688	0.147022	0.0430718
B32T1B5	0.0160456	0.0132298	0	0	0	0	0	0	0.0170911	0.0479988	0.0510938	0.0536727	0.0207273	0.0179093	0.0113081	0	0	0	0	0	0	0	0	0	0	0	0	0	0	0	0	0	0	0	0	0	0
B4T1B3	0.0200031	0.0189076	0.0290479	0.0268522	0	0	0.062199	0.0945155	0.0387144	0.0116005	0	0.00941822	0.0123266	0.00878248	0.0552776	0.0811861	0	0	0.0119803	0	0	0	0	0	0	0	0	0	0	0	0	0	0	0	0	0	0
B5T1B8	0	0	0	0	0	0	0	0	0.00918833	0.0248264	0.101975	0.081315	0.132424	0.0277081	0	0	0	0	0	0	0	0	0	0	0	0	0	0	0	0	0	0	0	0	0	0	0
B82T1B8	0	0	0	0	0	0	0	0	0	0	0	0	0.127376	0	0	0	0	0	0	0	0	0	0	0	0	0	0	0	0	0	0	0	0	0	0	0	0
B11T3L14	0	0	0	0	0	0	0	0	0	0	0	0	0	0	0	0	0	0	0	0.0178854	0.0173552	0.0162747	0.0166321	0	0.0226102	0.0239751	0	0	0.0345757	0.0301992	0.043601	0.0525621	0.0312513	0.0178659	0.0156687	0.00882571	0
B112T1L10	0	0	0	0	0	0	0	0	0	0	0	0	0.00331439	0.0131439	0	0	0	0.0309078	0.0284101	0	0.13347	0.172711	0.0601812	0	0.137849	0.149792	0.0514806	0	0.134721	0.0972184	0.125788	0.196868	0	0.2884	0.229586	0.0637595	0
B21D1T2	0.0549426	0.0380356	0.0349365	0.0484256	0.212431	0.109364	0	0	0	0	0	0	0	0	0	0	0	0	0	0	0	0	0	0	0	0	0	0	0	0	0	0	0	0	0	0	0
B61T1L10	0	0	0	0	0	0	0	0	0	0	0	0.0044243	0	0	0	0	0	0	0	0	0.0143839	0.0123271	0.013735	0.00956076	0.0278322	0.0294276	0	0	0	0.0117072	0.0145704	0.0275606	0.0330754	0.0342346	0.0528472	0.0535719	0.0222228
B17T3L8	0	0	0	0	0	0	0.148031	0.103821	0.0417017	0.04388	0	0	0.0025966	0	0.329776	0.419808	0	0	0	0.239267	6.42343	4.29488	2.6701	0.261851	3.43089	3.94901	2.76626	0.0503078	3.25412	5.3732	4.22199	3.38282	2.66188	4.17562	4.90755	4.44496	1.50404
B46T1L10	0	0	0	0	0	0	0	0	0	0	0	0	0	0	0	0	0	0	0.00922871	0.0325625	0.0210501	0.0272877	0.0274567	0	0.0481326	0.165094	0.057753	0	0.0610089	0.0326275	0.0352773	0.045739	0	0.0781061	0.154625	0.0448918	0.0454418
B1T3L14	0	0	0	0	0	0	0	0	0	0	0	0	0	0	0	0	0	0	0	0	0.0135105	0.011613	0.014505	0	0.0243051	0.0250976	0	0	0.021429	0.0205808	0.0372303	0.069031	0.058542	0	0.019694	0.0182194	0
B19T1L10	0	0	0	0	0	0	0	0	0	0	0	0	0	0	0	0	0	0	0	0	0	0.0291112	0.0162803	0.0110001	0	0	0	0.0330393	0	0	0	0	0	0	0.00841955	0.11469	0.0524893
B25T1B10	0	0	0	0	0	0	0	0	0.00887389	0.024134	0.0278007	0.0462219	0.0317777	0.0441878	0.0315183	0.0266247	0.361083	0.131766	0.169913	0.0161508	0	0	0	0	0	0	0	0	0	0	0	0	0	0	0	0	0
B9T3L11	0	0	0	0	0	0	0	0	0	0	0.0192421	0	0.00780928	0.00345529	0	0	0	0	0.0145945	0	0.030004	0.108913	0.0385184	0	0	0	0	0	0	0.0140682	0.0187993	0	0	0.0289798	0.0749453	0.0303637	0
B80T3L11	0	0	0	0	0	0	0	0	0	0	0	0	0	0	0.0172457	0.0242686	0	0	0	0	0.0906363	0.223174	0.0593624	0.0761957	0.0367775	0.0466717	0	0.139683	0.147819	0.0415128	0.0446657	0.0488777	0.0483689	0.0230086	0.0211957	0.0232916	0.020984
B2T3L8	0	0	0	0	0	0	0	0	0	0	0	0	0.00663154	0.00384525	0	0	0	0.0319798	0.0292078	0	0.163049	0.210702	0.3938	0.106094	0.197801	0.596779	3.46926	0.160422	0.126524	0.264235	0.228209	0.408421	0.58245	0.212453	0.387432	0.275094	0.19963
B39T1B5	0	0	0	0	0	0	0	0.0333729	0.00937326	0	0.0382522	0.0802286	0.00313869	0.0114014	0	0	0	0	0	0	0	0	0	0	0	0	0	0	0	0	0	0	0	0	0	0	0
B67T1B8	0	0	0	0	0	0	0	0	0	0	0	0	0.0602337	0.0935727	0	0	0	0	0	0	0	0	0	0	0	0	0	0	0	0	0	0	0	0	0	0	0
B84T1B8	0	0	0	0	0	0	0	0	0	0	0	0	0.067398	0.0125928	0	0	0	0	0	0	0	0	0	0	0	0	0	0	0	0	0	0	0	0	0	0	0
B29T1L10	0	0	0	0	0	0	0	0	0	0	0	0	0	0	0	0	0	0	0	0	0	0	0	0	0	0	0	0	0	0	0	0	0	0	0	0.0106031	0.187933
B5T1L6	0	0	0	0	0	0	0.220841	0.313929	0.195819	0.0109386	0	0	0	0	1.73485	0.768495	0	0	0	0.0388895	0	0	0	0	0	0	0	0	0	0	0	0	0	0	0	0	0
B38T1B10	0	0	0	0	0	0	0	0	0	0	0	0	0.0144396	0.0297605	0	0	0.153263	0.103834	0.0780628	0.0134362	0	0	0	0	0	0	0	0	0	0	0	0	0	0	0	0	0
B13T1L6	0.025767	0.0264577	0.00668977	0	0.0195601	0.0142742	0	0	0.0456057	0.00857782	0	0.0050042	0.0288135	0.00682683	0.163604	0.0594172	0	0.0186215	0.0118137	0	0	0	0	0	0	0	0	0	0	0	0	0	0	0	0	0	0
B42T3L14	0	0	0	0	0	0	0	0	0	0	0	0	0	0	0	0	0	0	0	0	0.0275981	0.0227899	0.0404636	0	0.0356702	0.0383561	0.0512012	0	0.0595413	0.0454757	0.0638978	0.0470512	0.114769	0.0359258	0.0338142	0.0898249	0.0821876
B2T1B10	0	0	0	0	0	0	0	0	0	0	0.0257977	0.0135126	0	0	0	0	0	0.0276768	0.15746	0	0	0	0	0	0	0	0	0	0	0	0	0	0	0	0.0181487	0.0276822	0
B42T3L11	0	0	0	0	0	0	0	0	0	0	0	0	0	0	0	0	0	0	0	0	0.0317091	0.0284642	0.0248533	0	0	0	0	0	0	0.014286	0.0163141	0	0	0.0189108	0.0199397	0	0
B30T1B8	0	0	0	0	0	0.0295279	0	0	0.0259789	0	0	0.00997218	0.0903363	0.0568998	0	0	0.0625892	0	0	0	0	0	0	0	0	0	0	0	0	0	0	0	0	0	0	0	0
B6T3L14	0	0	0	0	0	0	0	0	0	0	0	0	0	0	0	0	0	0	0	0	0.0331682	0.0306793	0.0336522	0	0.0233438	0.032303	0	0	0.0291272	0.0358881	0.0482429	0.0670889	0.0363773	0	0.0110653	0.0340058	0.0190375
B5T1B5	0	0	0	0	0	0	0	0	0	0	0.197354	0.181369	0	0	0.013611	0	0	0.0164522	0.0244668	0.0271001	0	0	0.0352083	0.0153761	0	0.0225957	0	0	0	0	0	0	0.0386981	0	0.0353857	0.0324354	0.0236506
B43T1B5	0	0	0	0	0	0	0	0	0	0.0200453	0.18673	0.0268326	0.0144328	0.0603123	0	0	0	0	0	0	0	0	0	0	0	0	0	0	0	0	0	0	0	0	0	0	0
B8MC02	0.0994714	0.0661448	0.0202894	0.0329041	0.0513247	0.0202811	0	0	0	0	0	0	0	0	0	0	0	0	0	0	0	0	0	0	0	0	0	0	0	0	0	0	0	0	0	0	0
B8T1B11	0	0	0	0	0	0	0	0	0	0	0	0	0	0	0	0	0	0	0	1.00302	0	0	0	0	0	0	0	0	0	0	0	0	0	0	0	0	0
B3T1B3	0.0497216	0.0343888	0.009981	0.0234834	0.0407408	0.0258463	0.0559707	0.0458148	0.107246	0.110384	0.157926	0.0890776	0.0737734	0.071802	0.0406906	0.0303352	0.118797	0.0221319	0	0	0	0	0	0	0	0	0	0	0	0	0	0	0	0	0	0	0
B95T1L10	0	0	0	0	0	0	0	0	0	0	0	0	0.00383424	0.0029306	0.0140491	0	0	0	0	0.0150793	0.0363746	0.0521105	0.0418959	0	0.0381066	0.0523137	0	0	0.0361452	0.0184755	0.0295027	0.0396349	0.0355386	0.167671	0.0975145	0.0591081	0
B97T1L10	0	0	0	0	0	0	0	0	0.00920828	0	0.017928	0.0282709	0.019042	0.0175275	0.0181436	0.0137944	0	0.0164137	0.0158181	0.0303091	0.0549806	0.0382955	0	0	0.0333211	0	0	0	0.0771511	0.0460371	0.0657547	0	0	0.0948171	0.103308	0.0492903	0.0155879
B78T1B5	0	0	0	0	0	0	0	0	0	0	0	0.0344089	0.00609164	0.00583744	0	0	0	0	0	0	0	0	0	0	0	0	0	0	0	0	0	0	0	0	0	0	0
B63T1L10	0	0	0	0	0	0	0	0	0	0	0	0	0	0	0	0	0	0	0	0	0.0147969	0.0129952	0.0196351	0	0.0247183	0.022695	0	0	0	0.0175299	0.0237277	0	0	0.0746678	0.0554819	0.0153737	0
B19T1B5	0	0	0	0	0	0	0	0	0.00973511	0.0261147	0.116623	0.157006	0.0062198	0.158703	0	0	0	0	0.0163019	0	0	0	0	0	0	0	0	0	0	0	0	0	0	0	0	0	0
B28T1L10	0	0	0	0	0	0	0	0	0	0	0.0154045	0.0337346	0.0147143	0.0373606	0	0	0	0.0679309	0.083722	0	0	0.0105809	0.0182565	0.0267143	0	0	0	0.0418191	0	0	0	0	0	0.035111	0.0918038	0.0489435	0.0509664
B16T1B11	0	0	0	0	0	0	0	0	0	0	0	0	0	0	0	0	0	0	0	0.35238	0	0	0	0	0	0	0	0	0	0	0	0	0	0	0	0	0
B30T1B5	0	0	0	0	0	0	0	0	0	0.0163157	0.0721211	0.0999763	0.0253454	0.0365235	0	0	0	0.0200385	0.0220962	0.0821079	0	0	0	0	0	0	0	0	0	0	0	0	0	0	0	0	0
B17T1B3	0	0	0	0	0	0	0	0.0322293	0	0	0	0	0	0	0	0	0	0	0	0	0	0	0	0	0	0	0	0	0	0	0	0	0	0	0	0	0
B4D1T1	0.0309079	0.0287729	0.0678915	0.0624242	0	0	0.0275688	0.0426341	0.0192928	0	0	0.00486478	0.00464014	0	0.0276143	0.0359484	0	0	0.00888384	0	0	0	0	0	0	0	0	0	0	0	0	0	0	0	0	0	0
B9T1B3	0	0	0	0	0	0	0.0198496	0.0177085	0.0143031	0	0.0537902	0.0377987	0.0409807	0.111063	0	0	0	0	0	0	0	0	0	0	0	0	0	0	0	0	0	0	0	0	0	0	0
B21T1L6	0	0	0	0	0	0	0	0	0	0	0	0	0	0	0.0600184	0.0683605	0	0	0	0	0	0	0	0	0	0	0	0	0	0	0	0	0	0	0	0	0
B32T1L10	0	0	0	0	0	0	0	0	0.0152063	0.0160525	0	0.0254131	0.0133162	0.0110232	0.0364896	0.0242946	0.106271	0.0622294	0.0648914	0.0374418	0.189782	0.15772	0.174418	0.0702945	0.149999	0.144042	0.0769413	0.0775876	0.15479	0.14718	0.235918	0.255408	0.144679	0.245175	0.391615	0.407475	0.197468
B17T1B10	0	0	0	0	0	0	0	0	0	0	0	0	0.0372307	0.0369194	0	0	0	0.0720849	0.452796	0.0172769	0	0	0	0	0	0	0	0	0	0	0	0	0	0	0	0	0
B52T1B8	0	0	0	0	0	0	0	0	0	0	0.0207204	0.0097541	0.0823385	0.017104	0	0	0	0.0400969	0.0718692	0	0.0190643	0.0270377	0.013514	0	0	0	0	0	0	0.01182	0	0	0	0	0.0170125	0.101116	0.0313182
B4T3L14	0	0	0	0	0	0	0	0	0	0	0	0	0	0	0	0	0	0	0	0	0.0310752	0.0500534	0.0446856	0	0.0670155	0.0686984	0.0492162	0	0.181953	0.0468675	0.0795209	0.10484	0.0264183	0.041012	0.0210408	0.0091289	0
B43T1L10	0	0	0	0	0	0	0	0	0	0	0	0	0	0.00419554	0	0	0	0	0	0	0.0104193	0.0104878	0	0	0	0	0	0	0	0.0136844	0.01084	0	0	0.0387453	0.0344947	0.0226767	0
B22T1B11	0	0	0	0	0	0	0	0	0	0	0	0	0	0	0	0	0	0	0	1.25054	0	0	0	0	0	0	0	0	0	0	0	0	0	0	0.00955147	0	0.0269457
B73T1L10	0	0	0	0	0	0	0	0	0	0	0	0	0	0	0	0	0	0	0	0	0	0.0246542	0.0408229	0	0.0243621	0.0351446	0	0	0	0	0	0.0289219	0	0.0184545	0.0357298	0.0777435	0.0693506
B96T1B8	0	0	0	0	0	0	0	0	0	0	0	0	0.0249607	0.0287264	0	0	0	0	0.0123654	0	0	0	0	0	0	0	0	0	0	0	0	0	0	0	0	0	0
B8T1B3	0.0334897	0.0200998	0.0169872	0.0307032	0.0818606	0.0121593	0.0256626	0.0436028	0.0514408	0.0674881	0.0544238	0.0721176	0.0540077	0.0806586	0.0258684	0.0145339	0	0	0	0	0	0	0	0	0	0	0	0	0	0	0	0	0	0	0	0	0
B19T1B8	0	0	0	0	0	0	0	0	0	0	0	0.00461254	0.0850691	0.0528663	0	0	0	0	0	0	0	0	0	0	0	0	0	0	0	0	0	0	0	0	0.007521	0	0
B99T1B8	0	0	0	0	0	0	0	0	0	0	0	0.0124932	0.0226629	0.0407186	0	0	0	0	0	0	0	0	0	0	0	0	0	0	0	0	0	0	0	0	0	0	0
B6T1B10	0	0	0	0	0	0.0215849	0	0	0	0	0	0.00677561	0.0621225	0.0184923	0	0	0.27134	0.244832	0.043267	0	0.0118238	0	0	0	0.0346836	0	0	0	0	0.0252413	0.0215212	0	0	0.022227	0.058034	0.014364	0
B19D1T1	0	0	0.0210076	0.0334434	0	0.025725	0	0	0.0198696	0	0.0641524	0.051536	0.0556801	0.150553	0	0	0	0	0	0	0	0	0	0	0	0	0	0	0	0	0	0	0	0	0	0	0
B70T1B8	0.0222819	0.0229594	0	0	0.0169283	0.0116482	0	0	0.0398755	0.00976241	0	0.0036569	0.0621353	0.0081859	0.0333811	0.0224607	0	0	0	0	0	0	0	0	0	0	0	0	0	0	0	0	0	0	0	0	0
B63T1B5	0	0	0	0	0	0	0	0	0.0132063	0	0	0.0708508	0.0125313	0	0.0215144	0.0151286	0	0.0263208	0.0184022	0	0	0.0150982	0	0	0	0	0	0	0	0	0	0	0	0.0209725	0.0170288	0	0
B13T1B5	0	0	0	0	0	0	0.0287412	0.03121	0.0317554	0.293176	0	0	0.0234719	0.00787337	0.0408103	0.0665822	0.182012	0.083999	0.0844959	0	0.0186028	0.0205368	0	0	0	0	0	0	0.0510666	0.0191321	0.0187646	0	0	0.0346384	0	0.0135818	0
B102T1B8	0	0.020918	0	0	0	0.0228144	0.0230888	0.027325	0.0275718	0.032231	0.0687409	0.069039	0.0924581	0.103378	0.0571927	0.0451944	0	0.0244539	0.0458106	0.0506611	0	0	0	0	0	0	0	0	0	0	0	0	0	0	0	0	0
B79T1B5	0	0	0	0	0	0	0	0	0	0	0.0407178	0.0749544	0	0	0	0	0	0	0	0	0	0	0	0	0	0	0	0	0	0	0	0	0	0	0	0	0
B3T3L8	0	0	0	0	0	0	0	0	0	0	0	0	0	0	0	0	0	0	0	0	0	0	0	0.494264	0	0	0	0.586721	0	0	0	0	0	0	0	0	0.0198733
B15T3L8	0	0	0	0	0	0	0	0	0	0	0	0	0	0	0	0	0	0	0	0	0	0	0.0146831	0.0181729	0	0.0268163	0.100913	0.0601988	0	0	0	0	0.042093	0	0	0	0
B65T1L10	0	0	0	0	0	0	0	0	0	0	0	0	0	0	0	0	0	0	0	0	0	0.0140159	0.0629137	0.0356637	0	0.115867	0.226855	0	0	0	0	0.0286498	0.189352	0	0	0.281445	0
B20T1L6	0	0	0	0	0	0	0	0	0.00921581	0	0	0.0177439	0.0169603	0	0.0761114	0.062924	0	0	0.0117361	0	0	0.0109995	0	0	0	0	0	0	0	0	0	0	0	0	0.0109569	0	0
B2T3L14	0	0	0	0	0	0	0	0	0	0	0	0	0.0137365	0.00787647	0	0	0	0.114932	0.099633	0.0244336	1.16664	0.972754	0.443291	0.076759	0.840925	0.369329	0.708956	0.12087	0.892524	1.4535	1.43646	0.671902	0.200232	0.97269	0.57156	0.206349	0.11948
B27T1B5	0	0	0	0	0	0	0	0	0	0	0.0524476	0.054264	0.00513252	0.0101055	0	0	0	0	0	0	0	0	0	0	0	0	0	0	0	0	0	0	0	0	0	0	0
B58T1L10	0	0	0	0	0	0	0	0	0	0	0	0	0	0	0	0	0	0	0	0	0.0106558	0.02731	0.018664	0	0.0228212	0.0228396	0	0	0	0	0	0.0271197	0	0.0256723	0.0202113	0.0705613	0.0426005
B9D1T2	0	0	0	0	0	0.0851332	0	0	0	0	0	0	0.00854253	0.00590943	0	0	0	0	0	0	0	0	0	0	0	0	0	0	0	0	0	0	0	0	0	0	0
B15T1B8	0	0.0391463	0.0099757	0.0100558	0.0255424	0.0367204	0.0192722	0	0.0230835	0	0.221805	0.235282	0.445264	0.592304	0.0347149	0.053873	0	0	0	0	0	0	0	0	0	0	0	0	0	0	0	0	0	0	0.00776381	0	0
B29T3L14	0	0	0	0	0	0	0	0	0.0277036	0.0202632	0	0	0.00423243	0	0.0429039	0.0335566	0.222393	0.118533	0.0271318	0	0.119396	0.0617594	0	0	0.0642061	0	0	0	0.217868	0.108587	0.121352	0.0307042	0	0.146369	0.0453315	0.0172622	0
B22T1B5	0.015933	0.0127644	0.0193744	0.0213354	0	0.0170809	0.0600227	0.0484815	0.0424411	0.0440166	0.041176	0.0638278	0.0237044	0.0486583	0.0437432	0.063108	0	0	0	0	0	0	0	0	0	0	0	0	0	0	0	0	0	0	0	0	0
B31T1B5	0	0	0	0	0	0	0	0	0	0	0	0.1687	0	0	0	0	0	0	0	0	0	0	0	0	0	0	0	0	0	0	0	0	0	0	0	0	0
B14T1L10	0	0	0	0	0	0	0	0	0	0	0	0	0	0	0	0	0	0	0	0	0.012299	0.0210608	0.0573573	0.0312891	0.0300725	0.0242456	0	0.0198915	0	0.012609	0.0261318	0.0571836	0.0364723	0.023941	0.0543865	0.0505407	0.0258561
B68T3L11	0	0	0	0	0	0	0	0	0	0	0	0	0	0	0	0	0	0	0	0	0.246571	0.231293	0	0	0.0716434	0	0	0	0.0761718	0.142266	0.121837	0	0	0.122136	0	0.0132308	0
B6D1T2	0.0731535	0.0581531	0.0213618	0.044286	0.132227	0.308785	0	0	0.0122122	0.0217046	0	0	0.0116661	0.00613816	0	0	0	0	0	0	0	0	0	0	0	0	0	0	0	0	0	0	0	0	0	0	0
B22T1B8	0	0	0	0	0	0	0	0	0	0	0	0	0.0868289	0	0	0	0	0	0	0	0	0	0	0	0	0	0	0	0	0	0	0	0	0	0	0	0
B24D1T2	0.0801366	0.0433962	0.0392864	0.0725932	0.3048	0.0351825	0	0.0289917	0.0646003	0.0890457	0.0756731	0.100946	0.0677908	0.107643	0.0296219	0.0149573	0	0	0	0	0	0	0	0	0	0	0	0	0	0	0	0	0	0	0	0	0
B76T3L11	0	0	0	0	0	0	0	0	0.00987305	0.010053	0	0.0169289	0.00876792	0.00890508	0.0411795	0.0366955	0.0539348	0.039741	0.0281964	0.0346945	0.315701	0.222934	0.27214	0.1324	0.193711	0.196053	0.122111	0.0684925	0.289015	0.212926	0.332438	0.378616	0.283115	0.228936	0.2816	0.203367	0.0915868
B15T1B5	0	0	0	0	0.0229737	0.0309836	0.0284017	0.0253475	0.0595112	0.178408	0.0845187	0.142804	0.0611153	0.0283071	0.0951823	0.0685929	0.097729	0.0728437	0.111042	0.0237959	0	0	0	0	0	0	0	0	0	0	0	0	0	0	0	0	0
B29T1B10	0	0	0	0	0	0	0	0	0.0152091	0	0.0327536	0.0359429	0.0424729	0.0486211	0	0	0.188087	0.204174	0.107037	0.141091	0.14333	0.0872849	0.0264536	0.0186657	0.0930369	0	0	0.0156184	0.0892699	0.0890351	0.0780956	0	0	0.206237	0.201838	0.0220536	0.0798284
B8T1L6	0	0	0	0	0	0	0	0.0222071	0.0210408	0.0101479	0.0171298	0.0177968	0	0.0208572	0.0968677	0.0644406	0.102099	0.0382376	0.125675	0.0827332	0.0203381	0.00959833	0	0	0	0	0	0	0	0.0317386	0.0255117	0	0	0.028508	0.0103294	0	0
B13T1B8	0	0	0	0	0	0.011148	0.0287414	0.0282943	0.0492885	0.0472761	0.0358603	0.0653573	0.0576984	0.0434686	0.0665913	0.0447623	0.0981107	0.0406065	0.024788	0.0326668	0.0512781	0.040007	0.0230675	0.0249237	0.0443098	0.0233223	0	0.0231917	0.0372739	0.0438689	0.0520567	0.0359969	0.0285272	0.0731145	0.07742	0.0550173	0.0358468
B79T1L10	0	0	0	0	0	0	0	0	0.0152795	0	0	0.00668073	0.00943385	0.0149586	0.0352151	0.0492911	0	0	0	0.0465762	0.0431766	0.0139614	0	0	0.0464546	0	0	0	0.218323	0.105403	0.0607722	0	0	0.248044	0.00657364	0.0758487	0.0760086
B79T3L11	0	0	0	0	0	0	0	0	0	0	0	0	0	0	0	0	0	0	0	0	0	0	0	0.503364	0	0	0	0.052857	0	0	0	0	0	0	0	0	0
B3T1B11	0	0	0	0	0	0.0104701	0	0.0192776	0.0238682	0.0840472	0.0451979	0.0249188	0.0215398	0.00631592	0.155949	0.0470587	0.316765	0.16326	0.138231	0.256139	0	0	0	0	0	0	0	0	0	0	0	0	0	0	0	0	0
B78T1B8	0	0	0	0	0	0	0	0	0	0	0	0	0.0331188	0.132493	0	0	0	0	0	0	0	0	0	0	0	0	0	0	0	0	0	0	0	0	0	0	0
B75T1L10	0	0	0	0	0	0	0.0219042	0.0413317	0.0150198	0.0159995	0	0.00810086	0.00329588	0.0060211	0.0331699	0.0203014	0.190845	0.0660095	0.0205519	0.0860998	0.0641503	0.0743895	0.0304359	0	0.149853	0.123219	0.0470819	0	0.067194	0.0763841	0.135844	0.175868	0.0429215	0.181969	0.256251	0.084781	0.0597884
B54T1B5	0	0	0	0	0	0	0	0	0.042291	0	0.0924852	0.158426	0.00763887	0.0233663	0	0	0	0.102956	0	0	0	0	0	0	0	0	0	0	0	0	0	0	0	0	0	0	0
B11T1B10	0	0	0	0	0	0	0	0	0	0	0	0	0	0	0	0	0	0.0625153	0.177793	0	0	0	0	0	0	0	0	0	0	0	0	0	0	0	0	0	0
B47T3L11	0	0	0	0	0	0	0	0	0	0	0	0	0	0	0	0	0	0	0	0	0.0714935	0.0409779	0	0	0.0231196	0	0	0	0.0547951	0.0308063	0.0362071	0	0	0.0419916	0	0	0
B3D1T2	0	0	0	0	0	0.571342	0	0	0	0	0	0	0	0	0	0	0	0	0	0	0	0	0	0	0	0	0	0	0	0	0	0	0	0	0	0	0
B7T3L11	0	0	0	0	0	0	0	0	0	0	0	0	0	0	0	0	0	0	0	0	0.0327677	0.0319051	0.0272778	0.0153904	0.0264465	0.0259269	0	0	0.0214233	0.0158339	0.0231858	0.0280405	0	0.0163121	0.0260286	0	0
B46T1B5	0.0232515	0.0139165	0	0	0.0257251	0	0	0	0.0128132	0.0112587	0.0532583	0.0775282	0	0.0466857	0	0	0	0	0	0	0	0	0	0	0	0	0	0	0	0	0	0	0	0	0	0	0
B45T3L11	0	0	0	0	0	0	0	0	0	0	0	0	0	0	0	0	0	0	0	0	0.0335818	0.0709994	0.109396	0.0303499	0.0308821	0	0	0.0425806	0	0.0108229	0.015299	0	0	0.0158606	0.0331099	0.115236	0.0349512
B68T1L10	0	0	0	0	0	0	0	0	0.00888996	0.00947766	0	0	0	0	0.00988793	0.0196711	0	0	0	0	0.252316	0.165427	0.111126	0	0.230971	0.0819329	0	0	0.369223	0.214147	0.344875	0.169239	0	0.441736	0.218903	0.0183155	0
B4MC02	0.0495858	0.0736057	0	0	0	0.0152501	0	0	0.0184177	0.0108024	0	0	0.0157753	0.00429914	0.0123336	0	0	0	0	0	0	0	0	0	0	0	0	0	0	0	0	0	0	0	0	0	0
B15T1L10	0	0	0	0	0	0	0	0	0	0	0	0	0	0	0	0	0	0	0	0	0.0168853	0.026267	0.0573723	0.016306	0.0402282	0.0713935	0.114321	0	0.0244154	0.018026	0.0283594	0.0609909	0.123067	0.0539687	0.074873	0.144128	0.086211
B77T3L11	0	0	0	0	0	0	0	0	0	0	0	0	0	0	0	0	0	0	0	0	0.10508	0.0931249	0.0365455	0	0.0629703	0.0318578	0	0	0.0842279	0.0748879	0.0797387	0.055427	0	0.0907669	0.041357	0.0191223	0
B66T3L11	0	0	0	0	0	0	0	0	0	0	0	0	0	0	0	0	0	0	0	0	0.0138201	0.0274152	0.0783021	0.0617933	0.0268336	0.024234	0	0.0225411	0	0	0.0223348	0.0474604	0.0394261	0	0.0242105	0.0233016	0.0129255
B40T3L11	0	0	0	0	0	0	0	0	0	0	0	0	0.00642699	0.00925356	0	0	0	0	0.00776237	0	0.104331	0.063556	0.0429937	0	0.109223	0	0	0.0154739	0.101297	0.0762471	0.106561	0.0328869	0	0.113905	0.121325	0.0492196	0.0529372
B55T3L14	0	0	0	0	0	0	0	0	0	0	0	0	0	0	0	0	0	0	0	0	0.0735527	0.0645491	0.0243026	0.0335478	0.0391159	0	0	0.0132138	0.0934346	0.0744221	0.077471	0.0268699	0	0.0560277	0.0533128	0.00984758	0.0374805
B19T3L11	0	0	0	0	0	0	0	0	0	0	0	0	0	0	0	0	0	0	0	0	0.0365905	0.0488233	0.0335031	0	0.0224897	0	0	0	0	0.0195222	0.0204995	0.0260227	0	0.0181064	0.0179359	0.0151198	0
B16T1B8	0	0	0	0	0	0	0	0	0	0	0.032495	0.0392094	0.0731372	0.401796	0	0	0	0	0.0314365	0	0	0	0	0	0	0	0	0	0	0	0	0	0	0	0	0	0
B23T1B10	0	0	0	0	0	0	0	0	0.00760746	0	0	0	0.0029024	0	0	0	0	0.100325	0.211606	0	0.0537254	0.0654707	0.01168	0	0.103841	0	0	0	0.0541182	0.0994781	0.0686655	0.0271622	0	0.130254	0.0174259	0	0
B69T1B8	0	0	0	0	0	0	0	0	0	0	0.0226081	0.00374942	0.0275969	0.083191	0	0	0	0	0	0	0	0	0	0	0	0	0	0	0	0	0	0	0	0	0	0	0
B38T1B5	0	0	0	0	0	0	0	0	0.0339398	0	0.101906	0.196016	0.0705541	0.03534	0	0	0	0	0.0599712	0	0	0	0	0	0	0	0	0	0	0	0	0	0	0	0	0	0
B3T3L14	0	0	0	0	0	0	0	0	0.00805195	0	0	0	0.00313655	0	0	0	0	0.0581744	0.0942589	0	0.0861749	0.103091	0.0181498	0	0.150098	0	0	0	0.111266	0.169337	0.138598	0.053355	0	0.203645	0.0268993	0.00792868	0
B4D1T2	0	0.0226194	0	0	0.0686999	0.0776866	0	0	0	0.0122211	0	0.00738558	0.0059714	0.0230382	0	0	0	0	0	0.0215644	0	0	0	0	0	0	0	0	0	0	0	0	0	0	0	0	0
B82T3L11	0	0	0	0	0	0	0	0	0	0	0	0	0	0	0	0	0	0	0	0	0.0117394	0.0541434	0.0885258	0	0.0344024	0.0623105	0.0918428	0	0	0	0.0133213	0.0688166	0.0391319	0	0.0353708	0.0155235	0
B12T1B11	0	0	0	0	0	0	0.0418959	0.0576874	0.0423206	0	0	0	0	0	0.29571	0.133474	0.124961	0.108761	0.132352	1.1022	0	0	0	0	0	0	0	0	0	0	0	0	0	0	0	0	0
B22T1L10	0	0	0	0	0	0	0	0	0	0	0	0	0	0	0	0	0	0	0	0	0.0377873	0.0445943	0.0749824	0.038787	0.0401627	0	0	0.0216387	0.0188115	0.0372554	0.0382126	0.0335141	0	0.0736788	0.211179	0.0136042	0.536166
B34T1B10	0	0	0	0	0	0	0	0	0	0.0108375	0.0185829	0.0217549	0.0215545	0.0174029	0	0	0.175446	0.130403	0.111968	0.0294148	0	0	0	0	0	0	0	0	0	0	0	0	0	0	0	0	0
B7T1B8	0.0168197	0.0326566	0.0180353	0.0234288	0.0333923	0.0751094	0	0	0.0171867	0.0415491	0.13589	0.337025	0.15437	0.239635	0	0	0	0	0	0	0	0	0	0	0	0	0	0	0	0	0	0	0	0	0	0	0
B93T3L11	0	0	0	0	0	0	0	0	0	0.0100173	0.0211353	0.0250114	0.037058	0.0619736	0.0105007	0	0.0576136	0.0508712	0.0847526	0.0540295	0.231785	0.30868	0.196119	0	0.165	0.135989	0	0	0.198877	0.171005	0.22721	0.347763	0	0.143579	0.121904	0.0877907	0.014972
B24T1L10	0	0	0	0	0	0	0	0	0	0	0	0	0.00234086	0	0	0	0	0.0179141	0.0483385	0	0.068294	0.0669812	0.0339211	0	0.0732582	0.0404281	0	0	0.0339365	0.0511946	0.0681739	0.050333	0	0.135547	0.0973327	0.0715251	0
B7T1B5	0	0	0	0	0	0	0.028211	0	0.0244494	0	0	0.136136	0.0481353	0.0554195	0	0.0146998	0	0	0	0	0.0195976	0.0119777	0	0	0	0	0	0	0	0.0202764	0.0206632	0	0	0.0700748	0	0	0
B1T1L6	0	0	0	0	0.0166959	0.0192636	0.0283957	0.0335756	0.0418964	0.149198	0.0602542	0.0303466	0.0532293	0.023261	0.192233	0.11031	0.149013	0.0790051	0.0662973	0.0488471	0	0	0	0	0	0	0	0	0	0	0	0	0	0	0	0	0
B14T1B8	0	0	0	0	0	0	0	0	0	0	0	0	0.0151182	0.112728	0	0	0	0	0	0	0	0	0	0	0	0	0	0	0	0	0	0	0	0	0	0	0
B10T1L10	0	0	0	0	0	0	0	0	0	0	0	0	0	0	0	0	0	0	0	0	0.0137024	0.0174895	0.0365464	0	0	0.0306255	0	0	0	0.0115049	0.0164645	0.0315503	0.0248073	0.0294741	0.0495607	0.0405324	0.0269574
B9T3L14	0	0	0	0	0	0	0	0	0	0	0	0	0	0	0	0	0	0	0	0	0.0559262	0.101669	0.12931	0	0.0847567	0.10749	0.0700483	0	0.0971075	0.0732847	0.131873	0.197564	0.0931538	0.0727754	0.126075	0.0670453	0.0504172
B27T1B8	0	0	0	0	0	0.0273825	0	0	0	0	0	0	0.0888501	0.015056	0	0	0	0	0	0	0	0	0	0	0	0	0	0	0	0	0	0	0	0	0	0	0
B55T1B8	0	0	0	0	0	0	0	0	0	0	0.0323238	0.00398495	0.0388897	0.148087	0	0	0	0.0142275	0.0343246	0	0	0	0	0	0	0	0	0	0	0	0	0	0	0	0	0	0
B21T1B10	0	0	0	0	0	0	0	0	0	0	0	0.00625511	0	0	0	0	0	0.200351	1.24578	0.0172327	0	0	0	0	0	0	0	0	0	0	0	0	0	0	0	0	0
B1T1B5	0	0	0	0	0	0.0239158	0	0	0.0201745	0	0.0191873	0.0860528	0.0118507	0.0274385	0	0	0	0	0	0	0	0	0	0	0	0	0	0	0	0	0	0	0	0	0	0	0
B47T1B8	0	0	0	0	0	0	0	0	0.0386002	0	0.0230332	0.0214318	0.0474299	0.153088	0	0	0	0.107221	0	0	0	0	0	0	0	0	0	0	0	0	0	0	0	0	0	0	0
B57T1B8	0	0	0	0	0	0	0	0	0	0.0105904	0.0196057	0.0070324	0.0891006	0.0898032	0	0	0	0.028157	0.109313	0.012289	0	0	0	0	0	0	0	0	0	0	0	0	0	0	0	0	0
B73T3L11	0	0	0	0	0	0	0	0	0	0	0	0	0	0	0	0	0	0	0	0	0.0193211	0.0173327	0.0524372	0.0211725	0	0	0	0.0333423	0	0.011999	0.0196414	0	0	0	0.0138053	0.0111975	0.014848
B92T1L10	0	0	0	0	0	0	0	0	0	0	0	0	0	0	0	0	0	0	0	0	0.00831482	0.00860849	0	0	0	0	0	0	0	0.0111992	0.0115271	0	0	0.034727	0.0887039	0.0278847	0
B90T3L11	0	0	0	0	0	0	0	0	0	0	0	0	0	0	0	0	0	0	0	0	0.0255657	0.0296811	0.100679	0	0.0335462	0.0555182	0.0810414	0	0.0196367	0.0217989	0.0292136	0.0418965	0.140745	0.0318448	0.0520664	0.144469	0.141765
B55T1L10	0	0	0	0	0	0	0	0	0	0	0	0	0.00309251	0	0	0	0	0	0.0119787	0	0	0	0	0	0	0	0	0	0	0	0	0	0	0.0173659	0.0222041	0.0956174	0.0377142
B29T1B5	0	0	0	0	0	0.0153109	0	0	0.0669942	0	0.138979	0.136194	0.109011	0.103661	0.00856439	0	0.301633	0.0317897	0.0172679	0.0435147	0.0340889	0.0234045	0	0	0.0287772	0	0	0	0.0224409	0.0248428	0.0190955	0	0	0.0507747	0.0484487	0	0.0209572
B16T1L10	0	0	0	0	0	0	0	0	0	0	0	0	0	0	0	0	0	0	0	0	0	0	0	0	0	0	0	0	0	0	0	0	0	0.0222505	0.016804	0.124148	0
B2MC02	0.0508172	0.0376535	0.0145027	0.0161891	0	0	0	0	0.0106797	0	0	0	0.00457311	0	0	0	0	0	0	0	0	0	0	0	0	0	0	0	0	0	0	0	0	0	0	0	0
B27T3L11	0	0	0	0	0	0	0	0	0	0	0	0	0	0	0	0	0	0	0	0	0	0	0	1.71352	0	0	0.307	0.0797875	0	0	0	0	0.370376	0	0	0	0.0301338
B71T1L10	0	0	0	0	0	0	0	0	0	0	0	0	0	0	0	0	0	0	0	0	0	0.00872457	0.0324126	0	0	0.032281	0.0337881	0	0	0	0	0.0311657	0.0291937	0	0.0151928	0.086182	0.0566946
B5T1B3	0	0	0	0	0	0	0.0289835	0.0308514	0.00906246	0	0	0.00730331	0.00591776	0.00883674	0.0113547	0.0159946	0	0	0	0	0	0	0	0	0	0	0	0	0	0	0	0	0	0	0	0	0
B56T1B5	0.41107	0.0719044	0.207989	0.367332	0.640278	0	0.196257	0.106601	1.44229	0.474924	0.111511	0.244699	0.0281164	0.0292622	0.191597	0.0540998	0	0	0	0	0	0	0	0	0	0	0	0	0	0	0	0	0	0	0	0	0
B44T3L14	0	0	0	0	0	0	0.115458	0.0956125	0.026082	0	0	0	0.00215675	0	0.200799	0.444363	0	0	0	0.0338806	0.0220552	0.0168529	0	0.16112	0	0.0754116	0	0.0487868	0.573434	0.214151	0.0398759	0	0	0	0.0155025	0.114932	0.0254011
B22T1L6	0	0	0	0	0	0	0	0	0.0113639	0	0	0	0	0	0.0424324	0.159002	0	0.032197	0	0	0.0242151	0.0199527	0	0.0221888	0	0	0	0	0.0203429	0.0164923	0.012086	0	0	0.0184834	0.0107829	0.0151616	0
B7D1T1	0.0514422	0.0331107	0.0671539	0.0984116	0.0448261	0.0285465	0	0	0	0	0	0	0	0	0	0	0	0	0	0	0	0	0	0	0	0	0	0	0	0	0	0	0	0	0	0	0
B5T1B10	0	0	0	0	0	0	0	0	0.007355	0	0.0158895	0.0175516	0.00672343	0	0	0	0.0716052	0.318379	0.325428	0	0	0	0	0	0	0	0	0	0	0	0	0	0	0	0.0211424	0.012963	0
B86T1B8	0	0.0258006	0	0.010001	0	0.0717451	0	0	0	0	0.0706873	0.0282662	0.167718	0.252111	0	0	0	0.0262331	0.0171369	0	0	0	0	0	0	0	0	0	0	0	0	0	0	0	0	0	0
B9T1B5	0	0	0	0	0	0	0.0324327	0.0293139	0.022723	0.0212463	0.0317887	0.147134	0.00492181	0.0173754	0.0128558	0.0150209	0	0.0150678	0.0131475	0.0204091	0	0	0	0	0	0	0	0	0	0	0	0	0	0	0	0	0
B8T3L8	0	0	0	0	0	0	0	0	0	0	0	0	0.0111392	0.0282862	0	0	0	0	0.0107233	0	0	0.0121131	0	0.0121387	0.0306114	0.071765	0	0.0687806	0	0	0	0	0	0	0.00915251	0.0136336	0.0231904
B18T3L11	0	0	0	0	0	0	0	0	0	0	0	0	0	0	0	0	0	0	0	0	0	0.137141	0.0127672	0.0319954	0.0197791	0.0640778	0	0	0	0	0	0.122907	0	0	0	0.0754611	0
B10D1T2	0	0	0	0	0	0.199332	0	0	0	0	0	0	0.00457985	0	0	0	0	0	0	0	0	0	0	0	0	0	0	0	0	0	0	0	0	0	0	0	0
B85T3L11	0	0	0	0	0	0	0	0	0	0	0	0	0	0	0	0	0	0	0	0	0.0369108	0.091463	0.144574	0.0652227	0.0252712	0.123473	0.0584058	0.0187874	0.025732	0.0149089	0.0227075	0.127445	0.109789	0.0328702	0.0624707	0.184823	0.0358848
B50T3L14	0	0	0	0	0	0	0	0	0	0	0	0.00372134	0.00766563	0.0108714	0	0	0	0	0.00989728	0	0.0870489	0.050388	0.034219	0	0.123955	0	0	0.0164799	0.151531	0.1021	0.157897	0.0474791	0	0.129431	0.138213	0.0553654	0.0630405
B23T1L10	0	0	0	0	0	0	0	0	0	0	0	0	0	0	0	0	0	0	0	0.0230251	0.0117458	0.0194299	0.0202293	0	0	0.0446288	0	0	0	0.0161046	0.0174822	0.0378923	0	0.0449765	0.0731713	0.0653148	0.045537
B78T3L11	0	0	0	0	0	0	0	0	0	0	0	0	0	0	0	0	0	0	0	0	0.0118201	0.0253209	0.0609304	0	0	0.0348837	0	0	0	0	0	0.0374946	0	0	0.0151782	0.0295879	0.0149987
B77T1B8	0	0	0	0	0	0	0	0	0	0	0.0212705	0.0272042	0.0466506	0.0735736	0	0	0	0	0	0	0	0	0	0	0	0	0	0	0	0	0	0	0	0	0	0	0
B7T3L14	0	0	0	0	0	0	0	0	0	0	0	0	0	0	0	0	0	0	0	0	0.0139161	0.0157121	0.0166787	0	0.024933	0.032436	0	0	0.0459744	0.0212729	0.0437854	0.069921	0.0727682	0	0.0147841	0.00894615	0
B10T1B11	0.0628298	0.088634	0.0327024	0.065945	0.357291	0.682774	0.26129	0.431148	0.241786	0.335346	0.751719	0.952509	0.764082	0.757377	0.476234	0.197273	0.79433	1.79881	1.63755	2.43609	0	0	0	0	0	0	0	0	0	0	0	0	0	0	0	0	0
B67T3L14	0	0	0	0	0	0	0	0	0	0	0	0	0	0	0	0	0	0	0	0	0.020917	0.0184674	0	0	0.0215905	0.0204317	0	0	0.0541022	0.0412282	0.052714	0.0320409	0	0.0166127	0.0114594	0	0
B43T3L11	0	0	0	0	0	0	0	0	0	0	0	0	0	0	0	0	0	0	0	0	0.059674	0.0551413	0.049307	0	0.0459162	0.0425655	0	0	0.0419589	0.0449546	0.0510058	0.056052	0.0273718	0.0248062	0.0319282	0.0250803	0.0166715
B61T1B5	0	0	0	0	0	0	0	0	0	0.0485289	0.0825292	0.0945055	0.00257444	0.0416166	0	0	0	0	0	0	0	0	0	0	0	0	0	0	0	0	0	0	0	0	0.0291176	0	0
B26T3L14	0	0	0	0	0	0	0	0	0	0	0	0	0	0	0	0	0	0	0	0	0.0156427	0.0158925	0.0307625	0.0117653	0.0297989	0.0617291	0.0608436	0	0.032818	0.0193338	0.0386374	0.0648234	0.0892882	0.0285051	0.0270199	0.0265746	0.0165631
B12T1L10	0	0	0	0	0	0	0	0	0	0	0	0	0.00308237	0.00604993	0	0	0	0	0.0237694	0.0157714	0	0.0109124	0.0202159	0	0	0.0584033	0	0	0	0	0.0117689	0	0	0	0.0199075	0.0562245	0.0581711
B8T1B8	0	0	0	0	0	0	0	0	0	0	0	0.00443237	0.00844995	0.097793	0	0	0	0	0	0	0	0	0	0	0	0	0	0	0	0	0	0	0	0	0	0	0
B71T1B5	0	0	0	0	0	0	0	0	0	0	0	0.166645	0	0	0	0	0	0	0	0	0	0	0	0	0	0	0	0	0	0	0	0	0	0	0	0	0
B32T3L14	0	0	0	0	0	0	0	0	0	0	0	0.00422495	0.00290184	0.00513431	0.0127837	0	0	0	0.0112748	0	0.0566587	0.03721	0.0843405	0.016008	0.0296397	0.0653086	0.0527606	0	0.092703	0.0579222	0.0834344	0.0499981	0.0950474	0.0652702	0.0538254	0.027531	0.0608138
B8D1T2	0	0.0138652	0.0100432	0.0156904	0.0447416	0.191429	0	0	0.0172725	0	0.0539903	0.0464631	0.0510406	0.135873	0	0	0	0	0	0	0	0	0	0	0	0	0	0	0	0	0	0	0	0	0	0	0
B26T1B10	0	0	0	0	0	0	0	0	0	0.0183649	0	0	0	0	0	0	0	0.0610253	0.249715	0.0228993	0	0	0	0	0	0	0	0	0	0	0	0	0	0	0	0	0
B69T3L14	0	0	0	0	0	0	0	0	0	0	0	0	0	0	0	0	0	0	0	0	0.0165303	0.0127934	0	0	0	0	0	0	0.027925	0.0254318	0.0369659	0.0277438	0	0.0191733	0.020429	0	0
B9T1L6	0	0	0	0	0	0	0.026617	0.0325669	0.0349244	0.0189458	0.0286951	0.0418878	0.0277201	0.0163262	0.11123	0.071768	0	0.0265761	0.0102843	0.0148121	0.0187765	0.0136161	0	0	0	0	0	0	0	0.0180674	0.0202404	0	0	0.0230083	0.0233209	0.0162462	0
B9T1B8	0	0	0	0	0	0	0	0	0	0	0	0	0.0457601	0.0535964	0	0	0	0	0	0	0	0	0	0	0	0	0	0	0	0	0	0	0	0	0	0	0
B60T1B8	0	0	0	0	0	0	0	0	0.016706	0.030919	0.105899	0.181637	0.0822777	0.209432	0.0256677	0	0.0666431	0	0.0121209	0	0	0	0	0	0	0	0	0	0	0	0	0	0	0	0	0	0
B33T3L11	0	0	0	0	0	0	0	0	0	0	0	0	0	0	0	0	0	0	0	0	0.114001	0.0748562	0	0.0221737	0.0287763	0	0	0.0187128	0.0897709	0.0519039	0.0533379	0	0	0.0389854	0	0	0
B15D1T2	0.110478	0.180841	0.0434245	0.097558	1.01682	2.2043	0.131946	0.194803	0.422901	1.90413	1.804	1.38467	1.90838	0.931252	0.267209	0.0662171	1.15197	1.50113	1.06588	0.312372	0	0	0	0	0	0	0	0	0	0	0	0	0	0	0	0	0
B10T1B3	0.0561028	0.0330004	0.0161887	0.0244769	0.0401632	0.0139984	0.101218	0.161726	0.0821654	0.0927914	0.0166409	0.0402577	0.0212311	0.0332753	0.198868	0.0765313	0	0	0	0	0	0	0	0	0	0	0	0	0	0	0	0	0	0	0	0	0
B1T3L8	0	0	0	0	0	0	0	0	0	0	0	0	0	0	0	0	0	0	0	0	0	0	0	0.062368	0	0	0	0.16059	0	0	0	0	0	0	0	0	0
B35T3L14	0	0	0	0	0	0	0.024864	0.0444707	0.0171302	0.0171358	0	0.00787434	0.00397186	0.0101002	0.0381986	0.0213018	0.190745	0.0612084	0	0.0791403	0.070475	0.0827543	0.0228354	0	0.163233	0.123139	0.0410818	0	0.0905005	0.0966056	0.18243	0.229282	0.0351107	0.173094	0.231713	0.0612113	0.0431123
B38T3L8	0	0	0	0	0	0	0	0	0	0	0	0	0	0	0	0	0	0	0	0	0.0183787	0.0286838	0.103166	0.0432197	0.0988777	0.287178	0.361851	0.0255923	0	0.0208138	0.0427494	0.193301	0.207676	0.046751	0.0892814	0.0879309	0.0313973
B31T1L10	0	0	0	0	0	0	0	0	0.00887209	0	0	0.00395949	0.0210994	0.0159199	0	0	0.131629	0.0235647	0.0130885	0.122343	0.0946476	0.0371278	0	0	0.0720368	0	0	0	0.0747353	0.125139	0.113564	0	0	0.254703	0.0710034	0.00818741	0
B64T3L14	0	0	0	0	0	0	0	0.0214849	0.0226109	0.00863921	0.01769	0.0184875	0	0.0230296	0.0483888	0.0324757	0.135518	0.0461558	0.166265	0.103848	0.0697835	0.0338112	0	0	0.0535243	0	0	0	0.0888166	0.119062	0.13251	0.0348803	0	0.0900063	0.0351204	0	0
B16T1L6	0	0	0	0	0	0	0	0.0194861	0.0233343	0	0	0	0	0	0.185774	0.126892	0	0	0	0	0.00952896	0	0	0	0	0	0	0	0.0333103	0	0	0	0	0	0	0	0
B75T1B8	0	0	0	0	0	0	0	0	0	0	0	0	0.0807169	0	0	0	0	0	0	0	0	0	0	0	0	0	0	0	0	0	0	0	0	0	0	0	0
B33T1B5	0	0.0276571	0.0107367	0.00970589	0	0.155784	0.0304122	0.0190487	0.0344863	0.0270976	0.135721	0.212802	0.168041	0.386579	0	0.0143669	0	0	0	0	0	0	0	0	0	0	0	0	0	0	0	0	0	0	0	0	0
B34T1B5	0	0	0	0	0	0	0	0	0	0.106326	0	0.00813481	0	0	0	0	0	0	0	0	0	0	0	0	0	0	0	0	0	0	0	0	0	0	0	0	0
B99T3L11	0	0	0	0	0	0	0	0	0	0	0	0	0	0	0	0	0	0	0	0	0.0213297	0.0250953	0.035755	0.0366108	0.0227993	0.0308315	0	0.0200823	0	0	0.0110872	0.0263289	0.0398596	0	0.0165785	0.0222854	0.0133529
B101T3L11	0	0	0	0	0	0	0	0	0	0	0	0	0	0	0.0107674	0	0	0	0	0.0194388	0.0379249	0.0419789	0.055531	0	0.0240106	0.0326044	0.0319849	0	0	0.0199325	0.0210981	0.0318251	0.028687	0.0220265	0.0222925	0.0139246	0
B113T1L10	0	0	0	0	0	0	0	0	0	0	0	0	0	0	0	0	0	0	0	0	0.031966	0.0224285	0.0125446	0	0.0378548	0	0	0	0.0266198	0.0266802	0.033573	0	0	0.0970416	0.0706037	0.0111472	0
B1D1T1	0.018591	0.0225316	0.0244108	0.018402	0	0	0	0	0.0185183	0	0	0	0.0126731	0.00355079	0.013473	0	0	0	0	0	0	0	0	0	0	0	0	0	0	0	0	0	0	0	0	0	0
B36T3L8	0	0	0	0	0	0	0	0	0	0	0	0	0	0	0	0	0	0	0	0	0.00984215	0.0254987	0	0	0	0.0412151	0	0.0352426	0.0227902	0	0	0	0	0	0.010012	0	0
B48T1L10	0	0	0	0	0	0	0	0	0	0	0	0	0	0	0	0	0	0.0266486	0.0132601	0	0.0254878	0.0182884	0.0348656	0.0513858	0	0	0	0.0349038	0	0.0129763	0.0186904	0	0	0.0554856	0.178907	0.0766154	0.728957
B44T1L10	0	0	0	0	0	0	0	0	0	0	0	0	0	0	0	0	0	0	0	0	0.0784424	0.054801	0.0252089	0	0.0672019	0.0654597	0	0	0	0.0349218	0.0481642	0.0288	0	0.0491919	0.05502	0.224069	0.0387579
B86T1L10	0	0	0	0	0	0	0	0	0	0	0	0	0	0	0	0	0	0	0	0	0.0507136	0.0525673	0.12772	0	0.0418878	0.0950629	0.102551	0	0.0206243	0.0284862	0.0405362	0.0664777	0.112398	0.0205416	0.0339137	0.191926	0.110264
B54T3L14	0	0	0	0	0	0	0	0	0	0	0	0	0	0	0	0	0	0	0	0	0.0321903	0.0729573	0.0214871	0.0226195	0.0211802	0.0324678	0	0.045243	0.120199	0.0291692	0.0367335	0.0372342	0	0	0.019724	0.0105264	0
B70T1L10	0	0	0	0	0	0	0	0	0	0.00883401	0	0	0	0	0	0	0	0.0162094	0.0180674	0	0.00838668	0.0112792	0.027919	0.0218509	0	0.0288759	0	0.0516863	0	0.0106603	0.0125048	0.0312704	0.0425914	0.0293892	0.0610185	0.0724274	0.044687
B50T1B5	0	0.0201209	0	0	0.0190729	0.0100097	0.0224902	0.0188889	0.0164882	0.046652	0.0651711	0.0684553	0.0294139	0.052925	0.0221344	0.0337397	0.144302	0	0.0177851	0	0	0	0	0	0	0	0	0	0	0	0	0	0	0	0	0	0
B9T1B10	0	0	0	0	0	0	0	0	0	0	0	0	0	0	0	0	0	0.144314	0.255268	0	0	0	0	0	0	0	0	0	0	0	0	0	0	0	0	0	0
B111T1L10	0	0	0	0	0	0	0	0	0	0	0	0	0	0	0	0	0	0	0	0	0.0323349	0.0767852	0.168379	0.0428434	0.0429205	0	0	0.0875158	0	0.0112356	0.0198942	0.0285648	0	0.0216981	0.0649083	0.304132	0.0778073
B20T1B10	0	0	0	0	0	0	0	0	0	0	0	0.00725505	0.0273693	0.0081321	0	0	0.122838	0.362977	0.396689	0.0420653	0.0920745	0.101072	0.164713	0.0666313	0.0793931	0.0609285	0.0599462	0.0704746	0.0297019	0.069737	0.0660089	0.0835583	0.0649289	0.206019	0.267595	0.0738347	0.238839
B2T1L10	0	0	0	0	0	0	0	0	0	0	0	0	0	0	0	0	0	0	0	0	0	0.0186575	0.0291797	0	0.0306726	0.0540783	0.080102	0	0	0	0.0115608	0.0566929	0.0325025	0.0246289	0.0543594	0.0738515	0.0184235
B38T1B8	0	0	0	0	0	0	0	0	0	0	0	0	0.313085	0.00368962	0	0	0	0	0	0	0	0	0	0	0	0	0	0	0	0	0	0	0	0	0	0	0
B24T1L6	0	0	0	0	0	0	0	0	0.00930506	0	0	0	0.00838446	0.00620191	0.0857985	0.0668625	0	0	0	0.0156493	0	0.00966516	0	0	0	0	0	0	0	0	0	0	0	0.019547	0.00998859	0	0
B14D1T1	0	0	0.0278228	0.0246322	0	0	0	0	0.00817991	0	0	0	0	0	0	0	0	0	0	0	0	0	0	0	0	0	0	0	0	0	0	0	0	0	0	0	0
B30T1L10	0	0	0	0	0	0	0	0	0	0	0	0.0074705	0.00767741	0.00464396	0	0	0	0.0428031	0.0343478	0.0146744	0	0	0	0.0174105	0	0	0	0.0401544	0	0	0	0	0	0	0.057903	0.073828	0.125595
B36T1L10	0	0	0	0	0	0	0	0	0	0	0	0	0	0	0	0	0	0	0.00705228	0	0.0317583	0.0329581	0.0631192	0	0.0511035	0.0847679	0.0838193	0	0.0215495	0.0241316	0.0425843	0.0571187	0.0691857	0.12556	0.0856205	0.113829	0.0828101
B81T1L10	0	0	0	0	0	0	0	0	0	0	0	0.00437	0.0027489	0	0	0	0	0	0	0	0	0	0	0	0	0	0	0	0	0	0	0	0	0.0415877	0.158088	0.00991904	0
B70T1B5	0	0	0	0	0	0	0	0	0.0233383	0.125751	0	0	0	0	0	0	0	0	0	0	0	0	0	0	0	0	0	0	0	0	0	0	0	0	0	0	0
B15T1B3	0	0.0157729	0	0	0	0	0.0271948	0.0229464	0.0337537	0	0	0	0.0214998	0.00481327	0.0285036	0.0214734	0	0	0	0	0	0	0	0	0	0	0	0	0	0	0	0	0	0	0	0	0
B104T1B8	0	0	0	0	0	0	0	0	0	0	0	0.0108395	0.0323514	0.21483	0	0	0	0.0292348	0	0	0	0	0	0	0	0	0	0	0	0	0	0	0	0	0	0	0
B27D1T2	0.056345	0.0463671	0.0180385	0.0257557	0.116487	0.0737053	0.0472381	0.0598791	0.0519471	0.0713977	0.0197277	0.0259279	0.0252714	0.038498	0.0718354	0.0496615	0	0	0	0	0	0	0	0	0	0	0	0	0	0	0	0	0	0	0	0	0
B11D1T1	0.0193703	0.0305087	0.0712748	0.069016	0.0461317	0.018196	0	0	0	0	0	0	0	0	0	0	0	0	0	0	0	0	0	0	0	0	0	0	0	0	0	0	0	0	0	0	0
B102T1L10	0	0	0	0	0	0	0	0	0	0	0	0	0.00238622	0	0	0	0	0.0168447	0.00803499	0	0.0291311	0.0278316	0.018411	0	0.0306155	0	0	0	0.0252554	0.0345921	0.0412153	0.0349496	0	0.0671973	0.0854109	0.0752321	0.0300421
B46T1B8	0	0	0	0	0	0	0	0	0	0	0	0	0.075439	0.0240615	0	0	0	0	0	0	0	0	0	0	0	0	0	0	0	0	0	0	0	0	0	0	0
B70T3L11	0	0	0	0	0	0	0	0	0	0	0	0	0	0	0	0	0	0	0.0128385	0	0.0313388	0.0279794	0.0225725	0.198796	0	0	0	0.0533014	0	0.0182132	0.0200879	0	0	0.0253836	0.0246994	0.0121382	0
B68T1B8	0	0	0.0137741	0.0178363	0.0367278	0	0.0638256	0.076571	0.158497	0.0874895	0.0335519	0.0500847	0.126902	0.0860255	0.130837	0.103405	0.146381	0.0515909	0.0230155	0.0661915	0	0	0	0	0	0	0	0	0	0	0	0	0	0	0	0	0
B28T3L14	0	0	0	0	0	0	0	0	0	0	0	0	0	0	0	0	0	0	0	0	0.0113996	0	0	0	0	0	0	0	0.0461631	0.0376337	0.0564031	0	0	0	0	0	0
B103T1L10	0	0	0	0	0	0	0	0	0	0	0	0	0	0	0	0	0	0	0	0	0	0	0	0	0	0	0	0	0	0	0	0	0	0.0212292	0.0175645	0.0784114	0.0784716
B48T3L14	0	0	0	0	0	0	0	0	0	0	0	0	0	0	0	0	0	0	0	0	0.0214798	0.031204	0.0590585	0.0171595	0.046393	0.0733037	0.123924	0	0.0579471	0.0278861	0.0577277	0.107165	0.169928	0.0384225	0.0493216	0.080548	0.0398324
B94T1B8	0	0	0	0	0	0.0176711	0	0	0	0	0.0135567	0.0466903	0.0269174	0.12552	0	0	0	0	0	0	0	0	0	0	0	0	0	0	0	0	0	0	0	0	0	0	0
B66T3L14	0	0	0	0	0	0	0	0	0	0.0110296	0	0	0	0	0	0	0	0	0	0	0.122676	0.0801714	0	0	0.0598952	0	0	0	0.137591	0.101141	0.126194	0.0392171	0	0.0689008	0	0	0
B30T3L11	0	0	0	0	0	0	0	0	0	0	0	0	0	0	0	0	0	0	0	0	0.0319581	0.0229765	0.0508282	0.039325	0.0205392	0.0320637	0.0323837	0.0150513	0	0.0133003	0.0147991	0	0	0.018362	0.0146186	0.010693	0.0116183
B6D1T1	0.0345213	0	0.0450299	0.0520909	0	0	0.0192698	0.0181529	0.0295283	0	0	0	0	0	0.0145738	0.0224936	0	0	0	0	0	0	0	0	0	0	0	0	0	0	0	0	0	0	0	0	0
B18T1B8	0	0	0	0	0	0	0.0202707	0.0244168	0.0223687	0.0138517	0.0319457	0.0464686	0.050736	0.0369988	0.0377203	0.0248547	0	0.0172968	0.0125429	0.0204606	0.0163517	0.00948097	0	0	0	0	0	0	0.0208688	0.0145645	0.0176797	0	0	0.0182978	0.0166696	0	0
B80T1B8	0	0.0155878	0.00937116	0	0	0	0.0480528	0.0393463	0.0544637	0.0250698	0	0	0.068418	0.028551	0.0507849	0.119553	0	0	0	0	0	0	0	0	0	0	0	0	0	0	0	0	0	0	0	0	0
B23T1B5	0	0	0	0	0	0	0	0	0	0	0.28211	0.0579616	0.00566693	0.00851107	0	0	0	0	0.0127336	0	0	0	0	0	0	0	0	0	0	0	0	0	0	0	0.00761706	0.0130199	0
B23D1T1	0.120078	0.108025	0.116381	0.189766	0.186213	0.149418	0.0377154	0.0301954	0.0748298	0.0989838	0.0272676	0.0154943	0.154527	0.0228762	0.0278541	0.0312797	0	0	0	0	0	0	0	0	0	0	0	0	0	0	0	0	0	0	0	0	0
B10T1B10	0	0	0	0	0	0	0	0	0	0	0	0	0.00579039	0.010729	0	0	0	0.0359431	0.157995	0	0	0	0	0	0	0	0	0	0	0	0	0	0	0	0	0	0
B1T1B3	0	0	0	0	0.0177501	0.022962	0.0494694	0.051674	0.0491806	0.144605	0.0513563	0.024392	0.0559816	0.0263136	0.113359	0.0948221	0.0806823	0.0424056	0.0375407	0.0266991	0	0	0	0	0	0	0	0	0	0	0	0	0	0	0	0	0
B39T3L8	0	0	0	0	0	0	0	0	0	0	0	0	0	0	0	0	0	0	0	0	0.0140981	0.0329238	0.0535373	0.0197489	0.0281141	0.134222	0.0635216	0.0199716	0	0	0	0.0689414	0.0610612	0	0.0305629	0.0789781	0.0174442
B6T1L6	0	0	0	0	0	0	0.0824734	0.0507085	0.0340619	0	0	0	0	0	0.119417	0.450681	0	0	0	0	0	0	0	0	0	0	0	0	0	0	0	0	0	0	0	0	0
B57T1L10	0	0	0	0	0	0	0	0	0.0104611	0	0	0	0	0	0.0209658	0.0528422	0	0.0959597	0.0203048	0.0127275	0.0822044	0.0813959	0.0379485	0.0665648	0.0541096	0.0604024	0	0.0293645	0.0570624	0.0513514	0.0537816	0.0512113	0.0349241	0.101631	0.0993952	0.134254	0.0531696
B13T3L8	0	0	0	0	0	0	0	0	0	0	0	0	0	0	0	0	0	0	0	0	0	0	0	0.032335	0	0	0	0.107983	0	0	0	0	0	0	0	0	0
B21D1T1	0.204563	0.131849	0.059358	0.143004	0.13823	0.12068	0.0540882	0.0430877	0.209971	0.241791	0.318685	0.168783	0.136308	0.126221	0.067398	0.0450996	0.222764	0.0350965	0	0	0	0	0	0	0	0	0	0	0	0	0	0	0	0	0	0	0
B40T1B5	0	0	0	0	0	0	0	0	0.0194736	0.0244483	0.0707663	0.0796004	0.0369126	0.0448068	0.0117954	0	0	0	0	0	0	0	0	0	0	0	0	0	0	0	0	0	0	0	0	0	0
B30T3L14	0	0	0	0	0	0	0	0	0	0	0	0	0.0176241	0.10182	0	0	0	0.0171214	0.0259947	0	0.0244781	0.0262096	0	0	0.0358135	0	0	0	0.0509388	0.0441335	0.0840786	0.0250923	0	0.0319031	0.0354016	0.0105333	0
B91T1B8	0	0.0321418	0	0	0.0356785	0.199896	0	0	0.023091	0.133355	0.343894	0.384332	0.51645	1.12217	0.060181	0	0.175308	0.138439	0.184635	0.0705466	0	0	0	0	0	0	0	0	0	0	0	0	0	0	0.0101369	0	0
B18T1B10	0	0	0	0	0	0.0319499	0	0.0253602	0.026363	0.0388501	0.0746222	0.0555907	0.0969376	0.134395	0.0482172	0.0346717	0.124572	0.221431	0.345508	0.0805579	0	0	0	0	0	0.0289959	0	0	0	0	0	0	0	0	0.0227291	0.0254589	0
B40T1B10	0	0	0.00752063	0.0106732	0	0	0.0339774	0.0397838	0.017663	0.012201	0.0165976	0.0769567	0.0249062	0.0394436	0.0262461	0.02708	0.340536	0.191434	0.0850684	0.0832222	0	0	0	0	0	0	0	0	0	0	0	0	0	0	0	0	0
B104T3L11	0	0	0	0	0	0	0	0	0	0	0	0	0	0	0	0	0	0	0	0	0.0409574	0.032181	0.0299102	0	0.0310446	0.0173517	0	0	0.0196589	0.0203066	0.0239327	0.0260693	0	0.0321392	0.0296363	0.00883097	0
B31T3L11	0	0	0	0	0	0	0	0	0.0074173	0	0	0	0.0121534	0.0120403	0	0	0	0.112554	0.0391386	0.0326374	0.163938	0.116843	0	0	0.0490698	0	0	0	0.0399715	0.0876915	0.0800953	0	0	0.0547247	0.0140298	0.0102791	0.0212296
B65T1B8	0	0	0	0	0	0	0	0	0	0	0	0	0.179729	0.12909	0	0	0	0	0	0	0	0	0	0	0	0	0	0	0	0	0	0	0	0	0	0	0
B33T3L8	0	0	0	0	0	0	0	0	0	0	0	0	0	0	0	0	0	0	0	0	0.0170526	0.0291544	0.0692584	0.0428119	0.0995633	0.190745	0.405659	0.0173804	0	0.0214324	0.0365837	0.0763521	0.18043	0.0221538	0.0369201	0.032853	0.0765961
B66T1B8	0	0	0	0	0	0	0	0	0	0	0	0.00953743	0.0217211	0.116779	0	0	0	0	0	0	0	0	0	0	0	0	0	0	0	0	0	0	0	0	0	0	0
B69T1L10	0	0	0	0	0	0	0	0	0	0	0	0	0	0	0	0	0	0	0	0	0.00959152	0	0.0169381	0.0136424	0	0.030061	0	0	0	0	0.00985723	0	0	0.0389088	0.0351045	0.0367204	0.036255
B59T3L14	0	0	0	0	0	0	0	0	0	0.0263757	0	0	0.0155869	0.0325344	0.0197005	0.045123	0	0	0	0	0	0.00973797	0.0277283	0	0	0.0615275	0	0	0.212373	0.0319625	0.0201912	0.0573097	0	0	0.0196849	0.0328717	0
B29T3L11	0	0	0	0	0	0	0	0	0	0	0	0	0	0	0	0	0	0	0	0	0	0	0.0611329	0.141863	0	0	0.0930327	0	0	0	0	0	0.116257	0	0.0113776	0.0277784	0.0302291
B65T3L11	0	0	0	0	0	0	0	0	0	0	0	0	0	0	0	0	0	0	0	0	0.0260583	0.0868698	0.219792	0.252255	0.0860133	0.166134	0.113949	0.202681	0	0.0244477	0.0372448	0.109357	0.0859683	0.0469664	0.194739	0.197511	0.144022
B11T1B3	0.0216942	0.0145295	0.0112987	0.0150675	0.022023	0.0114429	0.108476	0.0976294	0.0325324	0	0	0	0	0	0.013848	0.0316849	0	0	0	0	0	0	0	0	0	0	0	0	0	0	0	0	0	0	0	0	0
B47T1L10	0	0	0	0	0	0	0	0	0	0	0	0	0	0	0	0	0	0	0	0	0	0	0.025912	0.00882585	0	0.0528243	0.211898	0	0	0	0	0	0	0	0.0421124	0.245459	0.44429
B24T1B8	0	0	0	0	0	0	0.0240458	0.0212026	0.0202682	0	0	0.00709002	0.0316047	0.0388365	0.0250276	0.0148015	0.0656369	0	0	0	0	0	0	0	0	0	0	0	0	0	0	0	0	0	0	0	0
B11T1L10	0	0	0	0	0	0	0	0	0	0	0	0	0	0.00409709	0.0139494	0	0	0	0.12215	0	0.0233646	0.0216213	0.0574526	0	0.0248859	0.027817	0	0	0.0413255	0.0261311	0.0364079	0.0413498	0	0.0443061	0.105463	0.382648	0.0150495
B21T3L8	0	0	0	0	0	0	0	0	0	0	0	0	0	0	0	0	0	0	0	0	0	0	0	0.401416	0	0	0	0.375259	0	0	0	0	0	0	0	0	0
B25T1B8	0	0	0	0	0	0	0.040288	0.0376548	0.0254113	0.0202387	0.0193252	0.0551277	0.0218016	0.0304952	0.0325541	0.0362258	0	0.0149705	0.0133254	0.0239749	0	0	0	0	0	0	0	0	0	0	0	0	0	0	0	0	0
B29T3L8	0	0	0	0	0	0	0	0	0	0	0	0	0	0	0	0	0	0	0	0	0	0.011908	0.0545285	0.0391356	0	0.15922	0.293563	0.0154641	0	0	0	0	0.179027	0	0	0.101723	0
B38T3L11	0	0	0	0	0	0	0	0	0	0	0.0156047	0.00388262	0.0121797	0.00331211	0	0	0	0.0598125	0.117799	0	0.0545083	0.0839218	0.044549	0.0136767	0.0291534	0.0193078	0	0.0131448	0	0.0224065	0.0149298	0	0	0.0261862	0.0380689	0.238238	0.0694812
B12T3L14	0	0	0	0	0	0	0	0	0	0	0	0	0	0	0	0	0	0	0	0	0.100779	0.0851957	0.0142488	0	0.150594	0.105291	0.034738	0	0.209118	0.118564	0.190959	0.142638	0	0.146154	0.099017	0.0089041	0
B26T1L10	0	0	0	0	0	0	0	0	0	0	0	0	0	0	0.00944786	0	0	0	0	0.0199583	0.0163738	0.0174507	0.0247287	0	0	0.0287538	0	0	0	0.0165209	0.0174584	0.0280095	0	0.0567771	0.0441068	0.0249534	0
B101T1L10	0	0	0	0	0	0	0	0	0	0	0	0	0	0	0.0117611	0.0205028	0	0	0	0	0.073948	0.100549	0.0868943	0	0.0904821	0.112114	0.059908	0	0.127539	0.0767861	0.0893648	0.108397	0.0579991	0.125633	0.0980878	0.0480013	0.0442343
B105T1B8	0	0	0	0	0	0	0	0	0	0	0	0	0.0850093	0	0	0	0	0	0	0.0285192	0	0	0	0	0	0	0	0	0	0	0	0	0	0	0	0	0
B20T3L8	0	0	0	0	0	0	0	0	0	0	0	0	0	0	0	0	0	0	0	0	0.0109728	0.0124837	0.0155725	0	0.0314669	0.0709503	0	0.020187	0	0.0134638	0	0	0	0	0.0267967	0	0.0480693
B30T3L8	0	0	0	0	0	0	0	0	0	0	0	0	0	0	0	0	0	0.0257933	0.0174767	0	0	0	0.106927	0.0569581	0	0.111214	0.0494715	0.086894	0	0	0	0.0531561	0.0435171	0	0.0275762	0.0706153	0.0265544
B33T1L10	0	0	0	0	0	0	0	0	0	0	0	0	0	0	0	0	0	0	0	0	0	0	0.0191656	0	0	0	0	0.0216499	0	0	0.0132918	0	0	0.0251652	0.028309	0.0667324	0.0662048
B91T3L11	0	0	0	0	0	0	0	0	0	0	0	0	0	0	0	0	0	0	0	0	0	0	0	0.354814	0	0	0	0.172007	0	0	0	0	0	0	0	0	0
B27T3L8	0	0	0	0	0	0	0	0	0	0	0	0	0	0	0	0	0	0	0	0	0	0	0.0170456	0.0301085	0.0335907	0.189341	0.0573968	0.251232	0	0	0	0.089172	0.0375084	0	0.0172759	0	0.0169364
B79T1B8	0	0	0	0	0	0	0	0	0	0	0	0	0.00298118	0.131189	0	0	0	0	0	0	0	0	0	0	0	0	0	0	0	0	0	0	0	0	0	0	0
B92T1B8	0	0	0	0	0	0.0216994	0	0	0	0	0	0	0.00788933	0.0890488	0	0	0	0	0	0	0	0	0	0	0	0	0	0	0	0	0	0	0	0	0	0	0
B58T1B5	0.0931197	0.0492348	0.0440024	0.086768	0.196302	0.0309031	0.0282102	0.0492245	0.126135	0.196419	0.188396	0.264647	0.143088	0.23249	0.0612768	0.0319469	0	0.0135992	0	0	0	0	0	0	0	0	0	0	0	0	0	0	0	0	0	0	0
B22T3L8	0	0	0	0	0	0	0	0	0	0	0	0	0	0	0	0	0	0	0	0	0	0	0	1.4502	0	0	0.525844	0.0983543	0	0	0	0	0.359079	0	0	0	0.0229569
B15T3L11	0	0	0	0	0	0	0	0	0	0	0	0	0	0	0	0	0	0	0	0	0.0101046	0.0227818	0.0619082	0.0139281	0	0.0254897	0.0344897	0	0	0	0	0.0321645	0.0272707	0.0154426	0.0609786	0.0883448	0.0269477
B21T1B5	0	0	0	0	0	0	0	0	0	0	0.06704	0.0809203	0.00310499	0.0198661	0	0	0	0	0	0	0	0	0	0	0	0	0	0	0	0	0	0	0	0	0	0	0
B11T1B8	0	0	0	0	0	0	0	0	0.00909347	0	0	0.0218058	0.040973	0.0445895	0	0	0	0	0	0	0	0	0	0	0	0	0	0	0	0	0	0	0	0	0	0	0
B75T3L11	0	0	0	0	0	0	0	0	0	0	0	0	0.0169253	0.00544939	0	0	0	0	0	0	0.0341586	0.020352	0.0458814	0.199638	0	0.0211764	0.0397757	0.0598691	0.0297978	0	0.024362	0	0.034956	0	0	0.0147949	0.0517393
B74T3L11	0	0	0	0	0	0	0	0	0	0	0	0	0	0	0	0	0	0	0	0	0	0	0	0.127594	0	0	0	0.071963	0	0	0	0	0	0	0.00789867	0.0193467	0
B18T1B5	0.0192374	0	0.00924492	0.0125676	0.0374144	0.0190778	0	0	0.0358345	0.0989408	0.0701901	0.0220546	0.0629211	0.04702	0.0185992	0	0	0	0	0	0	0	0	0	0	0	0	0	0	0	0	0	0	0	0	0	0
B92T3L11	0	0	0	0	0	0	0	0	0	0	0	0.0125693	0	0	0	0	0	0.0527999	0.124721	0.0256775	0.15087	0.155677	0.847559	0.222274	0.183449	0.287323	0.251591	0.0833597	0.0942287	0.0849108	0.154232	0.350289	0.455553	0.190797	0.422799	0.410262	0.32889
B32T3L8	0	0	0	0	0	0	0	0	0	0	0	0	0	0	0	0	0	0	0	0	0	0	0	0.0580558	0	0	0	0.12443	0	0	0	0	0	0	0	0	0
B16T1B3	0.113418	0.134927	0.510993	0.315572	0.0349003	0	0.783019	0.369601	0.143849	0.013145	0	0	0.00397418	0.0026308	0.408349	0.921349	0	0	0	0	0	0	0	0	0	0	0	0	0	0	0	0	0	0	0	0	0
B20T1B11	0.0243513	0.0506532	0.00788717	0.0114787	0.0194882	0.0401456	0.0301583	0.0403143	0.0360957	0.0326366	0.0683307	0.0674904	0.0664472	0.0772366	0.0671809	0.0588383	0.0941967	0.0520542	0.126052	0.606211	0	0	0	0	0	0	0	0	0	0	0	0	0	0	0	0	0
B76T1L10	0	0	0	0	0	0	0	0	0	0	0	0	0	0.0052657	0	0	0	0	0.0284462	0	0	0.0139598	0.0363375	0.0135773	0.0697571	0.140789	0.0335656	0	0	0	0.0131107	0.0746862	0.0264315	0.0596526	0.0414899	0.188419	0.0241291
B73T1B5	0	0.0174372	0	0	0.0270917	0.0663973	0	0	0	0.0431906	0.298334	0.141589	0.284344	0.389511	0.0391272	0.0295691	0	0.088231	0.154379	0.110935	0	0	0	0	0	0	0	0	0	0	0	0	0	0	0	0	0
B11D1T2	0.0211635	0.0446797	0	0	0.0712171	0.0786009	0	0	0.0205791	0.0158602	0	0	0.0191013	0.00604312	0.0177942	0	0	0	0	0	0	0	0	0	0	0	0	0	0	0	0	0	0	0	0	0	0
B54T3L11	0	0	0	0	0	0	0	0.0306979	0.011207	0.0116975	0	0.006672	0.0036994	0.00682703	0.0230071	0	0.0980248	0.0320044	0	0.0414353	0.0463646	0.0564604	0.0513621	0	0.0934909	0.0905764	0.0550789	0	0.0384778	0.0447259	0.0729908	0.100509	0.0705883	0.0799036	0.110855	0.0551815	0.0427307
B21T1B11	0	0	0	0	0	0	0	0	0	0	0	0	0	0	0	0	0	0	0	1.18251	0	0	0	0	0	0	0	0	0	0	0	0	0	0	0	0	0
B37T1B5	0	0	0	0	0	0	0.0205059	0.0232595	0.0315309	0.0342973	0.0827471	0.211159	0.0619369	0.0724549	0.0302372	0.0240771	0	0.0344453	0.0440696	0	0	0	0	0	0	0	0	0	0	0	0	0	0	0	0	0	0
B3T1B10	0	0	0	0	0	0	0	0	0.0283371	0.0320927	0.0226759	0.0499223	0.0252064	0.019154	0.0565167	0.0364723	0.254949	0.128393	0.113149	0.0517559	0.111766	0.0937374	0.0721848	0.046941	0.0934021	0.0692194	0.0366483	0.0498593	0.0727694	0.0879758	0.127637	0.113886	0.0682613	0.1582	0.217064	0.201361	0.106794
B38T3L14	0	0	0	0	0	0	0	0	0	0	0	0	0	0	0	0	0	0	0	0	0.105229	0.0837087	0	0	0.0828872	0.0208791	0	0	0.142404	0.115239	0.127835	0.0669525	0	0.111105	0.0428126	0.0150068	0
B17T1L10	0	0	0	0	0	0	0	0	0	0.019733	0	0	0	0	0	0	0	0	0.0161903	0	0.026589	0.0250737	0.0547168	0.0225757	0.0532817	0.0580107	0.0789731	0	0.0308272	0.0336785	0.0448579	0.052034	0.0882478	0.0798523	0.0572183	0.0865001	0.0273757
B52T3L14	0	0	0	0	0	0	0	0	0	0	0	0	0	0	0	0	0	0	0	0	0.00983396	0.0122786	0.0124395	0	0	0.0189111	0	0	0.0253146	0.0205815	0.0402383	0.054722	0	0	0.0325024	0.0101533	0.0145864
B35T1L10	0	0	0	0	0	0	0	0	0	0	0	0	0	0	0	0	0	0	0	0	0.0348116	0.0328167	0.025597	0	0.0442354	0.0378558	0	0	0.0385	0.0399655	0.0446498	0.0465565	0	0.0478847	0.0564112	0.0443374	0.024259
B5T1B11	0	0	0	0	0	0	0	0	0	0	0	0	0	0	0	0	0	0	0	0.896678	0	0	0	0	0	0	0	0	0	0	0	0	0	0	0	0	0
B52T3L11	0	0	0	0	0	0	0	0	0	0.0114654	0	0	0	0	0.0151763	0.0148172	0	0	0	0	0	0	0.819781	0.0431282	0	0	0.0649964	0	0.0753855	0.0444555	0	0	0.201788	0	0.0183521	0.0766123	0.0172443
B17D1T2	0	0	0	0	0	0.179064	0	0	0	0	0	0.00562424	0.0694206	0.0192554	0	0	0	0.0187011	0	0	0	0	0	0	0	0	0	0	0	0	0	0	0	0	0.0113596	0	0
B107T1L10	0	0	0	0	0	0	0	0.0195414	0	0	0	0	0	0	0.0154029	0	0	0	0	0.0554846	0.0223099	0.0199858	0	0	0.0575664	0.0275122	0	0	0.0294223	0.0300164	0.0292729	0	0	0.0915636	0.0580375	0.0599436	0.0247523
B67T1L10	0	0	0	0	0	0	0	0	0	0	0	0	0	0	0	0	0	0	0	0	0.0151344	0.0179305	0.0241156	0	0.0236056	0.030744	0	0	0	0.0147341	0.0242292	0.0349719	0	0.0337317	0.0940627	0.0321899	0.0495439
B13T3L14	0	0	0	0	0	0	0	0	0	0	0	0	0	0	0	0	0	0	0	0	0.0186326	0.0166654	0	0	0.0218863	0	0	0	0.054042	0.0342794	0.0536176	0.0475516	0	0.0171698	0.0117796	0.00853176	0
B31T1B10	0	0	0	0	0	0	0	0	0	0	0	0	0.00711224	0.0101522	0	0	0.0970454	0.0675661	0.081016	0	0	0	0	0	0	0	0	0	0	0	0	0	0	0	0	0	0
B19T1B10	0	0	0	0	0	0	0.020884	0.0308541	0.0210523	0	0	0.0152416	0.0155235	0	0.157786	0.0695856	0.125699	0.0973496	0.206794	0.355012	0	0	0	0	0	0	0	0	0	0	0	0	0	0	0	0	0
B40T1L10	0	0	0	0	0	0	0	0	0	0	0	0	0	0	0	0	0	0	0	0	0.0228035	0.0310327	0.141249	0	0.0527969	0.107312	0.152088	0	0.0256684	0.0268016	0.0463816	0.0832356	0.26928	0.0627929	0.119973	0.41116	0.377234
B8D1T1	0.0893502	0.0472647	0.130611	0.149645	0.037599	0	0.0590251	0.067634	0.0704225	0.048209	0	0.0133864	0	0	0.0446127	0.0824432	0	0	0	0	0	0	0	0	0	0	0	0	0	0	0	0	0	0	0	0	0
B26D1T2	0	0	0	0	0.0745452	0.197659	0	0	0	0	0	0.00747243	0.00639694	0.00846855	0	0	0	0	0	0	0	0	0	0	0	0	0	0	0	0	0	0	0	0	0	0	0
B13T1B10	0	0	0	0	0	0	0	0	0	0	0.0225303	0.00638021	0.0173381	0.00438516	0	0	0	0.156189	0.401006	0	0.0460195	0.0679761	0.0336806	0	0.0327084	0	0	0.0182898	0	0.0238942	0.0163747	0	0	0.0275019	0.0433619	0.298542	0.0919076
B49T1L10	0	0	0	0	0	0	0	0	0	0	0	0	0	0	0	0	0	0	0	0	0.0282692	0.0716174	0.123301	0.0370442	0.0256566	0.130572	0.0615189	0.0136764	0.0219125	0.0141169	0.0205076	0.126071	0.106238	0.0409457	0.074857	0.348727	0.0579937
B83T1B8	0	0	0	0	0	0	0.0177	0	0.0192362	0.014846	0.0144682	0.0114195	0.0581543	0.0352071	0.0336714	0.0285291	0.072552	0.0183769	0.00755531	0	0.0132381	0	0	0	0	0	0	0	0.0238909	0.0213684	0.0149391	0	0	0	0	0	0
B56T1B8	0	0	0	0	0	0	0	0	0	0	0	0	0.119211	0	0	0	0	0	0	0.0256401	0	0	0	0	0	0	0	0	0	0	0	0	0	0	0	0	0
B37T3L11	0	0	0	0	0	0	0	0	0	0	0	0	0	0	0	0	0	0	0	0	0.0443896	0.0493752	0.0541913	0	0.0461292	0.0571769	0.0431543	0	0.0639268	0.0313733	0.0487654	0.0679962	0.0320656	0.0421949	0.0374026	0.0377581	0.0263982
B31T3L8	0	0	0	0	0	0	0	0	0	0	0	0	0	0	0	0	0	0	0	0	0	0.0133986	0.0532215	0.0143005	0.0253301	0.103807	0.091766	0.0173904	0	0	0	0.0395497	0.066833	0	0.0150388	0.0195374	0.0138724
B31T1B8	0	0	0	0	0	0.0171193	0	0	0	0.00914713	0	0	0.0527135	0.0679655	0.0144157	0	0	0	0	0	0	0	0	0	0	0	0	0	0	0	0	0	0	0	0	0	0
B103T1B8	0	0	0	0	0	0	0	0	0	0	0	0	0.0351408	0.12763	0	0	0	0	0	0	0	0	0	0	0	0	0	0	0	0	0	0	0	0	0	0	0
B16T1B5	0	0	0	0	0.0332438	0.0229355	0.0674595	0.0500741	0.0387488	0.0373057	0.0775879	0.0558843	0.0433417	0.0208125	0.0159809	0	0	0	0	0	0	0	0	0	0	0	0	0	0	0	0	0	0	0	0	0	0
B3MC02	0.100631	0.0744082	0.0152232	0.0235343	0.027682	0.0174865	0	0	0.0213313	0.0221859	0.0228858	0.0148743	0.0194751	0.0170934	0.0121282	0	0	0	0.012107	0	0	0	0	0	0	0	0	0	0	0	0	0	0	0	0	0	0
B6T1B3	0	0.0334479	0	0	0.0323813	0.0118412	0.0618226	0.0485354	0.020537	0.062086	0.0635044	0.0172033	0.0364032	0.0474487	0.036632	0.0701147	0.0714727	0	0	0	0	0	0	0	0	0	0	0	0	0	0	0	0	0	0	0	0
B97T1B8	0	0	0	0	0.0279315	0	0	0	0	0	0	0.00481319	0.059505	0.0156082	0	0	0.0702081	0.195132	0.120567	0.0298976	0.0560581	0.0638322	0.106726	0.0408496	0.0542472	0.0423583	0.0418754	0.0444833	0.0193503	0.0476719	0.0398003	0.0516488	0.0463394	0.128715	0.168	0.0451315	0.152813
B25D1T2	0	0.0528213	0	0.0100787	0.0660479	0.467634	0	0	0.0278592	0.167052	0.512385	0.573887	0.199553	0.417301	0.068257	0.01506	0.2704	0.237647	0.326406	0.114441	0.00907776	0.0118932	0	0	0	0	0	0	0	0.0116775	0.015903	0	0	0	0.0183429	0.0103446	0.0159898
B6T1L10	0	0	0	0	0	0	0	0	0	0	0	0	0.00275623	0	0	0	0	0	0	0	0	0.0228426	0	0	0	0	0	0	0	0	0	0	0	0	0	0.151533	0.0202751
B57T1B5	0	0	0	0	0	0.0221777	0	0.0266423	0.023447	0.0837121	0.0912506	0.0753951	0.0444534	0.0421957	0.025434	0	0.0678249	0	0.018754	0	0	0	0	0	0	0	0	0	0	0	0	0	0	0	0	0	0
B51T1L10	0	0	0	0	0	0	0	0	0	0.0227183	0	0	0.0144179	0.0291603	0.0169978	0.0361619	0	0	0	0	0	0.00897624	0.0353403	0	0.0202655	0.0945003	0.0354813	0	0.0507298	0.011725	0	0.0625568	0	0	0.148275	0.0683669	0
B5D1T1	0.0245458	0.0124281	0.04742	0.0546813	0	0	0	0	0	0	0	0	0	0	0	0	0	0	0	0	0	0	0	0	0	0	0	0	0	0	0	0	0	0	0	0	0
B58T3L14	0	0	0	0	0	0	0	0	0	0	0	0.00492278	0.00972665	0.0112099	0	0	0.0660675	0.0419475	0.042812	0.049477	0.12897	0.103197	0.0509884	0	0.134485	0.0230831	0	0	0.201489	0.148545	0.180991	0.1018	0	0.308528	0.0957484	0.0946815	0.0212119
B45T1B8	0	0	0	0	0	0	0	0	0	0	0	0	0.034363	0.127243	0	0	0	0	0	0	0	0	0	0	0	0	0	0	0	0	0	0	0	0	0	0	0
B90T1B8	0	0	0	0	0	0	0	0	0	0	0	0	0.0134571	0.0737207	0	0	0	0	0	0	0	0	0	0	0	0	0	0	0	0	0	0	0	0	0	0	0
B23D1T2	0	0	0	0	0	0.216488	0	0	0	0	0	0	0	0	0	0	0	0	0	0	0	0	0	0	0	0	0	0	0	0	0	0	0	0	0	0	0
B89T3L11	0	0	0	0	0	0	0	0	0	0	0	0	0	0	0	0	0	0	0	0	0.0174013	0.019953	0.0561984	0.0285985	0	0.0414391	0.0412149	0.0155493	0	0	0.0147516	0.0353677	0.0752906	0	0.0108842	0.0151428	0
B73T1B8	0	0	0	0	0	0	0	0	0	0	0	0	0.00852926	0.112895	0	0	0	0	0	0	0	0	0	0	0	0	0	0	0	0	0	0	0	0	0	0	0
B15MC02	0.181823	0.271778	0.0617448	0.130916	0.988201	2.29655	0.151563	0.206301	0.590677	2.87513	2.37913	1.62125	2.93797	1.31339	0.260481	0.0563788	1.73917	2.08526	1.37512	0.259539	0	0	0	0	0	0	0	0	0	0	0	0	0	0	0	0	0
B9T1L10	0	0	0	0	0	0	0	0	0	0	0	0	0	0	0	0	0	0	0	0	0	0	0	0	0	0	0	0	0	0	0	0	0	0.0165674	0.0121498	0.0387543	0.452204
B44T1B8	0	0	0	0	0	0.0127949	0	0	0.0348827	0	0.0693456	0.069913	0.167167	0.242101	0.00932277	0	0.175136	0.0305991	0.0164759	0.0461801	0.0368131	0.0249939	0	0	0.0296899	0	0	0	0.0255114	0.0279044	0.0203591	0	0	0.0544856	0.0507471	0	0.0196731
B8T3L11	0	0	0	0	0	0	0	0	0	0	0	0	0	0	0	0	0	0	0	0	0.0618067	0.0564549	0	0	0.0263794	0	0	0	0	0.0277573	0.0294897	0	0	0	0.0191374	0.0516105	0
B36T1B8	0	0	0	0	0	0.0120055	0	0	0	0	0	0	0.0357533	0.0779541	0	0	0	0	0	0	0	0	0	0	0	0	0	0	0	0	0	0	0	0	0	0	0
B78T1L10	0	0	0	0	0	0	0	0	0	0	0	0	0	0	0	0	0	0	0	0	0.0485369	0.124757	0.164315	0	0.0875488	0.132992	0.086854	0	0.0525057	0.0514757	0.0907838	0.204005	0.0951314	0.0998582	0.203024	0.121623	0.0851988
B9T3L8	0	0	0	0	0	0	0	0	0	0	0	0	0.00322415	0.00759354	0	0	0	0	0	0	0	0	0	0.107324	0	0	0	0.403702	0	0	0	0	0	0	0	0	0
B108T1L10	0	0	0	0	0	0	0	0	0	0	0	0	0	0	0	0	0	0	0	0	0.01107	0.0193788	0.0463471	0.0266136	0.0366562	0.0389948	0.0469059	0	0	0.0117995	0.0380017	0.0632978	0.0436663	0.0196816	0.0251814	0.187346	0
B49T1B5	0	0	0	0	0	0	0	0	0	0	0	0.132439	0.0104701	0.027322	0	0	0	0	0	0	0	0	0	0	0	0	0	0	0	0	0	0	0	0	0	0	0
B1MC02	0.0277952	0.161001	0	0	0	0	0	0	0	0	0	0	0.00557138	0.00857416	0	0	0	0	0	0	0	0	0	0	0	0	0	0	0	0	0	0	0	0	0	0	0
B44T1B5	0	0	0	0	0	0	0.0211956	0.0266807	0.0477752	0.0443485	0.0186795	0.0722324	0.00816032	0.0135101	0.0604239	0.0371174	0	0	0	0	0	0	0	0	0	0	0	0	0	0	0	0	0	0	0	0	0
B7T1B11	0	0	0	0	0.0813251	0.159674	0.066335	0.0616412	0.0861837	0.296276	0.244513	0.210642	0.276092	0.134382	0.174414	0.156916	0.357211	0.308282	0.242366	0.446436	1.2418	0.868939	0.372194	0.0488989	0.725168	0.701886	0.505647	0	0.656367	1.17282	0.795153	0.536394	0.470578	0.790576	0.75981	0.682033	0.241751
B88T1L10	0	0	0	0	0	0.0102234	0	0	0	0	0	0.00482756	0.00376263	0	0	0	0.117148	0.0405328	0	0	0.0807277	0.00936568	0	0	0.0255088	0	0	0	0.0242738	0.0330455	0.0383264	0	0	0.282003	0.203162	0	0
B5T3L11	0	0	0	0	0	0	0	0	0	0	0	0	0	0	0	0	0	0	0	0	0	0	0	0.34945	0	0	0	0.16331	0	0	0	0	0	0	0	0	0
B84T3L11	0	0	0	0	0	0	0	0	0.0102516	0	0.0193475	0.0237592	0.0320107	0.0418518	0	0	0.0555437	0.117553	0.0608962	0.21519	0.405419	0.246514	0.0739615	0.0453251	0.216473	0	0	0.0301831	0.252237	0.210215	0.22555	0	0	0.516112	0.512375	0.0422265	0.121048
B58T1B8	0	0	0	0.0116545	0	0.0120622	0	0	0.0716034	0.149866	0.23635	0.2937	0.378716	0.180394	0	0	0	0	0	0	0	0	0	0	0	0	0	0	0	0	0	0	0	0	0	0	0
B93T1B8	0.0625365	0.0241221	0.0586758	0.0852589	0.121534	0.121497	0.278591	0.338041	0.233331	0.178129	0.0715518	0.117636	0.328639	0.509794	0.295121	0.35083	0.0919833	0.028126	0.0127988	0.0259234	0	0	0	0	0	0	0	0	0	0	0	0	0	0	0	0	0
B10T3L11	0	0	0	0	0	0	0	0	0	0	0	0	0	0	0	0	0	0	0	0	0	0	0	0.209077	0	0	0	0.0856451	0	0	0	0	0	0	0	0	0
B6T1B8	0	0	0	0	0	0	0	0	0	0	0	0	0.0482968	0.0285644	0	0	0	0	0	0	0	0	0	0	0	0	0	0	0	0	0	0	0	0	0	0	0
B45T1L10	0	0	0	0	0	0	0	0	0	0	0.0375296	0.00929599	0.0145489	0.00674452	0	0	0	0.0333655	0.0352621	0	0.0446716	0.177932	0.0654155	0	0.0234738	0	0	0	0	0.023125	0.0362837	0.0330983	0	0.0934163	0.248738	0.0930808	0
B4T1B8	0	0	0	0	0	0	0	0	0	0	0	0	0.148612	0.0785256	0	0	0	0	0	0	0	0	0	0	0	0	0	0	0	0	0	0	0	0	0	0	0
B63T3L11	0	0	0	0	0	0	0	0	0	0	0	0	0.00305671	0.00490572	0.0115337	0	0	0	0.0126328	0	0.0528114	0.0386484	0.151112	0.0272403	0.031578	0.0871441	0.0777601	0	0.0493172	0.0380611	0.0470622	0.0494529	0.108759	0.0536366	0.0599522	0.0336176	0.062661
B1D1T2	0.0326634	0.0197684	0.0088735	0.0140012	0.142894	0.0372641	0	0	0.00817923	0.021995	0.0229554	0.00668449	0.0107525	0.0197559	0	0	0	0	0	0	0	0	0	0	0	0	0	0	0	0	0	0	0	0	0	0	0
B56T3L14	0	0	0	0	0	0	0.0181446	0	0.00767994	0	0	0	0.00388029	0.00793201	0.0631463	0.0947606	0	0	0.0183665	0.0393015	0.146755	0.12331	0.0560011	0	0.158205	0.0687173	0	0	0.258851	0.130771	0.173999	0.0965737	0	0.173086	0.066022	0.0415136	0.0192937
B64T1B5	0	0	0	0	0	0.00949311	0	0	0.0093785	0.0423141	0.014603	0.110865	0.0243985	0.0172856	0	0	0	0	0	0	0	0	0	0	0	0	0	0	0	0	0	0	0	0	0	0	0
B1T1B10	0	0	0	0	0	0	0	0	0	0	0	0	0	0	0	0	0	0.331764	0.33517	0	0	0	0	0	0	0	0	0	0	0	0	0	0	0	0	0	0
B1T1B8	0	0	0	0	0	0	0	0	0.0256243	0.0271433	0.0519676	0	0.0688856	0.0652579	0	0	0	0	0.00824283	0	0	0	0	0	0	0	0	0	0	0	0	0	0	0	0	0	0
B10T1L6	0	0	0	0	0	0	0	0	0	0	0	0	0.00328593	0.00505835	0.0682079	0.0315322	0	0	0	0	0	0	0	0	0	0	0	0	0	0	0	0	0	0	0	0	0
B51T3L14	0	0	0	0	0	0	0	0	0	0	0	0	0	0	0	0	0	0	0	0	0.0455048	0.0261239	0	0	0.0276513	0	0	0	0.132195	0.0507287	0.0763515	0	0	0.0373536	0	0	0
B38T1L10	0	0	0	0	0	0	0	0	0	0	0	0	0	0	0	0	0	0	0	0	0.0191078	0.0203999	0.0533057	0	0.041229	0.0786551	0.0723561	0.0137483	0.0472135	0.0250134	0.0367773	0.0880191	0.0510833	0.0466082	0.1007	0.0952923	0.0569658
B48T1B5	0	0	0	0	0	0	0	0	0	0	0	0.155204	0	0	0	0	0	0	0	0	0	0	0	0	0	0	0	0	0	0	0	0	0	0	0	0	0
B71T3L11	0	0	0	0	0	0	0	0	0	0	0	0	0	0	0	0	0	0	0	0	0	0	0	0.291825	0	0	0	0.0505437	0	0	0	0	0	0	0	0	0.128595
B65T1B5	0.025313	0	0.0231358	0.0318764	0.0527514	0.0387554	0.103968	0.12284	0.0839368	0.0601365	0.0487438	0.15263	0.104923	0.167143	0.0883276	0.100861	0.0727172	0.0321923	0.0178649	0.0323677	0	0	0	0	0	0	0	0	0	0	0	0	0	0	0	0	0
B66T1B5	0	0	0	0	0	0	0	0	0	0	0.0600315	0.104839	0.00256739	0.0456217	0.0124093	0	0	0	0	0	0	0	0	0	0	0	0	0	0	0	0	0	0	0	0	0	0
B19D1T2	0.149595	0.100389	0.0292658	0.0733078	0.155236	0.218404	0.0417141	0.0319329	0.155956	0.184337	0.242731	0.122993	0.108571	0.0963386	0.0446052	0.0299264	0.163718	0.0260108	0	0	0	0	0	0	0	0	0	0	0	0	0	0	0	0	0	0	0
B87T1B8	0	0	0	0	0	0	0	0	0	0.0625144	0.0255976	0.0277414	0.00598584	0.0947092	0	0	0	0	0	0	0	0	0	0	0	0	0	0	0	0	0	0	0	0	0.0119346	0	0
B62T3L11	0	0	0	0	0	0	0	0	0	0	0	0	0	0	0.0182662	0.0322405	0	0	0	0	0.201812	0.187823	0.0626191	0	0.153937	0.0840223	0.0359923	0	0.295721	0.163075	0.209755	0.145799	0.03439	0.162255	0.0764407	0.0288717	0.0180174
B13D1T1	0	0	0.0180331	0.0401069	0.0195127	0.0250586	0	0	0.0191128	0.0361875	0.0330985	0.0204224	0.0247688	0.0157764	0	0	0	0	0	0	0	0	0	0	0	0	0	0	0	0	0	0	0	0	0	0	0
B53T3L14	0	0	0	0	0	0	0	0	0	0	0	0	0	0	0	0	0	0	0	0	0.0198806	0.0495938	0.120856	0.0890961	0.0649727	0.130461	0.120136	0.0822552	0.0451623	0.0333889	0.0637774	0.130433	0.0732973	0.0431386	0.134954	0.125238	0.0941924
B60T3L14	0	0	0	0	0	0	0	0	0	0	0	0	0	0	0	0	0	0	0	0	0.0216191	0.0293057	0.0589103	0.026077	0.0670675	0.107256	0.201536	0	0.0410794	0.0352129	0.0661338	0.104075	0.156444	0.0293457	0.0421029	0.0344167	0.0618622
B2T3L11	0	0	0	0	0	0	0	0	0	0	0	0	0	0	0	0	0	0	0	0	0.0489913	0.0472391	0.0209898	0	0.0245411	0.0255178	0	0	0.021487	0.0256307	0.0246253	0	0	0.0172523	0.0126795	0	0
B27T1B10	0	0	0	0	0	0	0	0.0377142	0.0111607	0.0141239	0.0388423	0.0544819	0.0213209	0.0526086	0.0364478	0.0222611	0.122303	0.347828	0.456167	0.2297	0.0127459	0.0189836	0.0219094	0	0.0249273	0.031439	0	0	0	0.0137564	0.0205206	0.0312372	0	0.0241094	0.0484148	0.0995957	0.0516498
B14T1B10	0	0	0	0	0	0	0	0	0	0	0	0	0	0.00396968	0.0105591	0	0	0.0241087	0.225108	0	0.0106038	0.00892931	0.0221619	0	0	0	0	0	0.0199299	0.0125438	0.0143939	0	0	0.015595	0.0383162	0.086759	0
B9D1T1	0.0294291	0	0.0381928	0.0612887	0.0341225	0.0102401	0	0	0.0222871	0.0151206	0	0	0.00704411	0.00755906	0	0	0	0	0	0	0	0	0	0	0	0	0	0	0	0	0	0	0	0	0	0	0
B37T1B8	0	0	0	0	0	0	0	0	0	0.0315784	0.0493474	0.0333323	0.119246	0.105512	0.0104035	0	0	0	0.0194419	0	0	0	0	0	0	0	0	0	0	0	0	0	0	0	0	0	0
B51T1B5	0.0263124	0.0234904	0.0187261	0.0258836	0.108407	0.0793397	0.0614948	0.0454517	0.0574778	0.13483	0.114958	0.11199	0.0866272	0.0341564	0.105435	0.116434	0	0.103381	0.0718694	0	0	0	0	0	0	0	0	0	0	0	0	0	0	0	0	0	0
B26T3L8	0	0	0	0	0	0	0	0	0	0	0	0	0	0	0	0	0	0	0	0	0.0130734	0.013469	0.0371014	0.026534	0.0455096	0.121749	0.133443	0	0	0	0.0162175	0.0351261	0.0860407	0	0.0204025	0.0166054	0
B4T1B10	0	0	0	0	0	0	0	0	0	0	0	0	0	0	0	0	0	3.16345	2.18219	0	0	0	0	0	0	0	0	0	0	0	0	0	0	0	0	0	0
B22D1T2	0	0.0594327	0.0109335	0.0228513	0.0398646	0.31144	0	0	0	0	0.0996603	0.0123813	0.110868	0.21835	0	0	0	0	0	0	0	0	0	0	0	0	0	0	0	0	0	0	0	0	0	0	0
B23T3L11	0	0	0	0	0	0	0	0	0	0	0	0	0	0	0	0	0	0	0	0	0.119632	0.0278985	0	0	0.0331171	0	0	0	0.103194	0.0590238	0.0533628	0	0	0.0334344	0	0.00893229	0
B18T1L6	0	0	0	0	0	0	0.020323	0	0	0	0	0.012951	0.00787865	0.00820027	0.230886	0	0	0	0	0	0	0	0	0	0	0	0	0	0	0	0	0	0	0	0	0	0
B71T1B8	0	0	0	0	0	0	0	0	0.0106018	0	0.0335756	0.0217914	0.100564	0.0419537	0	0	0.0569676	0.0370712	0.0309818	0	0	0	0	0	0	0	0	0	0	0	0	0	0	0	0	0	0
B6T1B5	0.0351295	0.0277512	0.0126406	0.0197592	0.0352413	0.0302663	0.0560032	0.0547906	0.0977536	0.106433	0.0876526	0.152673	0.0668472	0.0663853	0.11763	0.0792933	0.130262	0.0567092	0.0521771	0.0437232	0.0337421	0.0301063	0.0220773	0.0205606	0.0368258	0.0256613	0	0.0182484	0.0228356	0.0301839	0.0378745	0	0.0309457	0.0502047	0.0590434	0.0484423	0.0310847
B25T1L6	0	0.0271505	0	0	0	0.0392764	0.0323507	0.0377287	0.0289491	0.0341753	0.0429824	0.0393003	0.00675226	0.0632547	0.145743	0.142072	0.0889229	0.0164959	0	0.191186	0	0	0	0	0	0	0	0	0	0	0	0	0	0	0	0	0
B15D1T1	0	0.0157442	0.0706172	0.0497109	0	0	0.0321413	0.0276928	0.018745	0.0149381	0	0.0189833	0.00355199	0.00411691	0	0	0	0	0	0	0	0	0	0	0	0	0	0	0	0	0	0	0	0	0	0	0
B19T1B3	0	0.017178	0.0136132	0	0	0	0.050939	0.0438333	0.0102142	0	0	0	0	0	0.0172134	0.0323034	0	0	0	0	0	0	0	0	0	0	0	0	0	0	0	0	0	0	0	0	0
B34T3L14	0	0	0	0	0	0	0	0	0	0	0	0	0.00238367	0	0	0	0	0	0	0	0.0198047	0.0259344	0.012311	0	0.0213799	0.0178075	0	0	0.0525704	0.0211685	0.0371246	0.0310845	0	0.055951	0.0209286	0.0122413	0
B105T1L10	0	0	0	0	0	0	0	0	0	0	0	0	0	0	0	0	0	0	0	0	0.0428892	0.0676158	0.0337146	0.0156887	0.0721498	0.0557947	0.031139	0.019727	0.0351781	0.0479287	0.0823179	0.109218	0.0332485	0.0665674	0.113806	0.158143	0.112509
B85T1B8	0	0	0	0	0	0	0	0	0	0	0	0	0.0255015	0.101847	0	0	0	0	0	0	0	0	0	0	0	0	0	0	0	0	0	0	0	0	0	0	0
B67T1B5	0	0	0	0	0	0	0	0	0.0153602	0	0.0867577	0.0209432	0.0142788	0.0148679	0	0	0	0	0	0	0	0	0	0	0	0	0	0	0	0	0	0	0	0	0	0	0
B2T1B11	0	0	0	0	0	0	0	0	0	0	0	0	0	0	0	0	0	0	0	0.234978	0	0	0	0	0	0	0	0	0	0	0	0	0	0	0	0	0
B6T3L8	0	0	0	0	0	0	0	0	0	0	0	0	0	0	0	0	0	0	0	0	0	0	0	0.294493	0	0	0	0.653015	0	0	0	0	0	0	0	0	0.0195772
B37T1L10	0	0	0	0	0	0	0	0	0	0	0	0	0.00883951	0.00553089	0	0	0	0.0151105	0.0225032	0	0.0169004	0.0156358	0	0	0.023771	0	0	0	0	0.0201229	0.0259735	0	0	0.053308	0.0540561	0.0296202	0.0211011
B75T1B5	0	0	0	0	0	0	0.0192104	0.020033	0.0116683	0.00982075	0	0.0616128	0	0.0216126	0.0199548	0.0355815	0	0	0	0	0	0	0	0	0	0	0	0	0	0	0	0	0	0	0	0	0
B10T1B5	0.0493771	0.0539408	0.190167	0.116888	0	0	0.336376	0.171272	0.117452	0.0110933	0	0	0	0	0.155649	0.32631	0	0	0	0	0	0	0	0	0	0	0	0	0	0	0	0	0	0	0	0	0
B22D1T1	0.165628	0.105885	0.134303	0.148773	0.205026	0	0.0301459	0.0200717	0.0396802	0	0	0	0	0	0.0115583	0.0227051	0	0	0	0	0	0	0	0	0	0	0	0	0	0	0	0	0	0	0	0	0
B102T3L11	0	0	0	0	0	0	0	0	0	0	0	0	0	0.00406855	0	0	0	0	0	0	0.0745713	0.0753602	0.075399	0.0110963	0.0489963	0.0373861	0	0	0.0729955	0.0507645	0.0591767	0.0393427	0	0.0505903	0.0350254	0.0337803	0.0160879
B24T3L14	0	0	0	0	0	0	0	0	0.00828005	0	0	0	0.0157373	0.00414689	0	0	0	0	0	0	0.0167026	0.0114119	0	0	0.0464161	0	0	0	0.0401355	0.0445638	0.0435814	0	0	0.0220856	0.016364	0	0
B93T1L10	0	0	0	0	0	0	0	0	0	0	0	0	0	0	0	0	0	0	0	0	0	0	0	0	0	0	0	0	0	0	0	0	0	0	0.0109837	0.0379821	0.207205
B24T1B5	0.017848	0.0218224	0	0	0	0.0145998	0	0	0.0668431	0	0.0524012	0.0202983	0.0369148	0.0463242	0	0	0	0	0	0	0	0	0	0	0	0	0	0	0	0	0	0	0	0	0	0	0
B98T3L11	0	0	0	0	0	0	0	0	0	0	0	0	0	0	0	0	0	0	0	0	0	0.0154796	0.0275931	0.0386544	0	0.0445757	0	0.0919129	0	0	0	0	0	0	0.0122292	0.00962354	0
B17T1B5	0	0	0	0	0	0	0	0	0	0	0	0.0709743	0	0	0	0	0	0	0	0	0	0	0	0	0	0	0	0	0	0	0	0	0	0	0	0	0
B77T1L10	0	0	0	0	0	0	0	0	0	0	0	0	0	0	0	0	0	0	0	0	0.00887919	0.0263639	0.0919387	0.0229385	0.0244883	0.0687263	0.0938834	0.0237287	0	0	0.0155402	0.106743	0.0735459	0.0462519	0.22142	0.341583	0.100784
B28T3L8	0	0	0	0	0	0	0	0	0	0	0	0	0	0	0	0	0	0	0	0	0	0	0	0.0249569	0	0	0	0.163271	0	0	0	0	0	0	0	0	0
B18T3L8	0	0	0	0	0	0	0	0.0293541	0.0104285	0.0100322	0	0.00515924	0.00349605	0.00643098	0.0202927	0	0	0.0177658	0	0.0286702	0.0183491	0.0229925	0.0224762	0	0.0886228	0.0940079	0.0635548	0	0.0204164	0.0284632	0.0388527	0.0568913	0.0530371	0.0448565	0.0612578	0.031796	0.02821
B12D1T2	0	0	0	0	0.0326018	0.072803	0	0	0	0.0103895	0.0227348	0.0346006	0.0165533	0.0330903	0	0	0	0	0	0	0	0	0	0	0	0	0	0	0	0	0	0	0	0	0	0	0
B17T1B8	0	0	0	0	0	0.136271	0	0	0.0640828	0.0654804	0	0.00723498	0.424125	0.219868	0	0	0	0	0	0.0143388	0	0	0	0	0	0	0	0	0	0	0	0	0	0	0	0	0
B4T1B5	0.0253205	0	0.0117251	0.0169561	0.0869893	0	0.0187168	0	0.126842	0.0747746	0	0.0681772	0	0	0.0475102	0.0437245	0	0	0	0	0	0	0	0	0	0	0	0	0	0	0	0	0	0	0	0	0
B7T1B10	0	0	0	0	0	0	0.0245831	0.0231106	0.0100651	0.00914694	0.0178831	0.0527491	0.00332592	0.0174795	0.0100375	0	0	0.128535	0.167546	0.0281466	0	0	0	0	0	0	0	0	0	0	0	0	0	0	0	0	0
B46T3L11	0	0	0	0	0	0	0	0	0	0	0	0	0.00291052	0.00324642	0.00959138	0	0	0	0	0	0.0467154	0.0703123	0.0303607	0	0.0319271	0.0259318	0	0	0.0267863	0.01632	0.0230323	0	0	0.0929603	0.0343353	0.0194466	0
B62T1B5	0	0	0	0	0	0	0	0	0	0	0.682251	0.00615176	0	0	0	0	0	0	0	0	0	0	0	0	0	0	0	0	0	0	0	0	0	0	0	0	0
B26T1B5	0	0	0	0	0	0	0	0	0	0.0639885	0.0618172	0.0383699	0.0474545	0.0456026	0.00969018	0	0	0	0.0115218	0	0	0	0	0	0	0	0	0	0	0	0	0	0	0	0	0	0
B3T1L6	0	0	0.00800233	0.0106593	0	0.0103771	0.0632543	0.0602286	0.0279322	0.0280461	0	0.0174247	0.00627442	0.0363442	0.140319	0.244947	0	0	0	0	0.0143549	0	0	0.0697463	0	0	0	0.298868	0.180006	0.0282319	0.0122068	0	0	0.0157528	0.0160152	0.0181216	0
B58T3L11	0	0	0	0	0	0	0	0	0	0	0	0	0	0	0	0	0	0	0	0	0.0378176	0.0376306	0.0266552	0.0122447	0.0231692	0	0	0	0.018019	0.0249474	0.0299148	0.0252668	0	0.0277889	0.0391254	0.0346986	0.0140841
B96T3L11	0	0	0	0	0	0	0	0	0.00863492	0	0	0	0.0115653	0	0	0	0	0	0	0	0.0401644	0.0307919	0.0157602	0	0.0435641	0	0	0	0	0.0231184	0.0185064	0	0	0.0238541	0.0103672	0	0
B13D1T2	0	0.0203233	0	0	0.043469	0.14093	0	0	0.0123276	0	0.0147803	0.00468883	0.0288971	0.0274565	0	0	0	0	0	0	0	0	0	0	0	0	0	0	0	0	0	0	0	0	0	0	0
B81T1B5	0	0	0	0	0	0	0	0	0.0187674	0	0.155471	0.235343	0.0793049	0.0962631	0	0	0.188469	0.069046	0.0518836	0	0	0	0	0	0	0	0	0	0	0	0	0	0	0	0	0	0
B5D1T2	0.104897	0.220454	0.0615229	0.0750377	0.421534	0.351257	0.0492206	0.0330023	0.0522486	0.00999225	0.0756457	0.076755	0.0895188	0.201121	0.0214066	0.0359393	0	0	0	0	0	0	0	0	0	0	0	0	0	0	0	0	0	0	0	0	0
B61T3L14	0	0	0	0	0	0	0	0	0	0	0	0	0.00267685	0.00404912	0	0	0	0	0.00938087	0	0.0147878	0.0101065	0	0	0.0284943	0.0279918	0	0	0.0307734	0.0324874	0.0477249	0.0384479	0	0.0181741	0.0139494	0.0115705	0.0138449
B48T3L11	0	0	0	0	0	0	0	0	0	0	0	0	0.002729	0.00445195	0	0	0	0	0	0	0.00909138	0.0119366	0.0173859	0.0471783	0	0.0265254	0	0.0402869	0	0	0	0	0	0	0.00998342	0.0109651	0.0164014
B3D1T1	0.121625	0.0333088	0.0606667	0.0949604	0.113227	0.0310232	0	0	0	0	0	0	0.00673176	0.011058	0	0	0	0	0	0	0	0	0	0	0	0	0	0	0	0	0	0	0	0	0	0	0
B28D1T2	0.0300483	0	0	0	0.0249646	0.181075	0	0	0	0	0	0	0.00260179	0.00724795	0	0	0	0	0	0	0	0	0	0	0	0	0	0	0	0	0	0	0	0	0	0	0
B16T3L8	0	0	0	0	0	0	0	0	0	0	0	0	0.00290634	0	0	0	0	0	0	0	0.023404	0.0227744	0	0	0.0532943	0.0766931	0	0	0.0222826	0.0324036	0.0315793	0.0417512	0	0.0235806	0.0357708	0.0225664	0
B2D1T2	0.618295	0.142027	0.362959	0.589608	0.983243	0	0.164925	0.10729	0.944712	0.276052	0.0560823	0.117829	0.0183896	0.0174345	0.093732	0.026423	0	0	0	0	0	0	0	0	0	0	0	0	0	0	0	0	0	0	0	0	0
B59T3L11	0	0	0	0	0	0	0	0	0	0	0	0	0	0	0	0	0	0	0	0	0	0	0.025854	0.127156	0	0	0.04161	0.0333449	0	0	0	0	0.0370648	0	0.00947322	0.0144913	0
B100T1B8	0	0	0	0	0	0	0	0	0	0	0	0.0100856	0.00714683	0.12527	0	0	0	0	0	0	0	0	0	0	0	0	0	0	0	0	0	0	0	0	0	0	0
B68T1B5	0.0235294	0.0207307	0	0.0101858	0	0.0197691	0.0286169	0.0344591	0.0506757	0.0580905	0.103111	0.12633	0.0642335	0.0641175	0.0742396	0.0568705	0	0.0292043	0.0471862	0.0419879	0	0	0	0	0	0	0	0	0	0	0	0	0	0	0	0	0
B33T1B10	0	0	0	0	0	0	0	0	0	0	0	0	0.00230384	0	0	0	0.0842957	0.0550288	0.13775	0	0.0300495	0.0309478	0.0129924	0	0.034443	0.0187448	0	0	0.0192453	0.0260681	0.0310409	0	0	0.0436157	0.0302458	0.0216667	0
B18D1T1	0.348606	0.220296	0.16054	0.236526	0.237942	0.0220853	0.17235	0.166385	0.214648	0.330113	0.0860362	0.137496	0.106359	0.180232	0.28013	0.30359	0.0654712	0	0	0	0	0	0	0	0	0	0	0	0	0	0	0	0	0	0	0	0
B39T3L11	0	0	0	0	0	0	0	0	0	0	0	0	0.00676713	0.00415962	0	0	0	0.017114	0.0236628	0	0.0486857	0.0493857	0	0	0.031502	0	0	0	0.0216548	0.0261155	0.0363279	0	0	0.0282195	0.0317148	0.00921709	0
B89T1B8	0	0	0	0	0	0	0	0	0	0	0	0.0079623	0.0826751	0.0453009	0	0	0	0.0300865	0.0473763	0	0	0	0	0	0	0	0	0	0	0	0	0	0	0	0	0	0
B60T1B5	0	0	0	0	0	0	0	0	0	0	0.11021	0.0779907	0	0	0	0	0	0	0	0	0	0	0	0	0	0	0	0	0	0	0	0	0	0	0	0	0
B28T3L11	0	0	0	0	0	0	0	0	0.00944846	0	0	0.00444678	0.0231615	0.0169794	0	0	0.14155	0.0250066	0.013986	0.124404	0.139154	0.0508233	0	0	0.0717391	0	0	0	0.0758358	0.126148	0.117533	0	0	0.158034	0.0489421	0	0
B36T1B5	0	0	0	0	0	0.0117157	0	0	0.0381465	0	0.0274891	0.0767559	0.0524628	0.0491938	0	0	0	0	0	0	0	0	0	0	0	0	0	0	0	0	0	0	0	0	0	0	0
B28T1B5	0	0	0	0	0	0.0255168	0	0	0	0	0.0789604	0.0899506	0.00457115	0	0	0	0	0	0	0	0	0	0	0	0	0	0	0	0	0	0	0	0	0	0	0	0
B13T1L10	0	0	0	0	0	0	0	0	0	0	0	0	0	0	0	0	0	0	0	0	0.0232601	0.0366527	0.14274	0.0593848	0.108041	0.324905	0.410396	0.0248055	0.0253033	0.025095	0.0583461	0.274351	0.266159	0.0770818	0.143587	0.141364	0.0483283
B28T1B10	0	0	0	0	0	0	0	0	0	0	0	0	0.00835559	0.00738704	0	0	0.0748138	0.0679776	0.0974601	0	0.0103027	0.00993578	0	0	0	0	0	0	0	0.0126576	0.014276	0	0	0.0149126	0.0163441	0	0
B26T1L6	0	0	0	0	0	0	0.0479504	0.048659	0.028552	0.0142306	0	0.0201089	0.0284205	0.00662553	0.218718	0.224077	0	0	0	0.0203125	0	0	0	0	0	0	0	0	0	0	0	0	0	0	0	0	0
B45T3L14	0	0	0	0	0	0	0	0	0	0	0	0	0	0	0	0	0	0	0	0	0.0303243	0.026983	0	0	0.0270561	0	0	0	0.0290048	0.0464154	0.0599303	0.0290548	0	0	0.0190808	0.0458724	0
B24D1T1	0	0.0345161	0.0632507	0.0181643	0	0	0.0195691	0	0	0	0	0	0	0	0	0	0	0	0	0	0	0	0	0	0	0	0	0	0	0	0	0	0	0	0	0	0
B20D1T2	0.0780954	0.0892161	0.0562742	0.098117	0.179223	0.333499	0.0422492	0.0370963	0.0837112	0.131086	0.0445928	0.0201907	0.166225	0.0384426	0.0365371	0.0435315	0	0	0	0	0	0	0	0	0	0	0	0	0	0	0	0	0	0	0	0	0
B39T1B10	0	0	0	0	0	0	0	0	0	0	0	0	0	0	0	0	0	0.0639696	0.219777	0	0	0.0138229	0.0122393	0.0160951	0	0	0	0	0	0	0	0	0.0258332	0	0	0	0
B54T1B8	0	0	0	0	0	0	0	0	0	0.00915347	0.0183063	0.0361354	0.0378324	0.0427102	0	0	0	0.0142303	0.0123526	0.0134081	0	0	0	0	0	0	0	0	0	0	0	0	0	0	0	0	0
B18T1L10	0	0	0	0	0	0	0	0	0	0	0	0	0	0	0	0	0	0	0	0	0.0186724	0.030483	0.0407355	0	0.0448124	0.0943594	0.0322668	0	0.0306861	0.0202275	0.0388842	0.0829145	0	0.078296	0.0816309	0.235267	0.25692
B11T1B11	0	0	0	0	0	0	0	0	0.00742679	0	0.0148525	0.016701	0.023	0.0293742	0	0	0	0.069516	0.0386224	1.20139	0.134964	0.0845266	0.0258181	0.0167975	0.08721	0	0	0.0131387	0.0850032	0.0824169	0.0770152	0	0	0.190136	0.185986	0.0206759	0.0576134
B83T1L10	0	0	0	0	0	0	0	0	0	0	0	0.0170405	0.0157397	0.0271038	0	0	0	0	0.0164154	0.013606	0	0.0222237	0	0	0	0	0	0	0	0	0	0	0	0.0607121	0.388326	0.399859	0.195246
B12T1B5	0	0	0	0	0	0	0	0	0	0.011513	0.0359848	0.131198	0.0308629	0.0353089	0	0	0	0	0.00988776	0	0	0	0	0	0	0	0	0	0	0	0	0	0	0	0	0	0
B22T1B10	0	0	0	0	0	0	0	0	0	0	0	0	0	0	0	0	0.21348	0.282137	0.207783	0	0.0129275	0	0	0	0	0	0	0	0	0.0139829	0.0123907	0	0	0	0	0	0
B74T1B5	0	0	0	0	0	0	0.0260152	0.0334086	0.0347177	0.0171876	0.0454934	0.0932827	0.0320498	0.021136	0.0458089	0.0303919	0	0.0228463	0.0112114	0.0170447	0	0	0	0	0	0	0	0	0	0	0	0	0	0	0.0148087	0	0
B87T3L11	0	0	0	0	0	0	0	0	0	0	0	0	0.00284302	0	0	0	0	0	0.00817163	0	0.0389157	0.0392845	0.065383	0.0185665	0.028843	0.0257914	0	0	0.0219365	0.020346	0.0244134	0.0325233	0.054959	0.0369398	0.0276751	0.0550296	0.0583864
B69T1B5	0	0	0.00746429	0	0	0	0	0	0.0115387	0	0	0.0771372	0	0	0.0299368	0.0554005	0	0	0	0	0	0	0	0	0	0	0	0	0	0	0	0	0	0	0	0	0
B12T3L8	0	0	0	0	0	0	0	0	0.0112838	0.0111921	0	0.0195107	0.010076	0.0117482	0.0362052	0.0275928	0.0514253	0.0350456	0.0299614	0.0261198	0.180276	0.137324	0.172599	0.0858385	0.173008	0.181838	0.104983	0.068947	0.168928	0.146118	0.207711	0.241774	0.20925	0.157314	0.212291	0.188749	0.0899434
B5T3L8	0	0	0	0	0	0	0	0	0	0	0	0	0	0	0	0	0	0	0	0	0	0.00962638	0.0533533	0.0239154	0.035637	0.0635415	0.0450707	0.248509	0	0.0116247	0.0163768	0.034284	0.0558236	0.0316796	0.0280453	0	0
B72T1B8	0	0	0	0	0	0	0	0	0.0101725	0	0.0191315	0.0250266	0.0431527	0.0311433	0	0	0	0.0156022	0.0106897	0	0	0	0	0	0	0	0	0	0	0	0	0	0	0	0	0	0
B8T1L10	0	0	0	0	0	0	0	0	0	0	0	0	0	0	0	0	0	0	0	0	0	0	0.0161483	0	0	0	0	0	0	0	0	0	0	0.0240095	0.0101335	0.0291828	0.110379
B77T1B5	0.0324984	0.0324825	0.00798112	0	0.023121	0.0189235	0.0175088	0	0.0738392	0.0196077	0.0171038	0.0135418	0.0366292	0.00861884	0.0478381	0.030236	0	0.0187333	0.0120383	0	0	0	0	0	0	0	0	0	0	0	0	0	0	0	0	0	0
B20T1B5	0	0	0	0	0	0	0	0	0	0	0.0143059	0.0537125	0	0.00499788	0	0	0	0	0	0	0	0	0	0	0	0	0	0	0	0	0	0	0	0	0	0	0
B11T1B5	0	0	0	0	0	0	0	0	0	0	0	0.106804	0	0	0	0	0	0	0	0	0	0	0	0	0	0	0	0	0	0	0	0	0	0	0	0	0
B23T1B8	0	0	0	0	0	0	0	0	0	0	0.0200546	0.00346514	0.0816519	0.00663003	0	0	0	0	0	0	0	0	0	0	0	0	0	0	0	0	0	0	0	0	0	0	0
B27T1L10	0	0	0	0	0	0	0	0	0	0	0	0	0.00314419	0.00547138	0	0	0	0	0.0140195	0	0.029977	0.0217424	0.0862184	0.0163843	0.0242308	0.0681785	0.0523578	0	0.0347369	0.0276301	0.0327698	0.0382676	0.0770014	0.0585613	0.0733456	0.0494302	0.0864657
B59T1B8	0	0	0	0	0	0	0	0	0	0	0	0	0.270184	0	0	0	0	0	0	0	0	0	0	0	0	0	0	0	0	0	0	0	0	0	0	0	0
B61T3L11	0	0	0	0	0	0	0	0	0	0	0	0	0	0	0	0	0	0	0	0	0.110736	0.133166	0.1098	0.0100642	0.102654	0.058239	0.056281	0	0.158144	0.0829878	0.107167	0.0754198	0.114066	0.104898	0.040537	0.0199743	0.0181712
B14D1T2	0	0	0	0	0.0586578	0.0878211	0	0	0.0121901	0.00983408	0	0	0.0462233	0.0324122	0	0	0	0	0	0	0	0	0	0	0	0	0	0	0	0	0	0	0	0	0	0	0
B25T3L8	0	0	0	0	0	0	0	0	0	0	0	0	0	0	0	0	0	0	0	0	0.0168935	0.037062	0.103375	0.362096	0.0587509	0.118269	0.082852	0.644	0	0.0234307	0.0266464	0.0527502	0.0494345	0.0303563	0.108575	0.128106	0.134934
B76T1B5	0	0	0	0	0	0	0	0	0.0114797	0	0.0655967	0.221092	0.0562742	0.134126	0	0	0	0	0.00972892	0	0	0	0	0	0	0	0	0	0	0	0	0	0	0	0	0	0
B16D1T2	0.0369173	0.0667005	0.0386312	0.0365079	0.0410574	0.644696	0	0	0.0126931	0.0122323	0.0249496	0.0271758	0.0621653	0.115705	0	0	0	0	0	0	0	0	0	0	0	0	0	0	0	0	0	0	0	0	0	0	0
B7MC02	0.0737817	0.0591541	0.008152	0.0162627	0.0388377	0.0621914	0	0	0.00956576	0.0172835	0	0.00712319	0.0113322	0.00682669	0	0	0	0	0	0	0	0	0	0	0	0	0	0	0	0	0	0	0	0	0	0	0
B10T3L8	0	0	0	0	0	0	0	0	0	0	0	0	0	0	0.0141799	0.0215365	0	0	0	0	0.61375	0.431958	0.253621	0.119653	0.330758	0.32133	0.307862	0.106209	0.399224	0.433562	0.456206	0.317815	0.257783	0.50565	0.459754	0.571538	0.327121
B17T3L14	0	0	0	0	0	0	0	0	0	0	0	0	0	0	0	0	0	0	0	0	0.0275654	0.0206603	0.0126118	0	0.0345028	0	0	0	0.0451924	0.036304	0.0549158	0.0428812	0	0.0389565	0.0353812	0	0
B41T1L10	0	0	0	0	0	0	0	0	0	0	0	0	0	0	0	0	0	0	0	0	0	0	0.123145	0.130561	0	0.0293107	0.154298	0.0145437	0	0	0	0	0.198255	0	0.0419446	0.13281	0.12555
B7T3L8	0	0	0	0	0	0	0	0	0	0	0	0	0	0	0	0	0	0	0	0	0	0	0.0306238	0.0572993	0	0.0213968	0.161411	0.0288375	0	0	0	0	0.0847552	0	0.00649593	0.0156039	0.0189519
B32T1B10	0	0	0	0	0	0	0	0	0.0336816	0.0636236	0.0936523	0.280851	0.0175861	0.00632413	0.0848213	0.040734	0.363829	0.446283	0.395427	0.0465659	0	0	0	0	0	0	0	0	0	0	0	0	0	0	0	0	0
B64T3L11	0	0	0	0	0	0	0	0	0	0	0	0	0	0	0	0	0	0	0	0.0245526	0.265791	0.387202	0.0198417	0	0.275086	0.152002	0	0	0.424644	0.171162	0.251207	0.358038	0	0.244551	0.0417109	0.0269082	0
B39T1L10	0	0	0	0	0	0	0	0	0	0	0	0	0	0	0	0	0	0	0	0	0	0	0	0	0	0	0	0	0	0	0	0	0	0	0	0	0.273973
B14T1B11	0	0	0	0	0	0	0	0	0	0	0	0	0	0	0	0	0	0	0	1.01982	0	0	0	0	0	0	0	0	0	0	0	0	0	0	0	0.0441234	0
B43T3L14	0	0	0	0	0	0	0	0	0	0	0	0	0	0	0	0	0	0	0	0	0.065375	0.0159509	0	0	0.0393404	0	0	0	0.203039	0.0932535	0.0928902	0	0	0.0405414	0	0.0132012	0
B63T1B8	0	0	0	0	0	0	0	0	0	0	0	0.0111177	0.115079	0.163541	0	0	0	0	0.0183334	0	0	0	0	0	0	0	0	0	0	0	0	0	0	0	0	0	0
B6MC02	0.0376767	0.0342389	0	0	0	0	0	0	0.00827897	0	0	0	0	0	0	0	0	0	0	0	0	0	0	0	0	0	0	0	0	0	0	0	0	0	0	0	0
B13T1B11	0	0	0	0	0	0	0	0	0	0	0	0.00821835	0	0	0.0246826	0	0.0785292	0.0360914	0.0460101	0.293391	0.011105	0.0121281	0.0277323	0.0133621	0	0	0	0	0	0	0	0	0	0.0283125	0.0734475	0.0536874	0.0411708
B17T1L6	0	0	0	0	0	0	0.0313155	0.0284022	0.016324	0.0105531	0	0.00452523	0.00600057	0	0.135656	0.0583681	0.057586	0	0	0	0	0	0	0	0	0	0	0	0	0	0	0	0	0	0	0	0
B99T1L10	0	0	0	0	0	0	0	0	0	0	0	0	0.00217934	0	0	0	0	0	0	0.0132152	0.0332256	0	0	0	0.0219043	0	0	0	0	0.0172433	0.0244263	0	0	0.111085	0.0591204	0	0
B74T1L10	0	0	0	0	0	0.0258687	0	0	0	0	0	0.00702303	0.0726525	0.0205739	0	0	0.161106	0.120696	0.0196355	0	0.0241958	0.0141323	0.0183487	0	0.0649592	0.0167004	0	0	0.0226137	0.0480363	0.045806	0	0	0.0637598	0.164371	0.0403484	0.0181481
B44T3L11	0	0	0	0	0	0	0	0	0	0	0	0	0	0	0	0	0	0	0.00939159	0	0.0171444	0.0272473	0.0439786	0.0299823	0	0.0276697	0	0.0278028	0	0	0.0138449	0.0295476	0.0347602	0	0.020407	0.0274067	0.0136725
B3T3L11	0	0	0	0	0	0	0	0	0	0	0	0	0.00447415	0.00841748	0	0	0	0	0	0	0	0.0148014	0.206917	0.0289084	0	0.127477	0.102244	0	0	0	0	0.072758	0.114549	0	0.025752	0.0330072	0.0249653
B53T1L10	0	0	0	0	0	0	0	0	0	0	0	0	0	0	0	0	0	0	0	0	0	0	0	0	0	0	0	0	0	0	0	0	0	0	0	0	0.803541
B37T3L8	0	0	0	0	0	0	0	0	0	0	0	0	0	0	0	0	0	0	0	0	0	0	0	0.112603	0	0	0	0.164215	0	0	0	0	0	0	0	0	0
B48T1B8	0.019303	0	0.00991953	0.0136269	0.0400516	0.0216307	0	0	0.0271465	0.0782433	0.0275465	0.0107028	0.117431	0.0831598	0	0	0	0	0	0	0	0	0	0	0	0	0	0	0	0	0	0	0	0	0	0	0
B86T3L11	0	0	0	0	0	0	0	0	0	0	0	0	0	0	0	0	0	0	0	0	0.00829872	0.009639	0.0295247	0.0340359	0	0	0	0	0	0	0	0	0	0	0	0.0124782	0
B34T3L8	0	0	0	0	0	0	0	0	0	0	0	0.00524451	0.0231403	0.00721525	0	0	0.0839511	0.188299	0.172643	0.0443803	0.174967	0.21507	0.443786	0.163443	0.175003	0.172564	0.170244	0.203084	0.0559818	0.124217	0.129745	0.219593	0.163003	0.409084	0.634054	0.218039	0.671327
B87T1L10	0	0	0	0	0	0	0	0	0	0	0	0	0	0	0	0	0	0	0	0	0.0166124	0.0146289	0.0162161	0	0.0385619	0.0366411	0	0	0.0229835	0.018014	0.0300335	0.0447735	0	0.0626405	0.0950234	0	0.0190949
B12T1B3	0.0177666	0	0	0	0	0	0.0540936	0.0649475	0.0335312	0.0351704	0.0407924	0.0466315	0.0469812	0.0430555	0.0558498	0.0472372	0	0.0239568	0.0374581	0.0243597	0	0	0	0	0	0	0	0	0	0	0	0	0	0	0	0	0
B56T1L10	0	0	0	0	0	0	0	0	0	0	0	0	0	0.00396719	0	0	0	0	0.00903098	0	0.0094411	0.0141628	0.0222865	0.01794	0.0333756	0.0504129	0	0.0265077	0	0.0126179	0.0189769	0.0331293	0	0.0349931	0.0364572	0.0455703	0.0698365
B3T1L10	0	0	0	0	0	0	0	0	0.00719148	0	0	0.0285856	0.0176455	0	0.0287643	0.0236692	0	0.0502221	0.0405398	0.017371	0.0387908	0.0654617	0.0175009	0.0194412	0.0248868	0	0	0	0.0198414	0.0143962	0.0274165	0	0	0.165305	0.119654	0.0150879	0.0211886
B19T1B11	0	0	0	0	0	0	0	0	0	0	0	0	0.00408791	0.0137352	0	0	0	0	0	0.468485	0	0	0	0	0	0	0	0	0	0	0	0	0	0	0	0	0
B9T1B11	0	0	0	0	0	0	0	0	0	0	0	0	0.00336288	0	0	0	0	0	0	0.384343	0	0	0	0	0	0	0	0	0	0	0	0	0	0	0	0	0
B16T1B10	0.0179703	0.0306676	0	0	0	0.0257189	0.0249786	0.033225	0.0335704	0.0340747	0.0673408	0.0738984	0.0607577	0.0735917	0.0682216	0.0543167	0.111418	0.0911205	0.163633	0.10115	0	0	0	0	0	0	0	0	0	0	0	0	0	0	0	0	0
B8T1B5	0	0	0	0	0	0	0	0	0.0120906	0.0370739	0	0.0329365	0.00636543	0.0029852	0.0185189	0	0	0	0	0	0.0102986	0.00870272	0.0117356	0	0	0	0	0	0	0	0	0	0	0	0.00816835	0.01504	0.0163395
B4T3L11	0	0	0	0	0	0	0	0	0	0	0	0	0	0	0	0	0	0	0	0	0.0126755	0.0261074	0.0385783	0	0	0	0	0	0	0	0	0	0	0	0.00707687	0.00815374	0
B25T1L10	0	0	0	0	0	0	0	0	0	0	0	0	0	0	0	0	0	0	0	0	0.0654147	0.0800923	0.106903	0.02065	0.0631042	0.12218	0.0747763	0	0.0374374	0.033625	0.052261	0.0863377	0.0617223	0.0960029	0.103548	0.104584	0.0852065
B12T1L6	0	0.0147359	0	0.00994621	0	0.0209792	0.0249951	0	0.0585042	0.0273685	0.217013	0.227636	0.133122	0.424247	0.135328	0.0789288	0	0	0	0.0247222	0	0	0	0	0	0	0	0	0	0	0	0	0	0	0	0	0
B13MC02	0.089881	0.07663	0.0110376	0.0179153	0.0552248	0.0122837	0	0	0.0102089	0.0330007	0.0242329	0.00659689	0.011773	0.0193991	0	0.0265796	0	0	0	0	0	0	0	0	0	0	0	0	0	0	0	0	0	0	0	0	0
B3T1B8	0	0	0	0	0	0	0	0	0	0	0	0	0.087956	0	0	0	0	0	0	0	0	0	0	0	0	0	0	0	0	0	0	0	0	0	0	0	0
B25T1B5	0	0	0	0	0	0	0	0	0.0127434	0	0.0312104	0.0562426	0.0367615	0.0348473	0.0143661	0	0	0.0171436	0.0179204	0.0627428	0	0	0	0	0	0	0	0	0	0	0	0	0	0	0.00642466	0	0
B10D1T1	0.0686303	0.0675757	0.166901	0.176273	0.0426213	0	0.0649148	0.0463099	0.0359875	0	0	0	0	0	0.0216066	0	0	0	0	0	0	0	0	0	0	0	0	0	0	0	0	0	0	0	0	0	0
B3T1B5	0	0	0	0	0	0	0	0	0.0362832	0.0201639	0.0458809	0.0142737	0.016368	0.0139006	0.0120842	0.0163484	0	0	0.0170508	0	0	0	0	0	0	0	0	0	0	0	0	0	0	0	0	0	0
B24T1B10	0.0191645	0.0194515	0	0	0.0188737	0.0181517	0	0	0.0375431	0.00861677	0	0.0082026	0.0274039	0.00562566	0.0512792	0.0269543	0.146975	0.169057	0.140704	0	0	0	0	0	0	0	0	0	0	0	0	0	0	0	0	0	0
B2T1B3	0.0369209	0.0381155	0.0301881	0.0515182	0.0912683	0.068865	0.166879	0.162677	0.387702	0.850992	0.137845	0.063078	0.403065	0.0651082	0.27257	0.260994	0.0716632	0	0	0	0	0	0	0	0	0	0	0	0	0	0	0	0	0	0	0	0
B20D1T1	0.0623594	0.0441484	0.0718784	0.0904854	0.0683455	0.0322746	0.0259383	0.0211102	0.0153509	0	0	0	0	0	0	0	0	0	0	0	0	0	0	0	0	0	0	0	0	0	0	0	0	0	0	0	0
B100T3L11	0	0	0	0	0	0	0	0	0	0	0	0	0	0	0	0	0	0	0	0	0.0339655	0.0752419	0	0.0677386	0.0270762	0.032673	0	0.12618	0.0211195	0.0122902	0.0207764	0	0	0	0.0225025	0.0243188	0.0183726
B41T1B8	0	0	0	0	0	0	0	0	0	0	0	0	0.0155332	0.0768713	0	0	0	0	0	0	0	0	0	0	0	0	0	0	0	0	0	0	0	0	0	0	0
B2T1B5	0	0	0	0	0	0	0	0	0.0170651	0.0203687	0	0.0215737	0.0181144	0.0212713	0.00936142	0.0159595	0	0	0.0235644	0	0	0	0	0	0	0	0	0	0	0	0	0	0	0	0	0	0
B109T1L10	0	0	0	0	0	0	0	0	0	0	0	0	0	0	0	0	0	0	0	0	0.0254301	0.0219876	0	0	0.0235243	0	0	0	0.026238	0.0172197	0.0252229	0	0	0.0786204	0.0586021	0	0
B51T1B8	0	0	0	0	0	0	0	0	0.0120765	0.0312425	0.0313773	0.0197877	0.0350587	0.0242965	0.00950109	0	0	0	0	0	0	0	0	0	0	0	0	0	0	0	0	0	0	0	0	0	0
B40T1B8	0	0	0	0	0.0257164	0.0368627	0.0455557	0.0470823	0.0742763	0.330258	0.0815838	0.0280656	0.161443	0.0815005	0.172329	0.147083	0.0574907	0.0315773	0.029022	0.0204498	0	0	0	0	0	0	0	0	0	0	0	0	0	0	0	0	0
B15T1B11	0	0	0	0	0	0	0	0	0	0	0	0.00581034	0.00809618	0.00818465	0	0	0	0.015587	0.0192043	1.48176	0	0	0	0	0	0	0	0	0	0	0	0	0	0	0	0	0
B72T1L10	0	0	0	0	0	0	0	0	0	0	0	0.00508787	0.00192887	0.00653828	0	0	0	0	0.0132218	0	0.00880126	0	0	0	0	0	0	0	0	0	0	0	0	0.0351518	0.0682631	0.208439	0.0235476
B28T1B8	0	0	0	0	0	0	0	0	0.010036	0	0	0	0.420039	0.0748746	0	0	0	0	0	0	0	0	0	0	0	0	0	0	0	0	0	0	0	0	0	0	0
B84T1L10	0	0	0	0	0	0	0	0	0	0	0	0	0	0	0	0	0	0	0	0.033648	0	0	0	0	0	0	0	0	0	0	0	0	0	0	0.0173202	0.214447	0.029397
B12D1T1	0.599822	0.15995	0.621892	0.934314	0.531468	0	0.166297	0.118303	0.552675	0.0699537	0	0.0201758	0.00434843	0	0.0209998	0	0	0	0	0	0	0	0	0	0	0	0	0	0	0	0	0	0	0	0	0	0
B20T3L14	0	0	0	0	0	0	0	0	0	0	0	0	0	0	0	0	0	0	0	0	0.0390637	0.0269659	0	0	0.0323111	0.0211892	0	0	0.059966	0.0661263	0.0745	0.0383422	0	0.0602669	0.0158797	0	0
B83T3L11	0	0	0	0	0	0	0	0	0	0	0	0	0	0	0	0	0	0	0	0	0	0	0	0.352965	0	0	0	0.502432	0	0	0	0	0	0	0	0	0.0195322
B72T3L11	0	0	0	0	0	0	0	0	0	0	0	0	0	0	0	0	0	0	0	0	0.0256488	0.0620336	0.0391972	0	0	0	0	0	0	0	0	0	0	0.0493341	0.0569871	0.0396058	0.0204872
B37T1B10	0	0	0	0	0	0	0	0	0.0105318	0.0172628	0.0294723	0.0443669	0.0328752	0.0530208	0.020246	0	0.128678	0.062587	0.102494	0.0302097	0	0	0	0	0	0	0	0	0	0	0	0	0	0	0.014061	0.0169098	0
B110T1L10	0	0	0	0	0	0	0	0	0	0	0	0	0	0	0	0	0	0	0	0	0	0	0.0179485	0.0143249	0	0	0	0	0	0	0	0	0.0332973	0	0	0.0978942	0.375403
B15T1B10	0	0	0	0	0	0	0	0	0	0	0	0.0242843	0.020628	0.0211296	0.0143853	0	0.0935616	0.103247	0.0664941	0	0.00926818	0.0134272	0	0	0	0	0	0	0	0	0	0	0	0.0225075	0.0193087	0	0
B85T1L10	0	0	0	0	0.0310426	0.0440455	0.047059	0.0323213	0.0566202	0.0145735	0.424955	0.822989	0.328638	0.79367	0.121169	0.23485	0.430266	0.359336	0.30594	0.423266	0.128572	0.161899	0.0239837	0.0279042	0.183337	0.02053	0	0.0153238	0.10681	0.0651247	0.128151	0	0	0.451483	0.309039	0.113607	0.225689
B95T1B8	0	0.0163116	0	0	0	0.0187288	0	0	0.01042	0.0464309	0.0758142	0.0150109	0.0719687	0.0755208	0.0202076	0	0	0	0	0	0	0	0	0	0	0	0	0	0	0	0	0	0	0	0	0	0
B23T3L8	0	0	0	0	0	0	0	0	0	0	0	0	0	0	0	0	0	0	0	0	0	0	0.0541418	0.613974	0	0	0	1.22312	0	0	0	0	0	0	0.00839022	0.0248563	0.0643189
B7T1L6	0.0676544	0.0437875	0.0136726	0.0313715	0.0494563	0.0361436	0.0443769	0.0418971	0.143359	0.14972	0.192483	0.140314	0.102258	0.103865	0.182146	0.121026	0.395166	0.0757617	0.0303044	0	0	0	0	0	0	0	0	0	0	0	0	0	0	0	0	0	0
B50T3L11	0	0	0	0	0	0	0	0	0	0	0	0	0	0	0	0	0	0	0	0	0.0116474	0.0129871	0.0642898	0.0502036	0	0.0298689	0.0993791	0.0235025	0	0	0.0120536	0	0.0735818	0	0.0116416	0.010308	0
B41T3L11	0	0	0	0	0	0	0	0	0.0088167	0.0144212	0	0	0.00996965	0	0.0186157	0.0314465	0.11448	0.0786395	0.0716404	0	0.054084	0.0587766	0.121768	0.0596764	0.0436239	0.0654738	0	0.0314238	0.0875366	0.0361644	0.0424338	0.0567091	0.0493115	0.0714233	0.0345791	0.0659996	0.0258885
B35T1B10	0	0	0	0	0	0	0	0	0	0	0	0.0118644	0	0	0.0158974	0	0.157435	0.108024	0.126695	0.0582087	0.0302153	0.031082	0.0986317	0.0402971	0.0448952	0.0555359	0.0495679	0.0134867	0.023899	0.0226122	0.0318736	0.0521745	0.087453	0.0455445	0.101198	0.0876118	0.0639269
B47T1B5	0	0	0	0	0	0	0	0	0	0	0.018822	0.0758873	0.0120135	0.0117321	0	0	0	0.0151338	0	0	0	0	0	0	0	0	0	0	0	0	0	0	0	0	0	0	0
B1T3L11	0	0	0	0	0	0	0	0	0	0	0	0	0	0	0	0	0	0	0	0	0.034924	0.0182626	0.0661162	0	0	0.0375715	0.0364914	0	0	0.0175067	0	0	0.0487103	0	0.0116113	0.0241963	0.0176302
B23T1L6	0	0.0189991	0	0	0.0203271	0	0.0342601	0.0396855	0.0137385	0.0581357	0.0343375	0.0193456	0.0638318	0.0418369	0.154418	0.22988	0.227646	0	0.0105314	0	0	0	0	0	0	0	0	0	0	0	0	0	0	0	0	0	0
B98T1L10	0	0	0	0	0	0	0	0	0	0	0	0	0	0	0	0	0	0	0	0	0	0	0.0136258	0	0	0.0219064	0	0	0	0	0	0	0	0	0.0231621	0.0520838	0.0308062
B101T1B8	0	0	0	0	0	0	0	0	0	0	0	0.00915822	0.0301356	0.147006	0	0	0	0.0150358	0.018089	0	0.0258389	0.0241206	0	0	0.0323301	0.0389387	0	0	0.0212698	0.0358621	0.0344274	0.0346981	0	0.0285803	0.0463493	0.036454	0
B39T1B8	0	0	0	0	0	0.0217568	0.0305288	0.0316219	0.0259052	0.0278846	0	0	0.0645242	0.0234725	0.0315506	0.0630963	0.167985	0.0816239	0.0716332	0	0.0133604	0.0171188	0	0	0	0	0	0	0.0409606	0.0147752	0.0139261	0	0	0.0275864	0.00635693	0.0140191	0
B17T1B11	0	0	0	0	0	0	0	0	0	0	0	0	0	0	0	0	0	0	0	0.51296	0	0	0	0	0	0	0	0	0	0	0	0	0	0	0	0	0
B24T1B11	0	0	0	0	0	0	0	0	0	0	0	0	0	0	0	0	0	0	0	1.35951	0	0	0	0	0	0	0	0	0	0	0	0	0	0	0	0	0
B36T1B10	0	0	0	0	0	0	0	0	0.00945389	0	0.0413687	0.00950328	0.015583	0.031556	0.0149226	0	0	0.146707	0.124318	0	0	0.0292019	0	0	0	0	0	0	0	0	0	0	0	0.0775726	0.0203847	0	0
B18D1T2	0	0.0126191	0	0	0.0814957	0.108927	0.0265769	0.0228618	0.0645577	0.13996	0.0464573	0.0231876	0.0545095	0.016254	0.0612984	0.0419643	0.0591369	0.0294277	0.0272193	0.0179287	0	0	0	0	0	0	0	0	0	0	0	0	0	0	0	0	0
B52T1L10	0	0	0	0	0	0	0	0	0	0	0	0	0	0	0	0	0	0	0	0	0	0	0	0	0	0	0	0	0	0	0	0	0	0.0186596	0.0237754	0.0320778	0.0601135
B80T1B5	0	0	0	0	0	0	0	0	0.0169888	0	0.0169866	0.0702174	0.00736366	0.0119799	0.0126087	0.0175347	0	0	0	0	0	0	0	0	0	0	0	0	0	0	0	0	0	0	0	0	0
B12T1B10	0	0	0	0	0	0	0	0	0	0	0	0	0	0	0	0	0	0.263955	0.213122	0	0	0	0	0	0	0	0	0	0	0	0	0	0	0	0	0	0
B100T1L10	0	0	0	0	0	0	0	0	0	0	0	0	0	0	0	0	0	0	0	0	0	0	0	0	0	0	0	0	0	0	0	0	0	0	0	0.455988	0
B90T1L10	0	0	0	0	0	0	0	0	0	0	0	0	0.0021839	0	0	0	0	0	0.00837393	0	0.0213828	0.0238463	0.0489508	0.0151237	0.0302129	0.0289015	0	0	0.0191616	0.018317	0.0227706	0.0411111	0.0669934	0.0542846	0.0419204	0.120381	0.117155
B64T1L10	0	0	0	0	0	0	0	0	0	0	0	0.00892915	0.00874135	0.0139247	0	0	0	0.0212972	0.0290662	0	0.0585602	0.0575682	0.0175377	0	0.0672976	0.109499	0.0359083	0	0.0523242	0.072287	0.0812258	0.121413	0	0.0989211	0.235881	0.236601	0.0704493
B27T3L14	0	0	0	0	0	0	0	0	0	0	0	0.0093131	0.00481738	0.00719991	0	0	0	0	0.0110118	0	0.110772	0.089404	0	0	0.110976	0.0469441	0	0	0.132778	0.145091	0.188383	0.0949792	0	0.0874181	0.059799	0.0321403	0
B35T3L8	0	0	0	0	0	0	0	0	0	0	0	0	0	0.0053203	0	0	0	0	0.012384	0	0.0270148	0.0222192	0.138198	0.0256372	0.0409539	0.143898	0.124529	0.021665	0.0335593	0.0267084	0.0306101	0.0547334	0.123889	0.0393558	0.0621519	0.0350356	0.0623654
B33T1B8	0	0	0	0	0	0	0	0	0.0126505	0.00954827	0.0543922	0.0255561	0.0980248	0.073251	0	0	0	0	0	0	0	0	0	0	0	0	0	0	0	0	0	0	0	0	0	0	0
B60T1L10	0	0	0	0	0	0	0	0	0	0	0	0	0	0	0	0	0	0	0	0	0	0	0.0184959	0	0	0	0	0	0	0	0	0	0	0.0209463	0.0276007	0.0992572	0
B88T3L11	0	0	0	0	0	0	0	0	0	0	0	0	0	0	0	0	0	0	0	0	0	0	0	0.552225	0	0	0	0.425407	0	0	0	0	0	0	0	0	0.0172477
B12T3L11	0	0	0	0	0	0	0	0	0	0	0	0	0	0	0	0	0	0	0	0	0	0.077477	0.361421	1.24417	0.027568	0.390404	0.344365	0.177924	0	0	0	0.387807	0.982814	0	0.0320638	0.0664289	0.0264222
B82T1L10	0	0	0	0	0	0	0	0	0	0	0	0	0	0	0	0	0	0	0	0	0	0.016114	0.0460659	0	0.0238593	0.0530926	0	0	0	0	0.0112456	0.0587323	0	0.0315535	0.0347658	0.0819885	0.0453043
B42T1L10	0	0	0	0	0	0	0	0	0	0	0	0	0	0	0	0	0	0	0	0	0	0	0	0.159914	0	0	0	0	0	0	0	0	0	0	0	0	0.314529
B25T3L14	0	0	0	0	0	0	0	0	0.0083785	0	0	0	0	0	0.0126465	0.0175872	0	0	0	0	0.0647831	0.0152736	0	0	0	0	0	0	0.178225	0.0639705	0.0690068	0	0	0.0385725	0	0	0
B42T1B8	0	0	0	0	0	0.0130074	0	0	0.0145548	0.0212764	0	0.0215131	0.0610295	0.0819653	0.0137633	0.0224166	0	0	0.024486	0	0	0	0	0	0	0	0	0	0	0	0	0	0	0	0	0	0
B33T3L14	0	0	0	0	0	0	0	0	0	0	0	0	0	0	0	0	0	0	0	0	0.0224559	0.0221705	0.0146987	0	0.023833	0	0	0	0.0434221	0.0382121	0.0619828	0.0503773	0	0.028424	0.0400006	0.034499	0.0134822
B16D1T1	0.068984	0.0278981	0.0359346	0.0574973	0.0298473	0	0	0	0.0235026	0.0263871	0.0266408	0.0125809	0.0155016	0.00726931	0	0	0	0	0	0	0	0	0	0	0	0	0	0	0	0	0	0	0	0	0	0	0
B4T1B11	0	0	0	0	0	0	0	0	0	0	0.0204997	0.0151545	0.0131532	0.0223535	0.021967	0.0198037	0	0	0.0170038	0.583957	0	0	0	0	0	0	0	0	0	0	0	0	0	0	0	0	0
B13T1B3	0	0	0.0136716	0.00903512	0	0	0.0923657	0.0851895	0.0537244	0.0453911	0.0212046	0.0503841	0.0106436	0.0124006	0.0299439	0.0372257	0	0.0135315	0.010972	0.0369657	0	0	0	0	0	0	0	0	0	0	0	0	0	0	0	0	0
B5MC02	0.536988	0.151875	0.0466917	0.102559	0.863237	0	0	0	0	0	0	0	0	0	0	0	0	0	0	0	0	0	0	0	0	0	0	0	0	0	0	0	0	0	0	0	0
B55T1B5	0	0.0233342	0	0	0	0.0265366	0.0188725	0.0213429	0.0216421	0.0356938	0.0464367	0.0331042	0.0101364	0.0434363	0.0345286	0.034992	0	0	0	0.0732722	0	0	0	0	0	0	0	0	0	0	0	0	0	0	0	0	0
B66T1L10	0	0	0	0	0	0	0	0	0	0	0	0	0.0020723	0.00452474	0	0	0	0	0	0	0	0	0	0	0	0	0	0	0	0	0	0	0	0.02255	0.0383393	0.0868741	0.0575844
B20T1L10	0	0	0	0	0	0	0	0	0	0	0	0	0	0	0	0	0	0	0	0	0.0181318	0.0171853	0.0177986	0	0	0	0	0	0.0229377	0.0170179	0.0202445	0	0	0.0463206	0.0284557	0.0279013	0.207491
B91T1L10	0	0	0	0	0	0	0	0	0.00806506	0.0112413	0	0	0.00873825	0.00532716	0.0158502	0.0316607	0.15716	0.0995533	0.0900499	0	0.0208568	0.0237585	0.0593512	0.0338611	0.0254876	0.0454333	0	0.0234182	0.055502	0.0217013	0.0232503	0.0374839	0.0257389	0.0757226	0.0335767	0.0927023	0.0295818
B22T3L14	0	0	0	0	0	0	0	0	0.0114875	0	0	0	0.0085153	0	0	0.0232416	0	0	0	0	0.380339	0.166386	0	0	0.242221	0	0	0	0.331354	0.299574	0.351901	0.0524427	0	0.147818	0.0226306	0.0173315	0
B16T3L11	0	0	0	0	0	0	0	0	0	0	0	0	0	0	0	0	0	0	0	0	0.0206222	0.0321359	0.0567784	0	0.0220723	0.0353313	0	0	0	0	0.016434	0.0377152	0	0	0.037206	0.0167208	0.0266669
B35T1B5	0	0	0	0	0	0	0	0	0.0143658	0	0.0439294	0.0696479	0.0242188	0.0188769	0	0	0	0.0174698	0.0107911	0	0	0	0	0	0	0	0	0	0	0	0	0	0	0	0	0	0
B10T3L14	0	0	0	0	0	0	0	0	0	0	0	0	0	0	0	0	0	0	0.0108739	0.0135882	0.119619	0	0	0	0.109556	0	0	0	0.181493	0.165269	0.256227	0	0	0.097098	0.0794732	0	0
B57T3L14	0	0	0	0	0	0	0	0	0	0.0148058	0	0	0	0	0	0	0	0	0.0103391	0	0.0120586	0.00984628	0.0312669	0.0122563	0.0291432	0.0292124	0.0737409	0	0.0269277	0.0281503	0.0390184	0.043019	0.113537	0.0214537	0.0130189	0.0225448	0
B15T3L14	0	0	0	0	0	0	0	0	0	0	0	0	0	0	0	0	0	0	0	0	0.0099364	0.0110195	0	0	0	0	0	0	0.0193191	0.0200341	0.0317814	0.0461529	0	0	0.0116489	0.0149474	0
B1T1B11	0	0	0	0	0	0	0.0294757	0.0703495	0.0139553	0.0186854	0.066843	0.050858	0.0245367	0.0665988	0.0534293	0.0275931	0.14075	0.116669	0.165129	0.609967	0	0.00913425	0.0170511	0	0	0.0255944	0	0	0	0	0.0111205	0	0.0386718	0	0.0208445	0.0302418	0.0253658
B106T1L10	0	0	0	0	0	0	0	0	0	0	0	0	0	0	0	0	0	0	0	0	0.0334921	0	0	0	0	0	0	0	0	0.0112359	0.0109135	0	0	0.0449817	0.100585	0.369157	0.0475093
B41T3L14	0	0	0	0	0	0	0	0	0	0	0	0	0	0	0	0	0	0	0	0	0.0441323	0.0624677	0.0465328	0.0204964	0.117082	0.100579	0.043861	0.054062	0.0739979	0.0559372	0.104154	0.174382	0	0.0696387	0.0971126	0.0926766	0.158989
B29T1B8	0	0	0	0	0	0	0	0	0	0	0	0	0.0744478	0	0	0	0	0	0	0	0	0	0	0	0	0	0	0	0	0	0	0	0	0	0	0	0

## Sheet: Fig. 2c
Genome	GenomeSize (Mb)	Group
B7T1B11	3.2525	Trench
B6T1B5	7.3107	Trench
B13T1B8	2.9354	Trench
B85T1L10	2.4985	Trench
B19T1L6	2.4859	Trench
B3T1B10	3.5932	Trench
B32T1L10	3.7926	Trench
B75T1L10	3.2741	Trench
B12T3L8	4.0943	Trench
B76T3L11	3.3498	Trench
B35T3L14	3.0132	Trench
B17T3L8	1.6537	Trench
B20T1B10	4.1518	Trench
B97T1B8	3.7542	Trench
B34T3L8	4.1366	Trench
B54T3L11	2.9384	Trench
B27T1B10	3.3668	Trench
B91T1L10	2.9184	Trench
B41T3L11	3.0478	Trench
B14T1B3	2.072	Trench
B93T3L11	4.4057	Trench
B25D1T2	2.4435	Trench
B84T3L11	3.0872	Trench
B29T1B10	2.9453	Trench
B57T1L10	2.5111	Trench
B2T3L14	2.3457	Trench
B35T1B10	2.539	Trench
B56T3L14	3.7463	Trench
B2T3L8	3.1574	Trench
B1T1B11	2.566	Trench
B18T3L8	2.8123	Trench
B64T3L14	2.6351	Trench
B92T3L11	3.1216	Trench
B44T1B8	3.0985	Trench
B29T1B5	3.546	Trench
B97T1L10	4.5306	Trench
B3T1L6	4.1391	Trench
B32T3L14	3.6698	Trench
B58T3L14	6.749	Trench
B39T1B8	2.6715	Trench
B3T1L10	2.515	Trench
B64T1L10	3.3963	Trench
B9T1L6	7.1468	Trench
B63T3L11	3.7883	Trench
B27T1L10	4.0098	Trench
B35T3L8	3.5589	Trench
B10T3L8	2.3066	Trench
B44T3L14	1.3571	Trench
B38T3L11	2.3393	Trench
B74T1L10	3.2226	Trench
B11T1B11	3.5573	Trench
B80T3L11	2.0091	Trench
B18T1B8	4.9424	Trench
B17T1L10	5.6621	Trench
B8T1L6	2.3637	Trench
B13T1B5	2.6146	Trench
B29T3L14	4.0951	Trench
B13T1B10	2.6256	Trench
B31T1L10	4.1862	Trench
B62T3L11	3.2433	Trench
B101T1L10	3.5971	Trench
B79T1L10	5.1952	Trench
B87T3L11	3.7657	Trench
B90T1L10	3.9785	Trench
B112T1L10	3.3525	Trench
B46T1L10	2.3228	Trench
B45T1L10	2.9311	Trench
B50T3L14	3.03	Trench
B40T3L11	3.1093	Trench
B70T1L10	2.8448	Trench
B28T3L11	3.8532	Trench
B11T3L11	2.9936	Trench
B68T1L10	3.5148	Trench
B19T3L14	3.4334	Trench
B11T1L10	4.1962	Trench
B57T3L14	4.5716	Trench
B95T1L10	3.0547	Trench
B89T1L10	3.1324	Trench
B102T3L11	3.4214	Trench
B102T1L10	2.985	Trench
B10T1B11	1.4184	Slope
B15MC02	1.1674	Slope
B15D1T2	1.2819	Slope
B20T1B11	3.4849	Slope
B93T1B8	2.9467	Slope
B4T1L6	3.6457	Slope
B7T1L6	3.1829	Slope
B65T1B5	2.936	Slope
B51T1B5	1.5373	Slope
B21D1T1	2.8384	Slope
B19D1T2	2.9006	Slope
B3T1B3	3.407	Slope
B68T1B8	3.4543	Slope
B16T1B10	3.8397	Slope
B68T1B5	4.991	Slope
B18D1T1	2.8483	Slope
B2T1B3	2.807	Slope
B5D1T2	2.7163	Slope
B58T1B5	6.1957	Slope
B22T1B5	3.9927	Slope
B27D1T2	3.1769	Slope
B10T1B3	2.7221	Slope
B40T1B8	2.7505	Slope
B1T1B3	2.3168	Slope
B18D1T2	2.3196	Slope
B1T1L6	3.1178	Slope
B15T1B5	2.4986	Slope
B20D1T2	3.4592	Slope
B23D1T1	2.6629	Slope
B40T1B10	2.7858	Slope
B2D1T2	1.2619	Slope
B56T1B5	1.6426	Slope
B50T1B5	2.9211	Slope
B24D1T2	4.1674	Slope
B8T1B3	4.0381	Slope
B25T1L6	2.3084	Slope
B77T1B5	4.6336	Slope
B102T1B8	3.1395	Slope
B23T1L6	2.8854	Slope
B6T1B3	2.682	Slope
B4T1B3	3.4678	Slope
B24T1B10	4.4619	Slope
B13T1B3	2.7412	Slope
B13MC02	3.0299	Slope
B4D1T1	2.99	Slope
B55T1B5	2.2239	Slope
B13T1L6	4.4004	Slope
B25T1B8	2.7678	Slope
B9T1B5	4.8119	Slope
B12T1B3	3.0803	Slope
B73T1B5	3.4151	Slope
B3T1B11	2.407	Slope
B33T1B5	3.4488	Slope
B12D1T1	1.4078	Slope
B16T1B3	1.3	Slope
B25T1B10	3.2745	Slope
B1D1T2	2.9152	Slope
B12T1L6	2.5502	Slope
B8D1T1	3.7789	Slope
B7T1B8	3.4591	Slope
B7T1B10	2.9298	Slope
B18T1B5	3.1624	Slope
B3MC02	4.0896	Slope
B37T1B5	3.5127	Slope
B32T1B10	2.5923	Slope
B16D1T2	3.2144	Slope
B10T1B5	1.6712	Slope
B16T1B5	2.4032	Slope
B70T1B8	3.0091	Slope
B7MC02	2.3622	Slope
B48T1B8	3.4674	Slope
B16D1T1	3.3173	Slope
B57T1B5	2.4787	Slope
B11T1B3	2.4943	Slope
B19T1B10	1.9214	Slope
B8D1T2	2.4317	Slope
B95T1B8	2.6493	Slope
B6D1T2	2.3552	Slope
B13D1T1	2.0354	Slope
B26T1L6	2.8193	Slope
B85T3L11	2.6899	Bottom-axis
B53T3L14	2.358	Bottom-axis
B13T1L10	3.8296	Bottom-axis
B105T1L10	4.5237	Bottom-axis
B25T1L10	3.3122	Bottom-axis
B49T1L10	3.1879	Bottom-axis
B26T3L14	3.3207	Bottom-axis
B25T3L8	2.5897	Bottom-axis
B65T3L11	2.6975	Bottom-axis
B48T3L14	4.4403	Bottom-axis
B15T1L10	5.3501	Bottom-axis
B38T3L8	3.7084	Bottom-axis
B60T3L14	3.0668	Bottom-axis
B33T3L8	2.6082	Bottom-axis
B38T1L10	3.4649	Bottom-axis
B61T3L11	3.3279	Bottom-axis
B11T3L8	4.5879	Bottom-axis
B41T3L14	4.6543	Bottom-axis
B77T1L10	2.8923	Bottom-axis
B9T3L14	2.4708	Bottom-axis
B78T1L10	2.6134	Bottom-axis
B36T1L10	4.0983	Bottom-axis
B86T1L10	0.8244	Bottom-axis
B14T1L10	3.0607	Bottom-axis
B40T1L10	3.6002	Bottom-axis
B42T3L14	2.991	Bottom-axis
B37T3L11	4.1398	Bottom-axis
B43T3L11	2.3821	Bottom-axis
B4T3L14	4.0574	Bottom-axis
B90T3L11	3.3158	Bottom-axis
B39T3L8	2.7845	Bottom-axis
B35T1L10	3.1827	Bottom-axis
B99T3L11	2.2	Bottom-axis
B108T1L10	6.1025	Bottom-axis
B12T3L14	3.1516	Bottom-axis
B18T1L10	4.0024	Bottom-axis
B55T3L14	3.0911	Bottom-axis
B22T1L10	2.619	Bottom-axis
B44T1L10	0.8759	Bottom-axis
B54T3L14	2.2989	Bottom-axis
B89T3L11	2.8083	Bottom-axis
B33T3L14	3.1773	Bottom-axis
B7T3L14	2.7657	Bottom-axis
B26T3L8	3.7589	Bottom-axis
B12T3L11	2.4487	Bottom-axis
B1T3L14	2.4963	Bottom-axis
B2T1L10	3.3791	Bottom-axis
B100T3L11	1.5527	Bottom-axis
B111T1L10	0.7599	Bottom-axis
B6T3L14	0.6611	Bottom-axis
B67T1L10	3.3613	Bottom-axis
B87T1L10	2.977	Bottom-axis
B5T3L8	3.6788	Bottom-axis
B7T3L11	2.5848	Bottom-axis
B66T3L11	2.7889	Bottom-axis
B77T3L11	3.9792	Bottom-axis
B15T3L11	1.934	Bottom-axis
B58T3L11	3.0947	Bottom-axis
B82T3L11	3.0623	Bottom-axis
B45T3L11	0.7134	Bottom-axis
B50T3L11	5.1715	Bottom-axis
B38T3L14	3.7958	Bottom-axis
B30T3L11	4.1359	Bottom-axis
B58T1L10	0.9639	Bottom-axis
B82T1L10	2.9088	Bottom-axis
B113T1L10	3.3144	Bottom-axis
B17T3L14	3.1909	Bottom-axis
B104T3L11	3.1595	Bottom-axis
B2T3L11	4.5026	Bottom-axis
B27T3L8	2.3544	Bottom-axis
B20T1L10	5.6987	Bottom-axis
B20T3L14	2.2854	Bottom-axis
B16T3L11	2.9389	Bottom-axis
B52T3L14	2.916	Bottom-axis
B63T1L10	3.555	Bottom-axis
B10T1L10	2.7104	Bottom-axis
B31T3L8	3.533	Bottom-axis
B63T3L14	2.2517	Bottom-axis
B13T3L14	1.9659	Bottom-axis
B19T3L11	2.6831	Bottom-axis

## Sheet: Fig. 3a
Pathway	gene	KO	Thaumarchaeota	Nanoarchaeota	Asgardarchaeota	Iainarchaeota	Euryarchaeota	Acidobacteriota	Actinobacteriota	Armatimonadota	Bacteroidota	Binatota	Chloroflexota	Dadabacteria	Alphaproteobacteria	Gammaproteobacteria	GCA-001730085	Gemmatimonadota	Hydrogenedentota	Krumholzibacteriota	KSB1	Latescibacterota	Marinisomatota	Methylomirabilota	Myxococcota	Nitrospinota	Nitrospirota	Omnitrophota	Patescibacteria	Planctomycetota	Poribacteria	SAR324	Sumerlaeota	TA06	UBP7	UBP7_A	Zixibacteria
Glycolysis and gluconeogenesis pathway	glk	K00845	0	0.5	0	0	1	0.736842	0.357143	1	0.722222	0.2	0.809091	0.714286	0.296875	0.298507	1	0.590909	0.8	0	0.571429	1	0.724138	1	0.7	0.9375	0.833333	0	0.791667	0.859155	1	0.571429	1	1	0	0	0.583333
	pckA	K01610	0.727273	0	1	0	1	0.631579	0.857143	1	0.888889	0	0.490909	1	0.703125	0.149254	0	1	0.4	1	0.928571	0	0.551724	0	0.2	0.9375	0	1	0	0.690141	1	0	0	0	0	1	0.916667
Tricarboxylic acid (TCA) cycle	CS	K01647	0.863636	0.125	1	1	1	0.894737	0.785714	1	0.972222	1	0.763636	1	0.9375	0.910448	1	0.818182	0.8	1	1	1	0.896552	1	0.8	0.9375	0.833333	1	0	0.901408	1	0.857143	0	1	1	1	0.916667
	IDH	K00031	0.772727	0	1	0	0	0.894737	0.642857	0.5	0.888889	1	0.227273	0.857143	0.890625	0.910448	0.5	0.772727	0.2	0	0.285714	1	0.931034	1	0.7	0.625	0.833333	0	0.125	0.647887	1	0.857143	1	1	1	0	0.833333
	sucD	K01902	0.727273	0	1	0	1	1	0.928571	0.75	0.777778	1	0.763636	1	0.90625	0.850746	1	0.863636	0.6	1	0.928571	1	0.896552	1	1	0.8125	0.833333	1	0.0416667	0.746479	1	0.857143	1	1	1	1	1
Acetate metabolism	pta	K00625	0	0	0	0	0	0.421053	0	0	0.416667	0	0	0	0.421875	0.0746269	0	0.727273	0	0	0.642857	0	0.689655	0	0	0.25	0	0	0	0.0422535	0	0	0	0	0	0	0.916667
	ackA	K00925	0.0909091	0	0	0	0	0.368421	0.5	0	0.361111	0	0.0272727	0	0.03125	0.0298507	0	0	0	0	0.0714286	1	0	0	0	0	0.333333	0	0	0.140845	1	0	0	0	0	0	0
	ACS	K01895	0.818182	0.5	1	0	1	0.947368	1	0.75	0.916667	0.6	0.854545	0.142857	0.875	0.925373	1	0.954545	0.4	1	0.785714	1	0.793103	0	1	0.8125	1	1	0.208333	0.802817	1	1	1	0	1	1	0.333333
Reductive tricarboxylic acid cycle	porA	K00169	0	0	0	0	0	0	0	0	0	0.6	0.209091	0	0.25	0	0	0	0.2	0	0.0714286	0	0	1	0	0.75	1	0	0.0416667	0.0704225	0	0	0	0	0	0	0
	aclA	K15230	0	0	0	0	0	0	0	0	0	0	0	0	0	0	0	0	0	0	0	0	0	0	0	0.625	0.833333	0	0	0	0	0	0	0	0	0	0
	aclB	K15231	0	0	0	0	0	0	0	0	0	0	0	0	0	0	0	0	0	0	0	0	0	0	0	0.75	0.833333	0	0	0	0	0	0	0	0	0	0
Wood-Ljungdahl pathway	acsA	K00198	0	0	0	0	0	0	0	0	0	0	0.0181818	0	0	0	0	0	0	0	0	0	0	0	0	0	0	0	0	0.056338	0	0	0	0	0	0	0
	acsB	K14138	0	0	0	0	0	0	0	0	0	0	0.0181818	0	0	0	0	0	0	0	0	0	0	0	0	0	0	0	0	0.056338	0	0	0	0	0	0	0
	fhs	K01938	0	0	1	0	0	0.0526316	0.571429	0	0.138889	0	0.436364	0	0.578125	0.686567	0	0.590909	0	0	0	0	0.0344828	0	0.6	0.625	0.5	0	0	0.0704225	0	0.857143	0	0	0	0	0
3-hydroxypropionate/ 4-hydroxybutyrate cycle	hpcs	K18594	0.5	0	0	0	0	0	0	0	0	0	0	0	0	0	0	0	0	0	0	0	0	0	0	0	0	0	0	0	0	0	0	0	0	0	0
	4hbl	K18593	0.681818	0	0	0	0	0	0	0	0	0	0	0	0	0	0	0	0	0	0	0	0	0	0	0	0	0	0	0	0	0	0	0	0	0	0
	4hbd	K14534	0.681818	0	0	0	0	0.0526316	0.142857	0	0.0555556	0	0.0454545	0.714286	0	0.0149254	0	0	0.2	0	0	0	0	0	0	0	0	0	0	0	0	0.142857	0	0	0	0	0
Calvin cycle	rbcL	K01601	0.0909091	0.125	1	0	0	0	0	0	0.0277778	0	0	0	0.015625	0.0447761	1	0.0909091	0	0	0.0714286	0	0	0	0.6	0	0.833333	0	0	0	0	0	0	0	0	0	0
	PRK	K00855	0	0	0	0	0	0	0	0	0	0	0	0	0.046875	0.208955	0	0	0	0	0	0	0	0	0.5	0	0	0	0	0	0	0	0	0	0	0	0
Nitrogen metabolism	amt	K03320	0.818182	0	1	0	1	0.263158	0.5	0.25	0.666667	0.6	0.818182	1	0.8125	0.671642	1	0.409091	0.8	0	0.357143	1	0.517241	1	0.6	1	0.666667	1	0.0416667	0.338028	1	1	0	0	0	0	0.0833333
	gcvT	K00605	0.181818	0.375	0	0	1	1	1	0.75	0.944444	1	0.763636	1	0.890625	0.880597	1	1	0.8	1	0.928571	1	0.965517	1	1	0.8125	1	1	0	0.859155	1	0.857143	1	1	1	1	0.916667
	gdhA	K00261	0.681818	0.375	1	0	1	0.842105	0.714286	1	0.611111	0.8	0.736364	0.142857	0.046875	0.179104	0.5	0.772727	0.2	1	0.785714	1	0.862069	1	0.8	0.9375	1	0	0.25	0.661972	1	0.714286	0	1	0	0	1
	amoA	K10944	0.590909	0	0	0	0	0	0	0	0	0	0	0	0	0	0	0	0	0	0	0	0	0	0	0	0	0	0	0	0	0	0	0	0	0	0
	hao	K10535	0	0	0	0	0	0	0	0	0	0	0	0	0	0.0149254	0	0	0	0	0	0	0	0	0	0.125	0	0	0	0.028169	0	0	0	0	0	0	0
	nxrA	K00370	0	0	0	0	0	0	0	0	0	0	0	0	0	0	0	0	0	0	0	0	0	0	0	0.5625	1	0	0	0.028169	0	0	0	0	0	0	0
	narG	K00370	0	0	0	0	1	0.210526	0.0714286	0.5	0.444444	0.4	0.3	0	0.171875	0.25	1	0.478261	0.4	0	0	1	0.586207	0	0.1	0	0	0	0	0.394366	0	0.285714	0	0	0	0	0
	narB	K00367	0	0	0	0	0	0	0	0	0	0	0	0	0.046875	0.0746269	0	0	0.4	0	0	0	0	0	0	0	0	0	0	0.056338	0	0	0	0	0	0	0
	napA	K02567	0	0	0	0	0	0.421053	0	0.75	0	0	0.00909091	0	0.140625	0.0447761	0	0	0	0	0	0	0.344828	0	0	0	0	0	0	0.056338	0	0	0	0	0	0	0
	nirB	K00362	0	0	0	0	0	0	0	0	0	0	0.0181818	0	0.046875	0.134328	0	0	0.6	0	0	1	0	0	0.1	0.0625	0	0	0	0.28169	0	0	0	0	0	0	0
	nrfA	K03385	0	0	0	0	0	0.263158	0	0	0.277778	0.4	0	0	0	0	0	0	0	0	0.0714286	0	0.137931	0	0.1	0.125	0	0	0	0.056338	0	0	0	0	0	0	0
	nirA	K00366	0	0	0	0	1	0	0	0	0	0	0	0	0	0	0	0	0	1	0	0	0	0	0	0.3125	0.166667	0	0	0.0140845	0	0	0	0	0	0	0
	nirK	K00368	0.636364	0	0	0	0	0.0526316	0.214286	0	0.277778	0.4	0.145455	0.714286	0.5625	0.522388	0.5	0.727273	0	0	0.0714286	0	0	0	0.3	0.625	0.5	0	0	0.028169	0	0.571429	0	0	1	0	0
	norB	K04561	0	0	0	0	0	0.0526316	0	0	0.111111	0	0.00909091	0	0.015625	0.238806	0	0	0	0	0	0	0	0	0	0	0	0	0	0.197183	0	0	0	0	0	0	0
	nosZ	K00376	0	0.125	0	0	0	0.263158	0	0	0.0277778	0	0	0.428571	0	0	0	0	0	0	0	1	0	0	0.1	0	0	0	0.0833333	0.028169	0	0	0	1	0	0	0.0833333
Sulfur metabolism	sat	K00958	0.727273	0	0	0	0	1	0.428571	0	0.138889	1	0.590909	0.285714	0.46875	0.567164	0	0.590909	0.2	1	0.714286	0	0.758621	1	0.9	0.375	0.166667	0	0	0.690141	1	0.571429	1	0	0	0	0
	aprA	K00394	0	0	0	0	0	0	0	0	0.0277778	0.8	0.181818	0	0.171875	0.119403	0	0.0454545	0	0	0.0714286	0	0	0	0	0	0	0	0	0.028169	0	0.142857	0	0	0	0	0
	dsrA	K11180	0	0	0	0	0	0	0	0	0	0	0	0	0.078125	0.0597015	0	0	0	0	0	0	0	0	0	0	0	0	0	0	0	0	0	0	0	0	0
	phsA	K08352	0	0	0	0	0	0	0	0	0	0	0	0	0.09375	0.0149254	0	0	0	0	0	0	0	0	0	0.125	0	0	0	0.028169	0	0	0	0	0	0	0
	sqr	K17218	0.454545	0	0	0	0	0.157895	0.571429	0.25	0.416667	0.6	0.654545	0	0.046875	0.0298507	0	0.181818	0	0	0.142857	1	0.551724	0	0.3	0	0	0	0	0.028169	0	0	0	0	0	0	0
	cysH	K00390	0.772727	0	1	0	1	0.421053	0.0714286	0	0.277778	0	0.536364	0.857143	0.25	0.522388	0.5	0.181818	0.8	0	0	1	0.137931	1	1	0.8125	0.833333	1	0.0416667	0.408451	1	0.285714	1	0	1	0	0
	sir	K00392	0.727273	0	0	0	0	0.368421	0.285714	0	0.111111	0.8	0.7	0.857143	0.234375	0.0597015	0	0.227273	0.8	0	0.0714286	1	0.172414	0	0.7	0.8125	0.833333	1	0	0.422535	1	0.857143	1	1	0	0	0
	cysK	K01738	0.0454545	0	1	0	1	0.263158	0.428571	0.25	0.166667	0.6	0.372727	1	0.96875	0.791045	1	0.136364	0.6	1	0.285714	1	0.586207	1	1	0.8125	1	1	0	0.591549	1	0.142857	1	0	0	0	0.25
Benzoate metabolism	catA	K03381	0.409091	0	0	0	0	0	0	0	0.111111	0.4	0.0181818	0	0.046875	0.0149254	0	0	0	0	0	0	0	0	0	0	0	0	0	0.0140845	0	0.571429	0	0	0	0	0
	catE	K07104	0	0.125	0	0	0	0	0.428571	0	0.416667	0.4	0.472727	0	0.03125	0.0447761	0	0.318182	0	0	0.0714286	0	0.586207	0	0	0.3125	0	0	0	0.0140845	1	0.714286	0	1	0	0	0
	pcaH	K00449	0	0	0	0	0	0.368421	0	0.25	0.222222	0.6	0.00909091	0	0.53125	0.223881	0	0.0454545	0	1	0.0714286	0	0.0689655	0	0.1	0.3125	0.5	0	0	0.0985915	0	0.857143	0	0	0	0	0
	ligB	K04101	0.0454545	0	0	0	0	0	0.142857	0	0	0.6	0.109091	0	0.046875	0.238806	0	0	0	0	0	0	0	0	0	0	0	0	0	0	0	0	0	0	0	0	0
	boxB	K15512	0	0	0	0	0	0.631579	0.642857	0	0	0.8	0.0818182	0	0.359375	0.134328	0	0.363636	0	0	0	0	0	0	0.1	0	0	0	0	0.0140845	0	1	0	0	0	0	0.166667
Alkane degradation	alkM	K00496	0	0	0	0	0	0	0	0	0.138889	0	0	0	0	0.432836	0	0	0	0	0	0	0	0	0.5	0	0	0	0	0.0140845	0	0	0	0	0	0	0
	ladA	K20938	0	0	0	0	1	0	0	0	0	0	0.0454545	0	0	0.0149254	0	0	0	0	0	0	0	0	0	0	0	0	0	0	0	0	0	0	0	0	0
Arsenate metabolism	arsM	K07755	0.0454545	0	1	0	1	0.789474	0.642857	0.5	0.805556	0.8	0.827273	1	0.453125	0.298507	1	0.954545	0.6	1	1	1	0.586207	1	1	0.6875	1	1	0.0416667	0.704225	1	0.857143	1	0	0	0	0.166667
	arsB	K03893	0.545455	0	1	0	0	0.368421	0.0714286	0	0.222222	0.4	0.109091	0.142857	0.0625	0.343284	0	0.818182	0.2	0	0.285714	0	0	0	0.3	0.0625	0.333333	0	0	0.366197	0	0	0	0	1	0	0
	arsC1	K00537	0.0454545	0	0	0	0	0.0526316	0.0714286	0	0.583333	0	0	0.714286	0.25	0.820896	0	0	0.6	0	0.142857	1	0.275862	0	0.5	0.6875	0.666667	0	0.0833333	0.0704225	0	0	0	0	0	0	0
	arsC2	K03741	0.181818	0.25	1	0	0	0.789474	0.642857	0.25	0.75	0.6	0.2	0.714286	0.375	0.104478	0.5	0.454545	0.6	1	0.428571	1	0.655172	1	0.4	0.8125	0	0	0	0.591549	0	0	1	0	0	0	0.5
	aioA	K08356	0	0	0	0	0	0	0.214286	0	0	0.2	0.218182	0	0.171875	0.0895522	0.5	0	0.2	0	0.0714286	0	0	0	0	0.1875	0	0	0	0.0422535	0	0.428571	0	0	0	0	0
Selenate metabolism	selA	K01042	0	0	0	0	0	1	0.857143	1	0.0277778	0.6	0.836364	0	0.203125	0.19403	0	0.863636	0.8	1	0.785714	1	0.827586	1	0.9	0.125	0	0	0	0.492958	1	1	0	0	0	1	1
	selD	K01008	0	0	0	0	0	0.842105	0.857143	0.75	0.194444	0.6	0.790909	0	0.3125	0.238806	0	0.863636	0.6	0	0.857143	0	0.793103	1	1	0.3125	0.166667	0	0	0.549296	1	0.714286	0	1	0	1	0.833333
	selU	K06917	0	0	0	0	0	0	0	0	0.25	0	0	0	0	0.223881	0	0	0	0	0	0	0	0	0	0	0	0	0	0	0	1	0	0	0	0	0

## Sheet: Fig. 3b
gene	Abundance (TPM)	Sample	Positon
glk	144.72	D1T1(0-2cmbsf)	Slope
pckA	309.12	D1T1(0-2cmbsf)	Slope
CS	489.79	D1T1(0-2cmbsf)	Slope
IDH	355.95	D1T1(0-2cmbsf)	Slope
sucD	468.49	D1T1(0-2cmbsf)	Slope
pta	68.25	D1T1(0-2cmbsf)	Slope
ackA	14.61	D1T1(0-2cmbsf)	Slope
ACS	588.93	D1T1(0-2cmbsf)	Slope
porA	84.14	D1T1(0-2cmbsf)	Slope
aclA	10.56	D1T1(0-2cmbsf)	Slope
aclB	8.37	D1T1(0-2cmbsf)	Slope
acsA	0	D1T1(0-2cmbsf)	Slope
acsB	0	D1T1(0-2cmbsf)	Slope
fhs	122.8	D1T1(0-2cmbsf)	Slope
hpcs	270.93	D1T1(0-2cmbsf)	Slope
4hbl	252.33	D1T1(0-2cmbsf)	Slope
4hbd	292.8	D1T1(0-2cmbsf)	Slope
rbcL	22.52	D1T1(0-2cmbsf)	Slope
PRK	13.77	D1T1(0-2cmbsf)	Slope
amt	570.05	D1T1(0-2cmbsf)	Slope
gcvT	486.06	D1T1(0-2cmbsf)	Slope
gdhA	334.25	D1T1(0-2cmbsf)	Slope
amoA	207.78	D1T1(0-2cmbsf)	Slope
hao	9.2	D1T1(0-2cmbsf)	Slope
nxrA	21.28	D1T1(0-2cmbsf)	Slope
narG	12.02	D1T1(0-2cmbsf)	Slope
narB	0.88	D1T1(0-2cmbsf)	Slope
napA	15.84	D1T1(0-2cmbsf)	Slope
nirB	12.91	D1T1(0-2cmbsf)	Slope
nrfA	34.8	D1T1(0-2cmbsf)	Slope
nirA	5.74	D1T1(0-2cmbsf)	Slope
nirK	298.39	D1T1(0-2cmbsf)	Slope
norB	25.34	D1T1(0-2cmbsf)	Slope
nosZ	1.63	D1T1(0-2cmbsf)	Slope
sat	385.61	D1T1(0-2cmbsf)	Slope
aprA	78.54	D1T1(0-2cmbsf)	Slope
dsrA	0.23	D1T1(0-2cmbsf)	Slope
phsA	2.92	D1T1(0-2cmbsf)	Slope
sqr	67.26	D1T1(0-2cmbsf)	Slope
cysH	337.45	D1T1(0-2cmbsf)	Slope
sir	334.63	D1T1(0-2cmbsf)	Slope
cysK	259.89	D1T1(0-2cmbsf)	Slope
catA	32.93	D1T1(0-2cmbsf)	Slope
catE	74.44	D1T1(0-2cmbsf)	Slope
pcaH	132.7	D1T1(0-2cmbsf)	Slope
ligB	44.5	D1T1(0-2cmbsf)	Slope
boxB	79.1	D1T1(0-2cmbsf)	Slope
alkM	29.69	D1T1(0-2cmbsf)	Slope
ladA	0.42	D1T1(0-2cmbsf)	Slope
arsM	229.96	D1T1(0-2cmbsf)	Slope
arsB	279.2	D1T1(0-2cmbsf)	Slope
arsC1	91.22	D1T1(0-2cmbsf)	Slope
arsC2	106.28	D1T1(0-2cmbsf)	Slope
aioA	4.97	D1T1(0-2cmbsf)	Slope
selA	116.7	D1T1(0-2cmbsf)	Slope
selD	134.75	D1T1(0-2cmbsf)	Slope
selU	5.47	D1T1(0-2cmbsf)	Slope
glk	159.8	D1T1(4-6cmbsf)	Slope
pckA	289.17	D1T1(4-6cmbsf)	Slope
CS	503.52	D1T1(4-6cmbsf)	Slope
IDH	360.76	D1T1(4-6cmbsf)	Slope
sucD	469.67	D1T1(4-6cmbsf)	Slope
pta	60.12	D1T1(4-6cmbsf)	Slope
ackA	17.08	D1T1(4-6cmbsf)	Slope
ACS	638.54	D1T1(4-6cmbsf)	Slope
porA	89.11	D1T1(4-6cmbsf)	Slope
aclA	8.86	D1T1(4-6cmbsf)	Slope
aclB	11	D1T1(4-6cmbsf)	Slope
acsA	0	D1T1(4-6cmbsf)	Slope
acsB	0	D1T1(4-6cmbsf)	Slope
fhs	130.94	D1T1(4-6cmbsf)	Slope
hpcs	269.31	D1T1(4-6cmbsf)	Slope
4hbl	225.52	D1T1(4-6cmbsf)	Slope
4hbd	274.12	D1T1(4-6cmbsf)	Slope
rbcL	23.79	D1T1(4-6cmbsf)	Slope
PRK	21.5	D1T1(4-6cmbsf)	Slope
amt	499.81	D1T1(4-6cmbsf)	Slope
gcvT	445.7	D1T1(4-6cmbsf)	Slope
gdhA	347.79	D1T1(4-6cmbsf)	Slope
amoA	221.51	D1T1(4-6cmbsf)	Slope
hao	11.34	D1T1(4-6cmbsf)	Slope
nxrA	17.79	D1T1(4-6cmbsf)	Slope
narG	21.76	D1T1(4-6cmbsf)	Slope
narB	0.93	D1T1(4-6cmbsf)	Slope
napA	20.12	D1T1(4-6cmbsf)	Slope
nirB	9.58	D1T1(4-6cmbsf)	Slope
nrfA	37.05	D1T1(4-6cmbsf)	Slope
nirA	4.63	D1T1(4-6cmbsf)	Slope
nirK	292.62	D1T1(4-6cmbsf)	Slope
norB	24.27	D1T1(4-6cmbsf)	Slope
nosZ	2.25	D1T1(4-6cmbsf)	Slope
sat	406.99	D1T1(4-6cmbsf)	Slope
aprA	95.68	D1T1(4-6cmbsf)	Slope
dsrA	0	D1T1(4-6cmbsf)	Slope
phsA	3.2	D1T1(4-6cmbsf)	Slope
sqr	62.43	D1T1(4-6cmbsf)	Slope
cysH	331.84	D1T1(4-6cmbsf)	Slope
sir	348.91	D1T1(4-6cmbsf)	Slope
cysK	260.88	D1T1(4-6cmbsf)	Slope
catA	47.1	D1T1(4-6cmbsf)	Slope
catE	93.21	D1T1(4-6cmbsf)	Slope
pcaH	136.88	D1T1(4-6cmbsf)	Slope
ligB	56.82	D1T1(4-6cmbsf)	Slope
boxB	93.89	D1T1(4-6cmbsf)	Slope
alkM	33.65	D1T1(4-6cmbsf)	Slope
ladA	0.23	D1T1(4-6cmbsf)	Slope
arsM	233.21	D1T1(4-6cmbsf)	Slope
arsB	262.98	D1T1(4-6cmbsf)	Slope
arsC1	59.64	D1T1(4-6cmbsf)	Slope
arsC2	102.55	D1T1(4-6cmbsf)	Slope
aioA	5.18	D1T1(4-6cmbsf)	Slope
selA	142.77	D1T1(4-6cmbsf)	Slope
selD	161.63	D1T1(4-6cmbsf)	Slope
selU	3.85	D1T1(4-6cmbsf)	Slope
glk	121.13	D1T2(24-26cmbsf)	Slope
pckA	279.13	D1T2(24-26cmbsf)	Slope
CS	530.52	D1T2(24-26cmbsf)	Slope
IDH	419.44	D1T2(24-26cmbsf)	Slope
sucD	462.59	D1T2(24-26cmbsf)	Slope
pta	52.7	D1T2(24-26cmbsf)	Slope
ackA	24.13	D1T2(24-26cmbsf)	Slope
ACS	573.44	D1T2(24-26cmbsf)	Slope
porA	44.81	D1T2(24-26cmbsf)	Slope
aclA	7.07	D1T2(24-26cmbsf)	Slope
aclB	7.5	D1T2(24-26cmbsf)	Slope
acsA	0	D1T2(24-26cmbsf)	Slope
acsB	0	D1T2(24-26cmbsf)	Slope
fhs	126.39	D1T2(24-26cmbsf)	Slope
hpcs	259.16	D1T2(24-26cmbsf)	Slope
4hbl	181.6	D1T2(24-26cmbsf)	Slope
4hbd	260.11	D1T2(24-26cmbsf)	Slope
rbcL	18.67	D1T2(24-26cmbsf)	Slope
PRK	18.03	D1T2(24-26cmbsf)	Slope
amt	452.96	D1T2(24-26cmbsf)	Slope
gcvT	791.47	D1T2(24-26cmbsf)	Slope
gdhA	369.69	D1T2(24-26cmbsf)	Slope
amoA	52.35	D1T2(24-26cmbsf)	Slope
hao	9.62	D1T2(24-26cmbsf)	Slope
nxrA	8.69	D1T2(24-26cmbsf)	Slope
narG	84.7	D1T2(24-26cmbsf)	Slope
narB	3.02	D1T2(24-26cmbsf)	Slope
napA	26.32	D1T2(24-26cmbsf)	Slope
nirB	4.47	D1T2(24-26cmbsf)	Slope
nrfA	24.7	D1T2(24-26cmbsf)	Slope
nirA	0.25	D1T2(24-26cmbsf)	Slope
nirK	296.25	D1T2(24-26cmbsf)	Slope
norB	38.21	D1T2(24-26cmbsf)	Slope
nosZ	10.32	D1T2(24-26cmbsf)	Slope
sat	338.72	D1T2(24-26cmbsf)	Slope
aprA	73.81	D1T2(24-26cmbsf)	Slope
dsrA	0.16	D1T2(24-26cmbsf)	Slope
phsA	16.76	D1T2(24-26cmbsf)	Slope
sqr	93.37	D1T2(24-26cmbsf)	Slope
cysH	566.45	D1T2(24-26cmbsf)	Slope
sir	250.9	D1T2(24-26cmbsf)	Slope
cysK	316.47	D1T2(24-26cmbsf)	Slope
catA	190.9	D1T2(24-26cmbsf)	Slope
catE	65.63	D1T2(24-26cmbsf)	Slope
pcaH	122.03	D1T2(24-26cmbsf)	Slope
ligB	23	D1T2(24-26cmbsf)	Slope
boxB	56.79	D1T2(24-26cmbsf)	Slope
alkM	35.99	D1T2(24-26cmbsf)	Slope
ladA	0	D1T2(24-26cmbsf)	Slope
arsM	232.25	D1T2(24-26cmbsf)	Slope
arsB	147.07	D1T2(24-26cmbsf)	Slope
arsC1	96.59	D1T2(24-26cmbsf)	Slope
arsC2	117.13	D1T2(24-26cmbsf)	Slope
aioA	15.21	D1T2(24-26cmbsf)	Slope
selA	118.61	D1T2(24-26cmbsf)	Slope
selD	133.11	D1T2(24-26cmbsf)	Slope
selU	4.13	D1T2(24-26cmbsf)	Slope
glk	140.03	D1T2(4-6cmbsf)	Slope
pckA	269.83	D1T2(4-6cmbsf)	Slope
CS	517.67	D1T2(4-6cmbsf)	Slope
IDH	384.45	D1T2(4-6cmbsf)	Slope
sucD	419.02	D1T2(4-6cmbsf)	Slope
pta	51.6	D1T2(4-6cmbsf)	Slope
ackA	29.3	D1T2(4-6cmbsf)	Slope
ACS	598.77	D1T2(4-6cmbsf)	Slope
porA	90.77	D1T2(4-6cmbsf)	Slope
aclA	12.15	D1T2(4-6cmbsf)	Slope
aclB	6.16	D1T2(4-6cmbsf)	Slope
acsA	0	D1T2(4-6cmbsf)	Slope
acsB	0	D1T2(4-6cmbsf)	Slope
fhs	99.1	D1T2(4-6cmbsf)	Slope
hpcs	228.31	D1T2(4-6cmbsf)	Slope
4hbl	171.59	D1T2(4-6cmbsf)	Slope
4hbd	252.56	D1T2(4-6cmbsf)	Slope
rbcL	20.55	D1T2(4-6cmbsf)	Slope
PRK	15.03	D1T2(4-6cmbsf)	Slope
amt	412.54	D1T2(4-6cmbsf)	Slope
gcvT	463.96	D1T2(4-6cmbsf)	Slope
gdhA	320.67	D1T2(4-6cmbsf)	Slope
amoA	103.41	D1T2(4-6cmbsf)	Slope
hao	5.17	D1T2(4-6cmbsf)	Slope
nxrA	14.17	D1T2(4-6cmbsf)	Slope
narG	39.98	D1T2(4-6cmbsf)	Slope
narB	2.38	D1T2(4-6cmbsf)	Slope
napA	21.99	D1T2(4-6cmbsf)	Slope
nirB	17.96	D1T2(4-6cmbsf)	Slope
nrfA	40.34	D1T2(4-6cmbsf)	Slope
nirA	1.07	D1T2(4-6cmbsf)	Slope
nirK	248.76	D1T2(4-6cmbsf)	Slope
norB	29.89	D1T2(4-6cmbsf)	Slope
nosZ	7.07	D1T2(4-6cmbsf)	Slope
sat	371.89	D1T2(4-6cmbsf)	Slope
aprA	95.88	D1T2(4-6cmbsf)	Slope
dsrA	0	D1T2(4-6cmbsf)	Slope
phsA	7.51	D1T2(4-6cmbsf)	Slope
sqr	62.53	D1T2(4-6cmbsf)	Slope
cysH	343.86	D1T2(4-6cmbsf)	Slope
sir	262.93	D1T2(4-6cmbsf)	Slope
cysK	252.82	D1T2(4-6cmbsf)	Slope
catA	120.8	D1T2(4-6cmbsf)	Slope
catE	96.37	D1T2(4-6cmbsf)	Slope
pcaH	127.36	D1T2(4-6cmbsf)	Slope
ligB	52.58	D1T2(4-6cmbsf)	Slope
boxB	102.82	D1T2(4-6cmbsf)	Slope
alkM	24.34	D1T2(4-6cmbsf)	Slope
ladA	0	D1T2(4-6cmbsf)	Slope
arsM	252.8	D1T2(4-6cmbsf)	Slope
arsB	219.66	D1T2(4-6cmbsf)	Slope
arsC1	63.2	D1T2(4-6cmbsf)	Slope
arsC2	163.72	D1T2(4-6cmbsf)	Slope
aioA	8.04	D1T2(4-6cmbsf)	Slope
selA	133.1	D1T2(4-6cmbsf)	Slope
selD	138.3	D1T2(4-6cmbsf)	Slope
selU	6.82	D1T2(4-6cmbsf)	Slope
glk	155.83	MC02(28-30cmbsf)	Slope
pckA	282.81	MC02(28-30cmbsf)	Slope
CS	494.3	MC02(28-30cmbsf)	Slope
IDH	325	MC02(28-30cmbsf)	Slope
sucD	473.21	MC02(28-30cmbsf)	Slope
pta	85.47	MC02(28-30cmbsf)	Slope
ackA	42.91	MC02(28-30cmbsf)	Slope
ACS	572.96	MC02(28-30cmbsf)	Slope
porA	78.56	MC02(28-30cmbsf)	Slope
aclA	7.94	MC02(28-30cmbsf)	Slope
aclB	7.39	MC02(28-30cmbsf)	Slope
acsA	0	MC02(28-30cmbsf)	Slope
acsB	0	MC02(28-30cmbsf)	Slope
fhs	120.78	MC02(28-30cmbsf)	Slope
hpcs	128.89	MC02(28-30cmbsf)	Slope
4hbl	124.76	MC02(28-30cmbsf)	Slope
4hbd	164.41	MC02(28-30cmbsf)	Slope
rbcL	20.34	MC02(28-30cmbsf)	Slope
PRK	13.12	MC02(28-30cmbsf)	Slope
amt	473.64	MC02(28-30cmbsf)	Slope
gcvT	550.69	MC02(28-30cmbsf)	Slope
gdhA	262.14	MC02(28-30cmbsf)	Slope
amoA	86.38	MC02(28-30cmbsf)	Slope
hao	7.62	MC02(28-30cmbsf)	Slope
nxrA	10.94	MC02(28-30cmbsf)	Slope
narG	47.13	MC02(28-30cmbsf)	Slope
narB	2.69	MC02(28-30cmbsf)	Slope
napA	34.95	MC02(28-30cmbsf)	Slope
nirB	11.58	MC02(28-30cmbsf)	Slope
nrfA	22.64	MC02(28-30cmbsf)	Slope
nirA	3.2	MC02(28-30cmbsf)	Slope
nirK	205.67	MC02(28-30cmbsf)	Slope
norB	25.96	MC02(28-30cmbsf)	Slope
nosZ	15.86	MC02(28-30cmbsf)	Slope
sat	310.99	MC02(28-30cmbsf)	Slope
aprA	104.68	MC02(28-30cmbsf)	Slope
dsrA	0.78	MC02(28-30cmbsf)	Slope
phsA	14.89	MC02(28-30cmbsf)	Slope
sqr	79.98	MC02(28-30cmbsf)	Slope
cysH	276.02	MC02(28-30cmbsf)	Slope
sir	205.25	MC02(28-30cmbsf)	Slope
cysK	320.44	MC02(28-30cmbsf)	Slope
catA	46.24	MC02(28-30cmbsf)	Slope
catE	85.32	MC02(28-30cmbsf)	Slope
pcaH	173.94	MC02(28-30cmbsf)	Slope
ligB	44.49	MC02(28-30cmbsf)	Slope
boxB	94.23	MC02(28-30cmbsf)	Slope
alkM	28.41	MC02(28-30cmbsf)	Slope
ladA	0	MC02(28-30cmbsf)	Slope
arsM	277.16	MC02(28-30cmbsf)	Slope
arsB	167.68	MC02(28-30cmbsf)	Slope
arsC1	64.54	MC02(28-30cmbsf)	Slope
arsC2	178.41	MC02(28-30cmbsf)	Slope
aioA	24.35	MC02(28-30cmbsf)	Slope
selA	141.59	MC02(28-30cmbsf)	Slope
selD	184.67	MC02(28-30cmbsf)	Slope
selU	6.76	MC02(28-30cmbsf)	Slope
glk	200.6	MC02(8-10cmbsf)	Slope
pckA	242.47	MC02(8-10cmbsf)	Slope
CS	496.35	MC02(8-10cmbsf)	Slope
IDH	344.23	MC02(8-10cmbsf)	Slope
sucD	470.02	MC02(8-10cmbsf)	Slope
pta	96.47	MC02(8-10cmbsf)	Slope
ackA	26.66	MC02(8-10cmbsf)	Slope
ACS	553.42	MC02(8-10cmbsf)	Slope
porA	114.97	MC02(8-10cmbsf)	Slope
aclA	8.71	MC02(8-10cmbsf)	Slope
aclB	9.55	MC02(8-10cmbsf)	Slope
acsA	0	MC02(8-10cmbsf)	Slope
acsB	0	MC02(8-10cmbsf)	Slope
fhs	117.96	MC02(8-10cmbsf)	Slope
hpcs	181.19	MC02(8-10cmbsf)	Slope
4hbl	115.29	MC02(8-10cmbsf)	Slope
4hbd	143.71	MC02(8-10cmbsf)	Slope
rbcL	23.51	MC02(8-10cmbsf)	Slope
PRK	8.59	MC02(8-10cmbsf)	Slope
amt	438.34	MC02(8-10cmbsf)	Slope
gcvT	496.35	MC02(8-10cmbsf)	Slope
gdhA	272.78	MC02(8-10cmbsf)	Slope
amoA	127.46	MC02(8-10cmbsf)	Slope
hao	7.42	MC02(8-10cmbsf)	Slope
nxrA	15.96	MC02(8-10cmbsf)	Slope
narG	25.54	MC02(8-10cmbsf)	Slope
narB	2.38	MC02(8-10cmbsf)	Slope
napA	32.18	MC02(8-10cmbsf)	Slope
nirB	12.6	MC02(8-10cmbsf)	Slope
nrfA	39.54	MC02(8-10cmbsf)	Slope
nirA	0.55	MC02(8-10cmbsf)	Slope
nirK	191.49	MC02(8-10cmbsf)	Slope
norB	24.87	MC02(8-10cmbsf)	Slope
nosZ	2.52	MC02(8-10cmbsf)	Slope
sat	358.15	MC02(8-10cmbsf)	Slope
aprA	119.6	MC02(8-10cmbsf)	Slope
dsrA	0	MC02(8-10cmbsf)	Slope
phsA	5.75	MC02(8-10cmbsf)	Slope
sqr	48.24	MC02(8-10cmbsf)	Slope
cysH	247.35	MC02(8-10cmbsf)	Slope
sir	229.9	MC02(8-10cmbsf)	Slope
cysK	309.55	MC02(8-10cmbsf)	Slope
catA	38.48	MC02(8-10cmbsf)	Slope
catE	104.99	MC02(8-10cmbsf)	Slope
pcaH	189.17	MC02(8-10cmbsf)	Slope
ligB	53.28	MC02(8-10cmbsf)	Slope
boxB	102.97	MC02(8-10cmbsf)	Slope
alkM	25.65	MC02(8-10cmbsf)	Slope
ladA	0	MC02(8-10cmbsf)	Slope
arsM	280.07	MC02(8-10cmbsf)	Slope
arsB	173.66	MC02(8-10cmbsf)	Slope
arsC1	49.94	MC02(8-10cmbsf)	Slope
arsC2	163.55	MC02(8-10cmbsf)	Slope
aioA	5.84	MC02(8-10cmbsf)	Slope
selA	163.2	MC02(8-10cmbsf)	Slope
selD	160.44	MC02(8-10cmbsf)	Slope
selU	5.81	MC02(8-10cmbsf)	Slope
glk	188.86	T1B3R1(0-3cmbsf)	Slope
pckA	282.5	T1B3R1(0-3cmbsf)	Slope
CS	481.58	T1B3R1(0-3cmbsf)	Slope
IDH	384.98	T1B3R1(0-3cmbsf)	Slope
sucD	496.99	T1B3R1(0-3cmbsf)	Slope
pta	73.15	T1B3R1(0-3cmbsf)	Slope
ackA	18.88	T1B3R1(0-3cmbsf)	Slope
ACS	591.5	T1B3R1(0-3cmbsf)	Slope
porA	84.92	T1B3R1(0-3cmbsf)	Slope
aclA	3.73	T1B3R1(0-3cmbsf)	Slope
aclB	1.36	T1B3R1(0-3cmbsf)	Slope
acsA	0	T1B3R1(0-3cmbsf)	Slope
acsB	0	T1B3R1(0-3cmbsf)	Slope
fhs	164.28	T1B3R1(0-3cmbsf)	Slope
hpcs	136.88	T1B3R1(0-3cmbsf)	Slope
4hbl	152.37	T1B3R1(0-3cmbsf)	Slope
4hbd	196.82	T1B3R1(0-3cmbsf)	Slope
rbcL	26.83	T1B3R1(0-3cmbsf)	Slope
PRK	24.75	T1B3R1(0-3cmbsf)	Slope
amt	458.22	T1B3R1(0-3cmbsf)	Slope
gcvT	592.72	T1B3R1(0-3cmbsf)	Slope
gdhA	340.77	T1B3R1(0-3cmbsf)	Slope
amoA	117.03	T1B3R1(0-3cmbsf)	Slope
hao	2.84	T1B3R1(0-3cmbsf)	Slope
nxrA	15.59	T1B3R1(0-3cmbsf)	Slope
narG	10.48	T1B3R1(0-3cmbsf)	Slope
narB	2.05	T1B3R1(0-3cmbsf)	Slope
napA	16.93	T1B3R1(0-3cmbsf)	Slope
nirB	14.14	T1B3R1(0-3cmbsf)	Slope
nrfA	13.55	T1B3R1(0-3cmbsf)	Slope
nirA	7.15	T1B3R1(0-3cmbsf)	Slope
nirK	237.94	T1B3R1(0-3cmbsf)	Slope
norB	29.01	T1B3R1(0-3cmbsf)	Slope
nosZ	4.41	T1B3R1(0-3cmbsf)	Slope
sat	359.6	T1B3R1(0-3cmbsf)	Slope
aprA	104.72	T1B3R1(0-3cmbsf)	Slope
dsrA	0	T1B3R1(0-3cmbsf)	Slope
phsA	4.13	T1B3R1(0-3cmbsf)	Slope
sqr	106.35	T1B3R1(0-3cmbsf)	Slope
cysH	269.62	T1B3R1(0-3cmbsf)	Slope
sir	282.72	T1B3R1(0-3cmbsf)	Slope
cysK	325.23	T1B3R1(0-3cmbsf)	Slope
catA	74.85	T1B3R1(0-3cmbsf)	Slope
catE	100.07	T1B3R1(0-3cmbsf)	Slope
pcaH	163.12	T1B3R1(0-3cmbsf)	Slope
ligB	43.84	T1B3R1(0-3cmbsf)	Slope
boxB	87.26	T1B3R1(0-3cmbsf)	Slope
alkM	42.22	T1B3R1(0-3cmbsf)	Slope
ladA	0.96	T1B3R1(0-3cmbsf)	Slope
arsM	270.35	T1B3R1(0-3cmbsf)	Slope
arsB	208.31	T1B3R1(0-3cmbsf)	Slope
arsC1	94.76	T1B3R1(0-3cmbsf)	Slope
arsC2	143.23	T1B3R1(0-3cmbsf)	Slope
aioA	6.43	T1B3R1(0-3cmbsf)	Slope
selA	163.12	T1B3R1(0-3cmbsf)	Slope
selD	173.3	T1B3R1(0-3cmbsf)	Slope
selU	9.04	T1B3R1(0-3cmbsf)	Slope
glk	185.3	T1B3R2(0-3cmbsf)	Slope
pckA	275.26	T1B3R2(0-3cmbsf)	Slope
CS	498.19	T1B3R2(0-3cmbsf)	Slope
IDH	394.88	T1B3R2(0-3cmbsf)	Slope
sucD	482.32	T1B3R2(0-3cmbsf)	Slope
pta	85.05	T1B3R2(0-3cmbsf)	Slope
ackA	14.53	T1B3R2(0-3cmbsf)	Slope
ACS	605.9	T1B3R2(0-3cmbsf)	Slope
porA	93.52	T1B3R2(0-3cmbsf)	Slope
aclA	1.06	T1B3R2(0-3cmbsf)	Slope
aclB	1.62	T1B3R2(0-3cmbsf)	Slope
acsA	0	T1B3R2(0-3cmbsf)	Slope
acsB	0	T1B3R2(0-3cmbsf)	Slope
fhs	171.28	T1B3R2(0-3cmbsf)	Slope
hpcs	126.44	T1B3R2(0-3cmbsf)	Slope
4hbl	154.94	T1B3R2(0-3cmbsf)	Slope
4hbd	169.6	T1B3R2(0-3cmbsf)	Slope
rbcL	31.96	T1B3R2(0-3cmbsf)	Slope
PRK	27.07	T1B3R2(0-3cmbsf)	Slope
amt	455.15	T1B3R2(0-3cmbsf)	Slope
gcvT	557.39	T1B3R2(0-3cmbsf)	Slope
gdhA	360.86	T1B3R2(0-3cmbsf)	Slope
amoA	124.5	T1B3R2(0-3cmbsf)	Slope
hao	2.45	T1B3R2(0-3cmbsf)	Slope
nxrA	12.1	T1B3R2(0-3cmbsf)	Slope
narG	22.75	T1B3R2(0-3cmbsf)	Slope
narB	0.61	T1B3R2(0-3cmbsf)	Slope
napA	14.45	T1B3R2(0-3cmbsf)	Slope
nirB	9.64	T1B3R2(0-3cmbsf)	Slope
nrfA	23.7	T1B3R2(0-3cmbsf)	Slope
nirA	7.74	T1B3R2(0-3cmbsf)	Slope
nirK	240.97	T1B3R2(0-3cmbsf)	Slope
norB	36.15	T1B3R2(0-3cmbsf)	Slope
nosZ	2.6	T1B3R2(0-3cmbsf)	Slope
sat	352.91	T1B3R2(0-3cmbsf)	Slope
aprA	126.44	T1B3R2(0-3cmbsf)	Slope
dsrA	0.26	T1B3R2(0-3cmbsf)	Slope
phsA	6.83	T1B3R2(0-3cmbsf)	Slope
sqr	114.39	T1B3R2(0-3cmbsf)	Slope
cysH	246.27	T1B3R2(0-3cmbsf)	Slope
sir	233.03	T1B3R2(0-3cmbsf)	Slope
cysK	308.89	T1B3R2(0-3cmbsf)	Slope
catA	75.44	T1B3R2(0-3cmbsf)	Slope
catE	100.24	T1B3R2(0-3cmbsf)	Slope
pcaH	173.02	T1B3R2(0-3cmbsf)	Slope
ligB	32.53	T1B3R2(0-3cmbsf)	Slope
boxB	78.53	T1B3R2(0-3cmbsf)	Slope
alkM	41.21	T1B3R2(0-3cmbsf)	Slope
ladA	0	T1B3R2(0-3cmbsf)	Slope
arsM	314.14	T1B3R2(0-3cmbsf)	Slope
arsB	199.66	T1B3R2(0-3cmbsf)	Slope
arsC1	85.83	T1B3R2(0-3cmbsf)	Slope
arsC2	134.28	T1B3R2(0-3cmbsf)	Slope
aioA	7.71	T1B3R2(0-3cmbsf)	Slope
selA	159.33	T1B3R2(0-3cmbsf)	Slope
selD	177.79	T1B3R2(0-3cmbsf)	Slope
selU	7.39	T1B3R2(0-3cmbsf)	Slope
glk	186.81	T1B5(28-30cmbsf)	Slope
pckA	337.68	T1B5(28-30cmbsf)	Slope
CS	541.22	T1B5(28-30cmbsf)	Slope
IDH	373.48	T1B5(28-30cmbsf)	Slope
sucD	562.01	T1B5(28-30cmbsf)	Slope
pta	81.88	T1B5(28-30cmbsf)	Slope
ackA	16.29	T1B5(28-30cmbsf)	Slope
ACS	645.12	T1B5(28-30cmbsf)	Slope
porA	67.77	T1B5(28-30cmbsf)	Slope
aclA	2.15	T1B5(28-30cmbsf)	Slope
aclB	0.7	T1B5(28-30cmbsf)	Slope
acsA	0	T1B5(28-30cmbsf)	Slope
acsB	0	T1B5(28-30cmbsf)	Slope
fhs	123.68	T1B5(28-30cmbsf)	Slope
hpcs	193.85	T1B5(28-30cmbsf)	Slope
4hbl	144.66	T1B5(28-30cmbsf)	Slope
4hbd	229.48	T1B5(28-30cmbsf)	Slope
rbcL	14.67	T1B5(28-30cmbsf)	Slope
PRK	19	T1B5(28-30cmbsf)	Slope
amt	492.3	T1B5(28-30cmbsf)	Slope
gcvT	667.68	T1B5(28-30cmbsf)	Slope
gdhA	383.21	T1B5(28-30cmbsf)	Slope
amoA	36.83	T1B5(28-30cmbsf)	Slope
hao	6.67	T1B5(28-30cmbsf)	Slope
nxrA	6.16	T1B5(28-30cmbsf)	Slope
narG	117.99	T1B5(28-30cmbsf)	Slope
narB	1.4	T1B5(28-30cmbsf)	Slope
napA	28.25	T1B5(28-30cmbsf)	Slope
nirB	2.79	T1B5(28-30cmbsf)	Slope
nrfA	12.26	T1B5(28-30cmbsf)	Slope
nirA	0.6	T1B5(28-30cmbsf)	Slope
nirK	287.23	T1B5(28-30cmbsf)	Slope
norB	8.37	T1B5(28-30cmbsf)	Slope
nosZ	8.99	T1B5(28-30cmbsf)	Slope
sat	313.25	T1B5(28-30cmbsf)	Slope
aprA	85.68	T1B5(28-30cmbsf)	Slope
dsrA	0	T1B5(28-30cmbsf)	Slope
phsA	11.05	T1B5(28-30cmbsf)	Slope
sqr	113.29	T1B5(28-30cmbsf)	Slope
cysH	429.19	T1B5(28-30cmbsf)	Slope
sir	309.97	T1B5(28-30cmbsf)	Slope
cysK	301.65	T1B5(28-30cmbsf)	Slope
catA	162.4	T1B5(28-30cmbsf)	Slope
catE	113.96	T1B5(28-30cmbsf)	Slope
pcaH	95.51	T1B5(28-30cmbsf)	Slope
ligB	22.73	T1B5(28-30cmbsf)	Slope
boxB	96.97	T1B5(28-30cmbsf)	Slope
alkM	13.27	T1B5(28-30cmbsf)	Slope
ladA	0	T1B5(28-30cmbsf)	Slope
arsM	348.99	T1B5(28-30cmbsf)	Slope
arsB	181.39	T1B5(28-30cmbsf)	Slope
arsC1	71.75	T1B5(28-30cmbsf)	Slope
arsC2	123.81	T1B5(28-30cmbsf)	Slope
aioA	26.07	T1B5(28-30cmbsf)	Slope
selA	240.38	T1B5(28-30cmbsf)	Slope
selD	242	T1B5(28-30cmbsf)	Slope
selU	3.74	T1B5(28-30cmbsf)	Slope
glk	168.35	T1B5(0-2cmbsf)	Slope
pckA	308.36	T1B5(0-2cmbsf)	Slope
CS	527.12	T1B5(0-2cmbsf)	Slope
IDH	384.34	T1B5(0-2cmbsf)	Slope
sucD	453.13	T1B5(0-2cmbsf)	Slope
pta	67.81	T1B5(0-2cmbsf)	Slope
ackA	17.57	T1B5(0-2cmbsf)	Slope
ACS	605.2	T1B5(0-2cmbsf)	Slope
porA	70.28	T1B5(0-2cmbsf)	Slope
aclA	2.12	T1B5(0-2cmbsf)	Slope
aclB	2.14	T1B5(0-2cmbsf)	Slope
acsA	0	T1B5(0-2cmbsf)	Slope
acsB	0	T1B5(0-2cmbsf)	Slope
fhs	119.8	T1B5(0-2cmbsf)	Slope
hpcs	221.87	T1B5(0-2cmbsf)	Slope
4hbl	158.41	T1B5(0-2cmbsf)	Slope
4hbd	212.59	T1B5(0-2cmbsf)	Slope
rbcL	18.98	T1B5(0-2cmbsf)	Slope
PRK	16.63	T1B5(0-2cmbsf)	Slope
amt	475.38	T1B5(0-2cmbsf)	Slope
gcvT	482.42	T1B5(0-2cmbsf)	Slope
gdhA	352.25	T1B5(0-2cmbsf)	Slope
amoA	130.17	T1B5(0-2cmbsf)	Slope
hao	4.62	T1B5(0-2cmbsf)	Slope
nxrA	7.37	T1B5(0-2cmbsf)	Slope
narG	28.66	T1B5(0-2cmbsf)	Slope
narB	1.14	T1B5(0-2cmbsf)	Slope
napA	12.93	T1B5(0-2cmbsf)	Slope
nirB	8.27	T1B5(0-2cmbsf)	Slope
nrfA	24.89	T1B5(0-2cmbsf)	Slope
nirA	1.55	T1B5(0-2cmbsf)	Slope
nirK	316.94	T1B5(0-2cmbsf)	Slope
norB	22.33	T1B5(0-2cmbsf)	Slope
nosZ	3.18	T1B5(0-2cmbsf)	Slope
sat	382.23	T1B5(0-2cmbsf)	Slope
aprA	111.16	T1B5(0-2cmbsf)	Slope
dsrA	0	T1B5(0-2cmbsf)	Slope
phsA	6.1	T1B5(0-2cmbsf)	Slope
sqr	93.74	T1B5(0-2cmbsf)	Slope
cysH	321.15	T1B5(0-2cmbsf)	Slope
sir	255.15	T1B5(0-2cmbsf)	Slope
cysK	276.2	T1B5(0-2cmbsf)	Slope
catA	89.05	T1B5(0-2cmbsf)	Slope
catE	93.62	T1B5(0-2cmbsf)	Slope
pcaH	130.33	T1B5(0-2cmbsf)	Slope
ligB	47.16	T1B5(0-2cmbsf)	Slope
boxB	91.06	T1B5(0-2cmbsf)	Slope
alkM	25.38	T1B5(0-2cmbsf)	Slope
ladA	0.24	T1B5(0-2cmbsf)	Slope
arsM	273.01	T1B5(0-2cmbsf)	Slope
arsB	258.41	T1B5(0-2cmbsf)	Slope
arsC1	67	T1B5(0-2cmbsf)	Slope
arsC2	130.29	T1B5(0-2cmbsf)	Slope
aioA	9.83	T1B5(0-2cmbsf)	Slope
selA	162.46	T1B5(0-2cmbsf)	Slope
selD	156.09	T1B5(0-2cmbsf)	Slope
selU	7.6	T1B5(0-2cmbsf)	Slope
glk	183.08	T1B5(38-40cmbsf)	Slope
pckA	304.91	T1B5(38-40cmbsf)	Slope
CS	522.43	T1B5(38-40cmbsf)	Slope
IDH	336.82	T1B5(38-40cmbsf)	Slope
sucD	525.07	T1B5(38-40cmbsf)	Slope
pta	77.24	T1B5(38-40cmbsf)	Slope
ackA	17.04	T1B5(38-40cmbsf)	Slope
ACS	625.06	T1B5(38-40cmbsf)	Slope
porA	65.2	T1B5(38-40cmbsf)	Slope
aclA	0.75	T1B5(38-40cmbsf)	Slope
aclB	0.41	T1B5(38-40cmbsf)	Slope
acsA	0	T1B5(38-40cmbsf)	Slope
acsB	0	T1B5(38-40cmbsf)	Slope
fhs	147.23	T1B5(38-40cmbsf)	Slope
hpcs	141.98	T1B5(38-40cmbsf)	Slope
4hbl	111.28	T1B5(38-40cmbsf)	Slope
4hbd	182.61	T1B5(38-40cmbsf)	Slope
rbcL	15.43	T1B5(38-40cmbsf)	Slope
PRK	18.42	T1B5(38-40cmbsf)	Slope
amt	471.09	T1B5(38-40cmbsf)	Slope
gcvT	713.97	T1B5(38-40cmbsf)	Slope
gdhA	381.45	T1B5(38-40cmbsf)	Slope
amoA	40.52	T1B5(38-40cmbsf)	Slope
hao	5.68	T1B5(38-40cmbsf)	Slope
nxrA	6.2	T1B5(38-40cmbsf)	Slope
narG	130.84	T1B5(38-40cmbsf)	Slope
narB	1.98	T1B5(38-40cmbsf)	Slope
napA	26.66	T1B5(38-40cmbsf)	Slope
nirB	11.97	T1B5(38-40cmbsf)	Slope
nrfA	12.36	T1B5(38-40cmbsf)	Slope
nirA	4.98	T1B5(38-40cmbsf)	Slope
nirK	258.81	T1B5(38-40cmbsf)	Slope
norB	9.24	T1B5(38-40cmbsf)	Slope
nosZ	8.05	T1B5(38-40cmbsf)	Slope
sat	324.92	T1B5(38-40cmbsf)	Slope
aprA	89.76	T1B5(38-40cmbsf)	Slope
dsrA	0	T1B5(38-40cmbsf)	Slope
phsA	10.97	T1B5(38-40cmbsf)	Slope
sqr	136.07	T1B5(38-40cmbsf)	Slope
cysH	310.49	T1B5(38-40cmbsf)	Slope
sir	280.72	T1B5(38-40cmbsf)	Slope
cysK	322.11	T1B5(38-40cmbsf)	Slope
catA	136.31	T1B5(38-40cmbsf)	Slope
catE	151.5	T1B5(38-40cmbsf)	Slope
pcaH	113.79	T1B5(38-40cmbsf)	Slope
ligB	26.24	T1B5(38-40cmbsf)	Slope
boxB	101.1	T1B5(38-40cmbsf)	Slope
alkM	16.26	T1B5(38-40cmbsf)	Slope
ladA	2.04	T1B5(38-40cmbsf)	Slope
arsM	390.92	T1B5(38-40cmbsf)	Slope
arsB	166.37	T1B5(38-40cmbsf)	Slope
arsC1	81.3	T1B5(38-40cmbsf)	Slope
arsC2	135.51	T1B5(38-40cmbsf)	Slope
aioA	29.25	T1B5(38-40cmbsf)	Slope
selA	275.5	T1B5(38-40cmbsf)	Slope
selD	237.33	T1B5(38-40cmbsf)	Slope
selU	3.86	T1B5(38-40cmbsf)	Slope
glk	118.87	T1B5(8-10cmbsf)	Slope
pckA	301.52	T1B5(8-10cmbsf)	Slope
CS	548.11	T1B5(8-10cmbsf)	Slope
IDH	445.35	T1B5(8-10cmbsf)	Slope
sucD	483.77	T1B5(8-10cmbsf)	Slope
pta	51.3	T1B5(8-10cmbsf)	Slope
ackA	15.05	T1B5(8-10cmbsf)	Slope
ACS	608.42	T1B5(8-10cmbsf)	Slope
porA	72.71	T1B5(8-10cmbsf)	Slope
aclA	3.2	T1B5(8-10cmbsf)	Slope
aclB	3.78	T1B5(8-10cmbsf)	Slope
acsA	0	T1B5(8-10cmbsf)	Slope
acsB	0	T1B5(8-10cmbsf)	Slope
fhs	121.2	T1B5(8-10cmbsf)	Slope
hpcs	250.87	T1B5(8-10cmbsf)	Slope
4hbl	210.29	T1B5(8-10cmbsf)	Slope
4hbd	301.46	T1B5(8-10cmbsf)	Slope
rbcL	16.66	T1B5(8-10cmbsf)	Slope
PRK	29.37	T1B5(8-10cmbsf)	Slope
amt	505.09	T1B5(8-10cmbsf)	Slope
gcvT	508.89	T1B5(8-10cmbsf)	Slope
gdhA	368.56	T1B5(8-10cmbsf)	Slope
amoA	53.85	T1B5(8-10cmbsf)	Slope
hao	8.35	T1B5(8-10cmbsf)	Slope
nxrA	9.19	T1B5(8-10cmbsf)	Slope
narG	68.08	T1B5(8-10cmbsf)	Slope
narB	2.99	T1B5(8-10cmbsf)	Slope
napA	21.52	T1B5(8-10cmbsf)	Slope
nirB	15.17	T1B5(8-10cmbsf)	Slope
nrfA	9.99	T1B5(8-10cmbsf)	Slope
nirA	0.68	T1B5(8-10cmbsf)	Slope
nirK	374.57	T1B5(8-10cmbsf)	Slope
norB	30.94	T1B5(8-10cmbsf)	Slope
nosZ	8.44	T1B5(8-10cmbsf)	Slope
sat	380.69	T1B5(8-10cmbsf)	Slope
aprA	109.36	T1B5(8-10cmbsf)	Slope
dsrA	0	T1B5(8-10cmbsf)	Slope
phsA	8.74	T1B5(8-10cmbsf)	Slope
sqr	34.76	T1B5(8-10cmbsf)	Slope
cysH	549.58	T1B5(8-10cmbsf)	Slope
sir	307.84	T1B5(8-10cmbsf)	Slope
cysK	290.78	T1B5(8-10cmbsf)	Slope
catA	223.45	T1B5(8-10cmbsf)	Slope
catE	49.98	T1B5(8-10cmbsf)	Slope
pcaH	123.16	T1B5(8-10cmbsf)	Slope
ligB	47	T1B5(8-10cmbsf)	Slope
boxB	92.17	T1B5(8-10cmbsf)	Slope
alkM	37.71	T1B5(8-10cmbsf)	Slope
ladA	0.08	T1B5(8-10cmbsf)	Slope
arsM	217.83	T1B5(8-10cmbsf)	Slope
arsB	257.3	T1B5(8-10cmbsf)	Slope
arsC1	88.01	T1B5(8-10cmbsf)	Slope
arsC2	102.72	T1B5(8-10cmbsf)	Slope
aioA	12.84	T1B5(8-10cmbsf)	Slope
selA	116.12	T1B5(8-10cmbsf)	Slope
selD	116.09	T1B5(8-10cmbsf)	Slope
selU	3.35	T1B5(8-10cmbsf)	Slope
glk	175.19	T1B8(2-4cmbsf)	Slope
pckA	303.52	T1B8(2-4cmbsf)	Slope
CS	502.64	T1B8(2-4cmbsf)	Slope
IDH	401.73	T1B8(2-4cmbsf)	Slope
sucD	483.57	T1B8(2-4cmbsf)	Slope
pta	65.51	T1B8(2-4cmbsf)	Slope
ackA	37.41	T1B8(2-4cmbsf)	Slope
ACS	620.13	T1B8(2-4cmbsf)	Slope
porA	47.08	T1B8(2-4cmbsf)	Slope
aclA	3.3	T1B8(2-4cmbsf)	Slope
aclB	3.16	T1B8(2-4cmbsf)	Slope
acsA	0	T1B8(2-4cmbsf)	Slope
acsB	0	T1B8(2-4cmbsf)	Slope
fhs	130.8	T1B8(2-4cmbsf)	Slope
hpcs	172.49	T1B8(2-4cmbsf)	Slope
4hbl	141.44	T1B8(2-4cmbsf)	Slope
4hbd	201.23	T1B8(2-4cmbsf)	Slope
rbcL	15.27	T1B8(2-4cmbsf)	Slope
PRK	13.75	T1B8(2-4cmbsf)	Slope
amt	411.19	T1B8(2-4cmbsf)	Slope
gcvT	587.4	T1B8(2-4cmbsf)	Slope
gdhA	363.18	T1B8(2-4cmbsf)	Slope
amoA	36.65	T1B8(2-4cmbsf)	Slope
hao	7.96	T1B8(2-4cmbsf)	Slope
nxrA	4.78	T1B8(2-4cmbsf)	Slope
narG	109.79	T1B8(2-4cmbsf)	Slope
narB	2.28	T1B8(2-4cmbsf)	Slope
napA	20.49	T1B8(2-4cmbsf)	Slope
nirB	18.74	T1B8(2-4cmbsf)	Slope
nrfA	18.57	T1B8(2-4cmbsf)	Slope
nirA	0.74	T1B8(2-4cmbsf)	Slope
nirK	261.5	T1B8(2-4cmbsf)	Slope
norB	25.82	T1B8(2-4cmbsf)	Slope
nosZ	6.22	T1B8(2-4cmbsf)	Slope
sat	305.28	T1B8(2-4cmbsf)	Slope
aprA	80.43	T1B8(2-4cmbsf)	Slope
dsrA	0.03	T1B8(2-4cmbsf)	Slope
phsA	11.14	T1B8(2-4cmbsf)	Slope
sqr	99.47	T1B8(2-4cmbsf)	Slope
cysH	385.61	T1B8(2-4cmbsf)	Slope
sir	248.26	T1B8(2-4cmbsf)	Slope
cysK	292.93	T1B8(2-4cmbsf)	Slope
catA	147.24	T1B8(2-4cmbsf)	Slope
catE	122.57	T1B8(2-4cmbsf)	Slope
pcaH	114.74	T1B8(2-4cmbsf)	Slope
ligB	42.5	T1B8(2-4cmbsf)	Slope
boxB	81.43	T1B8(2-4cmbsf)	Slope
alkM	36.47	T1B8(2-4cmbsf)	Slope
ladA	1.64	T1B8(2-4cmbsf)	Slope
arsM	321.46	T1B8(2-4cmbsf)	Slope
arsB	167.28	T1B8(2-4cmbsf)	Slope
arsC1	92.17	T1B8(2-4cmbsf)	Slope
arsC2	125.55	T1B8(2-4cmbsf)	Slope
aioA	22.33	T1B8(2-4cmbsf)	Slope
selA	205.03	T1B8(2-4cmbsf)	Slope
selD	166.56	T1B8(2-4cmbsf)	Slope
selU	11.58	T1B8(2-4cmbsf)	Slope
glk	215.14	T1B8(16-18cmbsf)	Slope
pckA	288.76	T1B8(16-18cmbsf)	Slope
CS	507.64	T1B8(16-18cmbsf)	Slope
IDH	346.93	T1B8(16-18cmbsf)	Slope
sucD	559.63	T1B8(16-18cmbsf)	Slope
pta	62.07	T1B8(16-18cmbsf)	Slope
ackA	45.01	T1B8(16-18cmbsf)	Slope
ACS	644.87	T1B8(16-18cmbsf)	Slope
porA	54.51	T1B8(16-18cmbsf)	Slope
aclA	2.31	T1B8(16-18cmbsf)	Slope
aclB	2.07	T1B8(16-18cmbsf)	Slope
acsA	0	T1B8(16-18cmbsf)	Slope
acsB	0	T1B8(16-18cmbsf)	Slope
fhs	157.44	T1B8(16-18cmbsf)	Slope
hpcs	83.44	T1B8(16-18cmbsf)	Slope
4hbl	68.82	T1B8(16-18cmbsf)	Slope
4hbd	112.31	T1B8(16-18cmbsf)	Slope
rbcL	19.97	T1B8(16-18cmbsf)	Slope
PRK	18.05	T1B8(16-18cmbsf)	Slope
amt	407.44	T1B8(16-18cmbsf)	Slope
gcvT	875.49	T1B8(16-18cmbsf)	Slope
gdhA	359.31	T1B8(16-18cmbsf)	Slope
amoA	30.82	T1B8(16-18cmbsf)	Slope
hao	4.1	T1B8(16-18cmbsf)	Slope
nxrA	4.18	T1B8(16-18cmbsf)	Slope
narG	258.44	T1B8(16-18cmbsf)	Slope
narB	1.78	T1B8(16-18cmbsf)	Slope
napA	29.27	T1B8(16-18cmbsf)	Slope
nirB	49.83	T1B8(16-18cmbsf)	Slope
nrfA	17.42	T1B8(16-18cmbsf)	Slope
nirA	7.87	T1B8(16-18cmbsf)	Slope
nirK	194.54	T1B8(16-18cmbsf)	Slope
norB	22.36	T1B8(16-18cmbsf)	Slope
nosZ	9.13	T1B8(16-18cmbsf)	Slope
sat	299.75	T1B8(16-18cmbsf)	Slope
aprA	87.01	T1B8(16-18cmbsf)	Slope
dsrA	0.55	T1B8(16-18cmbsf)	Slope
phsA	8.03	T1B8(16-18cmbsf)	Slope
sqr	128.33	T1B8(16-18cmbsf)	Slope
cysH	285.93	T1B8(16-18cmbsf)	Slope
sir	253.71	T1B8(16-18cmbsf)	Slope
cysK	359.53	T1B8(16-18cmbsf)	Slope
catA	80.66	T1B8(16-18cmbsf)	Slope
catE	150.29	T1B8(16-18cmbsf)	Slope
pcaH	119.32	T1B8(16-18cmbsf)	Slope
ligB	37.19	T1B8(16-18cmbsf)	Slope
boxB	95.71	T1B8(16-18cmbsf)	Slope
alkM	27.93	T1B8(16-18cmbsf)	Slope
ladA	2.03	T1B8(16-18cmbsf)	Slope
arsM	425.07	T1B8(16-18cmbsf)	Slope
arsB	121.01	T1B8(16-18cmbsf)	Slope
arsC1	86.87	T1B8(16-18cmbsf)	Slope
arsC2	137.27	T1B8(16-18cmbsf)	Slope
aioA	28.75	T1B8(16-18cmbsf)	Slope
selA	273.35	T1B8(16-18cmbsf)	Slope
selD	262.9	T1B8(16-18cmbsf)	Slope
selU	4.83	T1B8(16-18cmbsf)	Slope
glk	145.89	T1B10(36-38cmbsf)	Slope
pckA	281.4	T1B10(36-38cmbsf)	Slope
CS	492.49	T1B10(36-38cmbsf)	Slope
IDH	385.15	T1B10(36-38cmbsf)	Slope
sucD	351.83	T1B10(36-38cmbsf)	Slope
pta	102.72	T1B10(36-38cmbsf)	Slope
ackA	18.24	T1B10(36-38cmbsf)	Slope
ACS	514.17	T1B10(36-38cmbsf)	Slope
porA	50.5	T1B10(36-38cmbsf)	Slope
aclA	0	T1B10(36-38cmbsf)	Slope
aclB	0	T1B10(36-38cmbsf)	Slope
acsA	0	T1B10(36-38cmbsf)	Slope
acsB	0	T1B10(36-38cmbsf)	Slope
fhs	117.3	T1B10(36-38cmbsf)	Slope
hpcs	139.96	T1B10(36-38cmbsf)	Slope
4hbl	126.57	T1B10(36-38cmbsf)	Slope
4hbd	175.65	T1B10(36-38cmbsf)	Slope
rbcL	4.18	T1B10(36-38cmbsf)	Slope
PRK	17.23	T1B10(36-38cmbsf)	Slope
amt	407.28	T1B10(36-38cmbsf)	Slope
gcvT	553.33	T1B10(36-38cmbsf)	Slope
gdhA	347.44	T1B10(36-38cmbsf)	Slope
amoA	42.4	T1B10(36-38cmbsf)	Slope
hao	0.54	T1B10(36-38cmbsf)	Slope
nxrA	5.42	T1B10(36-38cmbsf)	Slope
narG	157.48	T1B10(36-38cmbsf)	Slope
narB	6.6	T1B10(36-38cmbsf)	Slope
napA	15.24	T1B10(36-38cmbsf)	Slope
nirB	9.96	T1B10(36-38cmbsf)	Slope
nrfA	14.09	T1B10(36-38cmbsf)	Slope
nirA	0.73	T1B10(36-38cmbsf)	Slope
nirK	288.35	T1B10(36-38cmbsf)	Slope
norB	25.17	T1B10(36-38cmbsf)	Slope
nosZ	3.74	T1B10(36-38cmbsf)	Slope
sat	285.51	T1B10(36-38cmbsf)	Slope
aprA	74.06	T1B10(36-38cmbsf)	Slope
dsrA	0.23	T1B10(36-38cmbsf)	Slope
phsA	2.1	T1B10(36-38cmbsf)	Slope
sqr	185.73	T1B10(36-38cmbsf)	Slope
cysH	348.79	T1B10(36-38cmbsf)	Slope
sir	208.58	T1B10(36-38cmbsf)	Slope
cysK	240.64	T1B10(36-38cmbsf)	Slope
catA	145.28	T1B10(36-38cmbsf)	Slope
catE	102.83	T1B10(36-38cmbsf)	Slope
pcaH	106.15	T1B10(36-38cmbsf)	Slope
ligB	28.22	T1B10(36-38cmbsf)	Slope
boxB	62.68	T1B10(36-38cmbsf)	Slope
alkM	26.75	T1B10(36-38cmbsf)	Slope
ladA	1.14	T1B10(36-38cmbsf)	Slope
arsM	330.61	T1B10(36-38cmbsf)	Slope
arsB	215.42	T1B10(36-38cmbsf)	Slope
arsC1	120.15	T1B10(36-38cmbsf)	Slope
arsC2	181	T1B10(36-38cmbsf)	Slope
aioA	8.94	T1B10(36-38cmbsf)	Slope
selA	172.46	T1B10(36-38cmbsf)	Slope
selD	157.86	T1B10(36-38cmbsf)	Slope
selU	16.62	T1B10(36-38cmbsf)	Slope
glk	219.53	T1B10(0-2cmbsf)	Slope
pckA	297.73	T1B10(0-2cmbsf)	Slope
CS	546.22	T1B10(0-2cmbsf)	Slope
IDH	412.19	T1B10(0-2cmbsf)	Slope
sucD	427.11	T1B10(0-2cmbsf)	Slope
pta	45.51	T1B10(0-2cmbsf)	Slope
ackA	27.34	T1B10(0-2cmbsf)	Slope
ACS	572.45	T1B10(0-2cmbsf)	Slope
porA	78.72	T1B10(0-2cmbsf)	Slope
aclA	0	T1B10(0-2cmbsf)	Slope
aclB	0	T1B10(0-2cmbsf)	Slope
acsA	0	T1B10(0-2cmbsf)	Slope
acsB	0	T1B10(0-2cmbsf)	Slope
fhs	173.99	T1B10(0-2cmbsf)	Slope
hpcs	154.3	T1B10(0-2cmbsf)	Slope
4hbl	82.61	T1B10(0-2cmbsf)	Slope
4hbd	153.9	T1B10(0-2cmbsf)	Slope
rbcL	4.34	T1B10(0-2cmbsf)	Slope
PRK	28.88	T1B10(0-2cmbsf)	Slope
amt	490.25	T1B10(0-2cmbsf)	Slope
gcvT	624.49	T1B10(0-2cmbsf)	Slope
gdhA	381.65	T1B10(0-2cmbsf)	Slope
amoA	48.3	T1B10(0-2cmbsf)	Slope
hao	0	T1B10(0-2cmbsf)	Slope
nxrA	2.71	T1B10(0-2cmbsf)	Slope
narG	136.04	T1B10(0-2cmbsf)	Slope
narB	2.45	T1B10(0-2cmbsf)	Slope
napA	31.92	T1B10(0-2cmbsf)	Slope
nirB	22.12	T1B10(0-2cmbsf)	Slope
nrfA	13.87	T1B10(0-2cmbsf)	Slope
nirA	3.01	T1B10(0-2cmbsf)	Slope
nirK	385	T1B10(0-2cmbsf)	Slope
norB	32.88	T1B10(0-2cmbsf)	Slope
nosZ	12.02	T1B10(0-2cmbsf)	Slope
sat	263.48	T1B10(0-2cmbsf)	Slope
aprA	131.09	T1B10(0-2cmbsf)	Slope
dsrA	0	T1B10(0-2cmbsf)	Slope
phsA	0.6	T1B10(0-2cmbsf)	Slope
sqr	113.34	T1B10(0-2cmbsf)	Slope
cysH	296.29	T1B10(0-2cmbsf)	Slope
sir	221.9	T1B10(0-2cmbsf)	Slope
cysK	303.8	T1B10(0-2cmbsf)	Slope
catA	103.91	T1B10(0-2cmbsf)	Slope
catE	145.75	T1B10(0-2cmbsf)	Slope
pcaH	98.68	T1B10(0-2cmbsf)	Slope
ligB	40.83	T1B10(0-2cmbsf)	Slope
boxB	68.14	T1B10(0-2cmbsf)	Slope
alkM	41.01	T1B10(0-2cmbsf)	Slope
ladA	4.38	T1B10(0-2cmbsf)	Slope
arsM	465.45	T1B10(0-2cmbsf)	Slope
arsB	215.65	T1B10(0-2cmbsf)	Slope
arsC1	163.14	T1B10(0-2cmbsf)	Slope
arsC2	169.97	T1B10(0-2cmbsf)	Slope
aioA	11.21	T1B10(0-2cmbsf)	Slope
selA	233.01	T1B10(0-2cmbsf)	Slope
selD	217.31	T1B10(0-2cmbsf)	Slope
selU	7.44	T1B10(0-2cmbsf)	Slope
glk	183.98	T1B10(44-46cmbsf)	Slope
pckA	295.46	T1B10(44-46cmbsf)	Slope
CS	476.01	T1B10(44-46cmbsf)	Slope
IDH	384.74	T1B10(44-46cmbsf)	Slope
sucD	379.97	T1B10(44-46cmbsf)	Slope
pta	101.02	T1B10(44-46cmbsf)	Slope
ackA	16.47	T1B10(44-46cmbsf)	Slope
ACS	545.18	T1B10(44-46cmbsf)	Slope
porA	59.81	T1B10(44-46cmbsf)	Slope
aclA	0.05	T1B10(44-46cmbsf)	Slope
aclB	0.08	T1B10(44-46cmbsf)	Slope
acsA	0	T1B10(44-46cmbsf)	Slope
acsB	0	T1B10(44-46cmbsf)	Slope
fhs	124.27	T1B10(44-46cmbsf)	Slope
hpcs	96.81	T1B10(44-46cmbsf)	Slope
4hbl	101.54	T1B10(44-46cmbsf)	Slope
4hbd	134.62	T1B10(44-46cmbsf)	Slope
rbcL	2.16	T1B10(44-46cmbsf)	Slope
PRK	13.07	T1B10(44-46cmbsf)	Slope
amt	429.21	T1B10(44-46cmbsf)	Slope
gcvT	537.38	T1B10(44-46cmbsf)	Slope
gdhA	311.65	T1B10(44-46cmbsf)	Slope
amoA	43.01	T1B10(44-46cmbsf)	Slope
hao	0.33	T1B10(44-46cmbsf)	Slope
nxrA	4.47	T1B10(44-46cmbsf)	Slope
narG	174.42	T1B10(44-46cmbsf)	Slope
narB	10.25	T1B10(44-46cmbsf)	Slope
napA	26.88	T1B10(44-46cmbsf)	Slope
nirB	24.6	T1B10(44-46cmbsf)	Slope
nrfA	13.35	T1B10(44-46cmbsf)	Slope
nirA	1.45	T1B10(44-46cmbsf)	Slope
nirK	268.19	T1B10(44-46cmbsf)	Slope
norB	19.45	T1B10(44-46cmbsf)	Slope
nosZ	4.19	T1B10(44-46cmbsf)	Slope
sat	245.57	T1B10(44-46cmbsf)	Slope
aprA	106.44	T1B10(44-46cmbsf)	Slope
dsrA	0.53	T1B10(44-46cmbsf)	Slope
phsA	8.15	T1B10(44-46cmbsf)	Slope
sqr	139.21	T1B10(44-46cmbsf)	Slope
cysH	283.59	T1B10(44-46cmbsf)	Slope
sir	215.39	T1B10(44-46cmbsf)	Slope
cysK	288.86	T1B10(44-46cmbsf)	Slope
catA	109.88	T1B10(44-46cmbsf)	Slope
catE	122.97	T1B10(44-46cmbsf)	Slope
pcaH	103.99	T1B10(44-46cmbsf)	Slope
ligB	20.24	T1B10(44-46cmbsf)	Slope
boxB	61.86	T1B10(44-46cmbsf)	Slope
alkM	26.38	T1B10(44-46cmbsf)	Slope
ladA	0.91	T1B10(44-46cmbsf)	Slope
arsM	335.17	T1B10(44-46cmbsf)	Slope
arsB	164.36	T1B10(44-46cmbsf)	Slope
arsC1	123.39	T1B10(44-46cmbsf)	Slope
arsC2	185.92	T1B10(44-46cmbsf)	Slope
aioA	16.62	T1B10(44-46cmbsf)	Slope
selA	189.59	T1B10(44-46cmbsf)	Slope
selD	184.61	T1B10(44-46cmbsf)	Slope
selU	15.12	T1B10(44-46cmbsf)	Slope
glk	244.85	T1B11(0-3cmbsf)	Slope
pckA	278.97	T1B11(0-3cmbsf)	Slope
CS	450.92	T1B11(0-3cmbsf)	Slope
IDH	363.18	T1B11(0-3cmbsf)	Slope
sucD	361.42	T1B11(0-3cmbsf)	Slope
pta	64.08	T1B11(0-3cmbsf)	Slope
ackA	1.25	T1B11(0-3cmbsf)	Slope
ACS	593.69	T1B11(0-3cmbsf)	Slope
porA	91.67	T1B11(0-3cmbsf)	Slope
aclA	0	T1B11(0-3cmbsf)	Slope
aclB	0	T1B11(0-3cmbsf)	Slope
acsA	0	T1B11(0-3cmbsf)	Slope
acsB	0	T1B11(0-3cmbsf)	Slope
fhs	151.83	T1B11(0-3cmbsf)	Slope
hpcs	73.08	T1B11(0-3cmbsf)	Slope
4hbl	92.97	T1B11(0-3cmbsf)	Slope
4hbd	98.8	T1B11(0-3cmbsf)	Slope
rbcL	5.1	T1B11(0-3cmbsf)	Slope
PRK	7.86	T1B11(0-3cmbsf)	Slope
amt	361.42	T1B11(0-3cmbsf)	Slope
gcvT	445.47	T1B11(0-3cmbsf)	Slope
gdhA	346.61	T1B11(0-3cmbsf)	Slope
amoA	67.65	T1B11(0-3cmbsf)	Slope
hao	0	T1B11(0-3cmbsf)	Slope
nxrA	4.14	T1B11(0-3cmbsf)	Slope
narG	33.65	T1B11(0-3cmbsf)	Slope
narB	1.11	T1B11(0-3cmbsf)	Slope
napA	8.87	T1B11(0-3cmbsf)	Slope
nirB	13.41	T1B11(0-3cmbsf)	Slope
nrfA	1.76	T1B11(0-3cmbsf)	Slope
nirA	5.32	T1B11(0-3cmbsf)	Slope
nirK	188.3	T1B11(0-3cmbsf)	Slope
norB	9.31	T1B11(0-3cmbsf)	Slope
nosZ	0.82	T1B11(0-3cmbsf)	Slope
sat	305.11	T1B11(0-3cmbsf)	Slope
aprA	152.55	T1B11(0-3cmbsf)	Slope
dsrA	0.44	T1B11(0-3cmbsf)	Slope
phsA	15.86	T1B11(0-3cmbsf)	Slope
sqr	120.56	T1B11(0-3cmbsf)	Slope
cysH	184.81	T1B11(0-3cmbsf)	Slope
sir	192.84	T1B11(0-3cmbsf)	Slope
cysK	207.8	T1B11(0-3cmbsf)	Slope
catA	82.09	T1B11(0-3cmbsf)	Slope
catE	271.17	T1B11(0-3cmbsf)	Slope
pcaH	69.87	T1B11(0-3cmbsf)	Slope
ligB	33.26	T1B11(0-3cmbsf)	Slope
boxB	74.98	T1B11(0-3cmbsf)	Slope
alkM	9.95	T1B11(0-3cmbsf)	Slope
ladA	18.54	T1B11(0-3cmbsf)	Slope
arsM	499.93	T1B11(0-3cmbsf)	Slope
arsB	112.87	T1B11(0-3cmbsf)	Slope
arsC1	68.81	T1B11(0-3cmbsf)	Slope
arsC2	173.22	T1B11(0-3cmbsf)	Slope
aioA	15.27	T1B11(0-3cmbsf)	Slope
selA	254.08	T1B11(0-3cmbsf)	Slope
selD	229.79	T1B11(0-3cmbsf)	Slope
selU	9.78	T1B11(0-3cmbsf)	Slope
glk	185.35	T1L6T1(0-2cmbsf)	Slope
pckA	284	T1L6T1(0-2cmbsf)	Slope
CS	504.7	T1L6T1(0-2cmbsf)	Slope
IDH	381.31	T1L6T1(0-2cmbsf)	Slope
sucD	471.81	T1L6T1(0-2cmbsf)	Slope
pta	77.48	T1L6T1(0-2cmbsf)	Slope
ackA	19.7	T1L6T1(0-2cmbsf)	Slope
ACS	612.27	T1L6T1(0-2cmbsf)	Slope
porA	68.21	T1L6T1(0-2cmbsf)	Slope
aclA	0.76	T1L6T1(0-2cmbsf)	Slope
aclB	1.89	T1L6T1(0-2cmbsf)	Slope
acsA	0	T1L6T1(0-2cmbsf)	Slope
acsB	0	T1L6T1(0-2cmbsf)	Slope
fhs	135	T1L6T1(0-2cmbsf)	Slope
hpcs	125.32	T1L6T1(0-2cmbsf)	Slope
4hbl	148.78	T1L6T1(0-2cmbsf)	Slope
4hbd	187.15	T1L6T1(0-2cmbsf)	Slope
rbcL	12.71	T1L6T1(0-2cmbsf)	Slope
PRK	23.68	T1L6T1(0-2cmbsf)	Slope
amt	412.83	T1L6T1(0-2cmbsf)	Slope
gcvT	444.03	T1L6T1(0-2cmbsf)	Slope
gdhA	322.95	T1L6T1(0-2cmbsf)	Slope
amoA	123.69	T1L6T1(0-2cmbsf)	Slope
hao	1.49	T1L6T1(0-2cmbsf)	Slope
nxrA	7.44	T1L6T1(0-2cmbsf)	Slope
narG	40.34	T1L6T1(0-2cmbsf)	Slope
narB	1.36	T1L6T1(0-2cmbsf)	Slope
napA	10.41	T1L6T1(0-2cmbsf)	Slope
nirB	11.19	T1L6T1(0-2cmbsf)	Slope
nrfA	10.56	T1L6T1(0-2cmbsf)	Slope
nirA	3.04	T1L6T1(0-2cmbsf)	Slope
nirK	244.05	T1L6T1(0-2cmbsf)	Slope
norB	16.89	T1L6T1(0-2cmbsf)	Slope
nosZ	4.46	T1L6T1(0-2cmbsf)	Slope
sat	336.02	T1L6T1(0-2cmbsf)	Slope
aprA	104.36	T1L6T1(0-2cmbsf)	Slope
dsrA	0.28	T1L6T1(0-2cmbsf)	Slope
phsA	5.24	T1L6T1(0-2cmbsf)	Slope
sqr	145.72	T1L6T1(0-2cmbsf)	Slope
cysH	278.64	T1L6T1(0-2cmbsf)	Slope
sir	232.25	T1L6T1(0-2cmbsf)	Slope
cysK	257.5	T1L6T1(0-2cmbsf)	Slope
catA	102.44	T1L6T1(0-2cmbsf)	Slope
catE	92.38	T1L6T1(0-2cmbsf)	Slope
pcaH	139.06	T1L6T1(0-2cmbsf)	Slope
ligB	28.95	T1L6T1(0-2cmbsf)	Slope
boxB	79.76	T1L6T1(0-2cmbsf)	Slope
alkM	31.03	T1L6T1(0-2cmbsf)	Slope
ladA	0.39	T1L6T1(0-2cmbsf)	Slope
arsM	308.79	T1L6T1(0-2cmbsf)	Slope
arsB	211.25	T1L6T1(0-2cmbsf)	Slope
arsC1	83.37	T1L6T1(0-2cmbsf)	Slope
arsC2	124.17	T1L6T1(0-2cmbsf)	Slope
aioA	9.35	T1L6T1(0-2cmbsf)	Slope
selA	158.03	T1L6T1(0-2cmbsf)	Slope
selD	183.93	T1L6T1(0-2cmbsf)	Slope
selU	10.35	T1L6T1(0-2cmbsf)	Slope
glk	172.29	T1L6T2(0-2cmbsf)	Slope
pckA	306.41	T1L6T2(0-2cmbsf)	Slope
CS	495.67	T1L6T2(0-2cmbsf)	Slope
IDH	388.03	T1L6T2(0-2cmbsf)	Slope
sucD	445.24	T1L6T2(0-2cmbsf)	Slope
pta	73.7	T1L6T2(0-2cmbsf)	Slope
ackA	26.14	T1L6T2(0-2cmbsf)	Slope
ACS	596.99	T1L6T2(0-2cmbsf)	Slope
porA	55.65	T1L6T2(0-2cmbsf)	Slope
aclA	0.32	T1L6T2(0-2cmbsf)	Slope
aclB	1.51	T1L6T2(0-2cmbsf)	Slope
acsA	0	T1L6T2(0-2cmbsf)	Slope
acsB	0	T1L6T2(0-2cmbsf)	Slope
fhs	122.04	T1L6T2(0-2cmbsf)	Slope
hpcs	118.59	T1L6T2(0-2cmbsf)	Slope
4hbl	148.08	T1L6T2(0-2cmbsf)	Slope
4hbd	159.28	T1L6T2(0-2cmbsf)	Slope
rbcL	18.45	T1L6T2(0-2cmbsf)	Slope
PRK	21.2	T1L6T2(0-2cmbsf)	Slope
amt	432.55	T1L6T2(0-2cmbsf)	Slope
gcvT	478.29	T1L6T2(0-2cmbsf)	Slope
gdhA	325.52	T1L6T2(0-2cmbsf)	Slope
amoA	137.48	T1L6T2(0-2cmbsf)	Slope
hao	0.7	T1L6T2(0-2cmbsf)	Slope
nxrA	10.46	T1L6T2(0-2cmbsf)	Slope
narG	20	T1L6T2(0-2cmbsf)	Slope
narB	1.58	T1L6T2(0-2cmbsf)	Slope
napA	16	T1L6T2(0-2cmbsf)	Slope
nirB	17.29	T1L6T2(0-2cmbsf)	Slope
nrfA	21.73	T1L6T2(0-2cmbsf)	Slope
nirA	2.79	T1L6T2(0-2cmbsf)	Slope
nirK	199.37	T1L6T2(0-2cmbsf)	Slope
norB	25.56	T1L6T2(0-2cmbsf)	Slope
nosZ	12.27	T1L6T2(0-2cmbsf)	Slope
sat	321.33	T1L6T2(0-2cmbsf)	Slope
aprA	79.14	T1L6T2(0-2cmbsf)	Slope
dsrA	0	T1L6T2(0-2cmbsf)	Slope
phsA	9.88	T1L6T2(0-2cmbsf)	Slope
sqr	129.52	T1L6T2(0-2cmbsf)	Slope
cysH	261.77	T1L6T2(0-2cmbsf)	Slope
sir	238.49	T1L6T2(0-2cmbsf)	Slope
cysK	255.58	T1L6T2(0-2cmbsf)	Slope
catA	54.19	T1L6T2(0-2cmbsf)	Slope
catE	74.87	T1L6T2(0-2cmbsf)	Slope
pcaH	133.17	T1L6T2(0-2cmbsf)	Slope
ligB	39.33	T1L6T2(0-2cmbsf)	Slope
boxB	72.88	T1L6T2(0-2cmbsf)	Slope
alkM	37.37	T1L6T2(0-2cmbsf)	Slope
ladA	0.44	T1L6T2(0-2cmbsf)	Slope
arsM	283.02	T1L6T2(0-2cmbsf)	Slope
arsB	217.25	T1L6T2(0-2cmbsf)	Slope
arsC1	112	T1L6T2(0-2cmbsf)	Slope
arsC2	143.97	T1L6T2(0-2cmbsf)	Slope
aioA	7.15	T1L6T2(0-2cmbsf)	Slope
selA	148.25	T1L6T2(0-2cmbsf)	Slope
selD	200.93	T1L6T2(0-2cmbsf)	Slope
selU	8.45	T1L6T2(0-2cmbsf)	Slope
glk	253	T1L10(0-3cmbsf)	Bottom-axis
pckA	282.2	T1L10(0-3cmbsf)	Bottom-axis
CS	472.91	T1L10(0-3cmbsf)	Bottom-axis
IDH	329.32	T1L10(0-3cmbsf)	Bottom-axis
sucD	401.64	T1L10(0-3cmbsf)	Bottom-axis
pta	51	T1L10(0-3cmbsf)	Bottom-axis
ackA	18.07	T1L10(0-3cmbsf)	Bottom-axis
ACS	575.55	T1L10(0-3cmbsf)	Bottom-axis
porA	58.27	T1L10(0-3cmbsf)	Bottom-axis
aclA	0	T1L10(0-3cmbsf)	Bottom-axis
aclB	0	T1L10(0-3cmbsf)	Bottom-axis
acsA	0	T1L10(0-3cmbsf)	Bottom-axis
acsB	0	T1L10(0-3cmbsf)	Bottom-axis
fhs	135.03	T1L10(0-3cmbsf)	Bottom-axis
hpcs	79.85	T1L10(0-3cmbsf)	Bottom-axis
4hbl	90.33	T1L10(0-3cmbsf)	Bottom-axis
4hbd	104.23	T1L10(0-3cmbsf)	Bottom-axis
rbcL	1.76	T1L10(0-3cmbsf)	Bottom-axis
PRK	10.16	T1L10(0-3cmbsf)	Bottom-axis
amt	424.36	T1L10(0-3cmbsf)	Bottom-axis
gcvT	452.17	T1L10(0-3cmbsf)	Bottom-axis
gdhA	389.01	T1L10(0-3cmbsf)	Bottom-axis
amoA	110.4	T1L10(0-3cmbsf)	Bottom-axis
hao	0	T1L10(0-3cmbsf)	Bottom-axis
nxrA	1.32	T1L10(0-3cmbsf)	Bottom-axis
narG	106.1	T1L10(0-3cmbsf)	Bottom-axis
narB	6.67	T1L10(0-3cmbsf)	Bottom-axis
napA	12.28	T1L10(0-3cmbsf)	Bottom-axis
nirB	17.55	T1L10(0-3cmbsf)	Bottom-axis
nrfA	24.89	T1L10(0-3cmbsf)	Bottom-axis
nirA	2.55	T1L10(0-3cmbsf)	Bottom-axis
nirK	228.11	T1L10(0-3cmbsf)	Bottom-axis
norB	14.33	T1L10(0-3cmbsf)	Bottom-axis
nosZ	6.85	T1L10(0-3cmbsf)	Bottom-axis
sat	256.17	T1L10(0-3cmbsf)	Bottom-axis
aprA	73.45	T1L10(0-3cmbsf)	Bottom-axis
dsrA	2.76	T1L10(0-3cmbsf)	Bottom-axis
phsA	1.23	T1L10(0-3cmbsf)	Bottom-axis
sqr	188.59	T1L10(0-3cmbsf)	Bottom-axis
cysH	189.48	T1L10(0-3cmbsf)	Bottom-axis
sir	198.31	T1L10(0-3cmbsf)	Bottom-axis
cysK	204.91	T1L10(0-3cmbsf)	Bottom-axis
catA	25.23	T1L10(0-3cmbsf)	Bottom-axis
catE	183.74	T1L10(0-3cmbsf)	Bottom-axis
pcaH	48.11	T1L10(0-3cmbsf)	Bottom-axis
ligB	43.31	T1L10(0-3cmbsf)	Bottom-axis
boxB	48.62	T1L10(0-3cmbsf)	Bottom-axis
alkM	29.28	T1L10(0-3cmbsf)	Bottom-axis
ladA	0.92	T1L10(0-3cmbsf)	Bottom-axis
arsM	399.09	T1L10(0-3cmbsf)	Bottom-axis
arsB	199.47	T1L10(0-3cmbsf)	Bottom-axis
arsC1	72.94	T1L10(0-3cmbsf)	Bottom-axis
arsC2	162.7	T1L10(0-3cmbsf)	Bottom-axis
aioA	28.16	T1L10(0-3cmbsf)	Bottom-axis
selA	287.11	T1L10(0-3cmbsf)	Bottom-axis
selD	230.69	T1L10(0-3cmbsf)	Bottom-axis
selU	21.89	T1L10(0-3cmbsf)	Bottom-axis
glk	263.72	T1L10(6-9cmbsf)	Bottom-axis
pckA	269.86	T1L10(6-9cmbsf)	Bottom-axis
CS	432.38	T1L10(6-9cmbsf)	Bottom-axis
IDH	297.99	T1L10(6-9cmbsf)	Bottom-axis
sucD	396.27	T1L10(6-9cmbsf)	Bottom-axis
pta	57.86	T1L10(6-9cmbsf)	Bottom-axis
ackA	20.57	T1L10(6-9cmbsf)	Bottom-axis
ACS	549.24	T1L10(6-9cmbsf)	Bottom-axis
porA	42.81	T1L10(6-9cmbsf)	Bottom-axis
aclA	0	T1L10(6-9cmbsf)	Bottom-axis
aclB	0	T1L10(6-9cmbsf)	Bottom-axis
acsA	0	T1L10(6-9cmbsf)	Bottom-axis
acsB	0	T1L10(6-9cmbsf)	Bottom-axis
fhs	134.11	T1L10(6-9cmbsf)	Bottom-axis
hpcs	73.68	T1L10(6-9cmbsf)	Bottom-axis
4hbl	86.77	T1L10(6-9cmbsf)	Bottom-axis
4hbd	102.87	T1L10(6-9cmbsf)	Bottom-axis
rbcL	3.47	T1L10(6-9cmbsf)	Bottom-axis
PRK	9.18	T1L10(6-9cmbsf)	Bottom-axis
amt	452.87	T1L10(6-9cmbsf)	Bottom-axis
gcvT	414.81	T1L10(6-9cmbsf)	Bottom-axis
gdhA	415.43	T1L10(6-9cmbsf)	Bottom-axis
amoA	83.63	T1L10(6-9cmbsf)	Bottom-axis
hao	0	T1L10(6-9cmbsf)	Bottom-axis
nxrA	0.24	T1L10(6-9cmbsf)	Bottom-axis
narG	187.93	T1L10(6-9cmbsf)	Bottom-axis
narB	6.08	T1L10(6-9cmbsf)	Bottom-axis
napA	18.6	T1L10(6-9cmbsf)	Bottom-axis
nirB	21.41	T1L10(6-9cmbsf)	Bottom-axis
nrfA	17.11	T1L10(6-9cmbsf)	Bottom-axis
nirA	1.59	T1L10(6-9cmbsf)	Bottom-axis
nirK	217.79	T1L10(6-9cmbsf)	Bottom-axis
norB	12.49	T1L10(6-9cmbsf)	Bottom-axis
nosZ	9.11	T1L10(6-9cmbsf)	Bottom-axis
sat	281	T1L10(6-9cmbsf)	Bottom-axis
aprA	56.21	T1L10(6-9cmbsf)	Bottom-axis
dsrA	4.27	T1L10(6-9cmbsf)	Bottom-axis
phsA	1.16	T1L10(6-9cmbsf)	Bottom-axis
sqr	256.54	T1L10(6-9cmbsf)	Bottom-axis
cysH	204.3	T1L10(6-9cmbsf)	Bottom-axis
sir	195.1	T1L10(6-9cmbsf)	Bottom-axis
cysK	198.9	T1L10(6-9cmbsf)	Bottom-axis
catA	19.56	T1L10(6-9cmbsf)	Bottom-axis
catE	183.49	T1L10(6-9cmbsf)	Bottom-axis
pcaH	56.43	T1L10(6-9cmbsf)	Bottom-axis
ligB	29.07	T1L10(6-9cmbsf)	Bottom-axis
boxB	57.01	T1L10(6-9cmbsf)	Bottom-axis
alkM	25.48	T1L10(6-9cmbsf)	Bottom-axis
ladA	2.19	T1L10(6-9cmbsf)	Bottom-axis
arsM	381.66	T1L10(6-9cmbsf)	Bottom-axis
arsB	174.9	T1L10(6-9cmbsf)	Bottom-axis
arsC1	58.57	T1L10(6-9cmbsf)	Bottom-axis
arsC2	172.23	T1L10(6-9cmbsf)	Bottom-axis
aioA	47.89	T1L10(6-9cmbsf)	Bottom-axis
selA	264.49	T1L10(6-9cmbsf)	Bottom-axis
selD	229.85	T1L10(6-9cmbsf)	Bottom-axis
selU	20.03	T1L10(6-9cmbsf)	Bottom-axis
glk	239.9	T1L10(12-15cmbsf)	Bottom-axis
pckA	254.87	T1L10(12-15cmbsf)	Bottom-axis
CS	427.65	T1L10(12-15cmbsf)	Bottom-axis
IDH	291.17	T1L10(12-15cmbsf)	Bottom-axis
sucD	389.01	T1L10(12-15cmbsf)	Bottom-axis
pta	65.59	T1L10(12-15cmbsf)	Bottom-axis
ackA	16.1	T1L10(12-15cmbsf)	Bottom-axis
ACS	520.31	T1L10(12-15cmbsf)	Bottom-axis
porA	42.8	T1L10(12-15cmbsf)	Bottom-axis
aclA	0.06	T1L10(12-15cmbsf)	Bottom-axis
aclB	0	T1L10(12-15cmbsf)	Bottom-axis
acsA	0	T1L10(12-15cmbsf)	Bottom-axis
acsB	0	T1L10(12-15cmbsf)	Bottom-axis
fhs	107.48	T1L10(12-15cmbsf)	Bottom-axis
hpcs	71.72	T1L10(12-15cmbsf)	Bottom-axis
4hbl	86.19	T1L10(12-15cmbsf)	Bottom-axis
4hbd	102.21	T1L10(12-15cmbsf)	Bottom-axis
rbcL	5.79	T1L10(12-15cmbsf)	Bottom-axis
PRK	12.69	T1L10(12-15cmbsf)	Bottom-axis
amt	446.02	T1L10(12-15cmbsf)	Bottom-axis
gcvT	399.04	T1L10(12-15cmbsf)	Bottom-axis
gdhA	358.06	T1L10(12-15cmbsf)	Bottom-axis
amoA	94	T1L10(12-15cmbsf)	Bottom-axis
hao	0.3	T1L10(12-15cmbsf)	Bottom-axis
nxrA	0	T1L10(12-15cmbsf)	Bottom-axis
narG	292.61	T1L10(12-15cmbsf)	Bottom-axis
narB	10.17	T1L10(12-15cmbsf)	Bottom-axis
napA	20.22	T1L10(12-15cmbsf)	Bottom-axis
nirB	36.01	T1L10(12-15cmbsf)	Bottom-axis
nrfA	11.14	T1L10(12-15cmbsf)	Bottom-axis
nirA	4.22	T1L10(12-15cmbsf)	Bottom-axis
nirK	227.74	T1L10(12-15cmbsf)	Bottom-axis
norB	27.27	T1L10(12-15cmbsf)	Bottom-axis
nosZ	3.03	T1L10(12-15cmbsf)	Bottom-axis
sat	282.03	T1L10(12-15cmbsf)	Bottom-axis
aprA	54.15	T1L10(12-15cmbsf)	Bottom-axis
dsrA	6.96	T1L10(12-15cmbsf)	Bottom-axis
phsA	1.77	T1L10(12-15cmbsf)	Bottom-axis
sqr	222.73	T1L10(12-15cmbsf)	Bottom-axis
cysH	223.86	T1L10(12-15cmbsf)	Bottom-axis
sir	210.21	T1L10(12-15cmbsf)	Bottom-axis
cysK	227.72	T1L10(12-15cmbsf)	Bottom-axis
catA	27.12	T1L10(12-15cmbsf)	Bottom-axis
catE	145.91	T1L10(12-15cmbsf)	Bottom-axis
pcaH	53.94	T1L10(12-15cmbsf)	Bottom-axis
ligB	21.16	T1L10(12-15cmbsf)	Bottom-axis
boxB	58.91	T1L10(12-15cmbsf)	Bottom-axis
alkM	18.54	T1L10(12-15cmbsf)	Bottom-axis
ladA	1.12	T1L10(12-15cmbsf)	Bottom-axis
arsM	346.75	T1L10(12-15cmbsf)	Bottom-axis
arsB	177.27	T1L10(12-15cmbsf)	Bottom-axis
arsC1	79.01	T1L10(12-15cmbsf)	Bottom-axis
arsC2	166.43	T1L10(12-15cmbsf)	Bottom-axis
aioA	65.34	T1L10(12-15cmbsf)	Bottom-axis
selA	218.86	T1L10(12-15cmbsf)	Bottom-axis
selD	185.29	T1L10(12-15cmbsf)	Bottom-axis
selU	14.73	T1L10(12-15cmbsf)	Bottom-axis
glk	253.69	T1L10(18-21cmbsf)	Bottom-axis
pckA	241.56	T1L10(18-21cmbsf)	Bottom-axis
CS	427.77	T1L10(18-21cmbsf)	Bottom-axis
IDH	291.73	T1L10(18-21cmbsf)	Bottom-axis
sucD	360.58	T1L10(18-21cmbsf)	Bottom-axis
pta	93.5	T1L10(18-21cmbsf)	Bottom-axis
ackA	41.09	T1L10(18-21cmbsf)	Bottom-axis
ACS	456.52	T1L10(18-21cmbsf)	Bottom-axis
porA	49.82	T1L10(18-21cmbsf)	Bottom-axis
aclA	0	T1L10(18-21cmbsf)	Bottom-axis
aclB	0	T1L10(18-21cmbsf)	Bottom-axis
acsA	1.52	T1L10(18-21cmbsf)	Bottom-axis
acsB	2.2	T1L10(18-21cmbsf)	Bottom-axis
fhs	126.62	T1L10(18-21cmbsf)	Bottom-axis
hpcs	30.57	T1L10(18-21cmbsf)	Bottom-axis
4hbl	41	T1L10(18-21cmbsf)	Bottom-axis
4hbd	47.72	T1L10(18-21cmbsf)	Bottom-axis
rbcL	7.28	T1L10(18-21cmbsf)	Bottom-axis
PRK	7.82	T1L10(18-21cmbsf)	Bottom-axis
amt	442.04	T1L10(18-21cmbsf)	Bottom-axis
gcvT	418.31	T1L10(18-21cmbsf)	Bottom-axis
gdhA	368.28	T1L10(18-21cmbsf)	Bottom-axis
amoA	38.76	T1L10(18-21cmbsf)	Bottom-axis
hao	6.51	T1L10(18-21cmbsf)	Bottom-axis
nxrA	1.22	T1L10(18-21cmbsf)	Bottom-axis
narG	265.65	T1L10(18-21cmbsf)	Bottom-axis
narB	23.72	T1L10(18-21cmbsf)	Bottom-axis
napA	30.98	T1L10(18-21cmbsf)	Bottom-axis
nirB	23.71	T1L10(18-21cmbsf)	Bottom-axis
nrfA	20	T1L10(18-21cmbsf)	Bottom-axis
nirA	3.76	T1L10(18-21cmbsf)	Bottom-axis
nirK	157.44	T1L10(18-21cmbsf)	Bottom-axis
norB	17.76	T1L10(18-21cmbsf)	Bottom-axis
nosZ	15.63	T1L10(18-21cmbsf)	Bottom-axis
sat	220.54	T1L10(18-21cmbsf)	Bottom-axis
aprA	59.23	T1L10(18-21cmbsf)	Bottom-axis
dsrA	20.38	T1L10(18-21cmbsf)	Bottom-axis
phsA	2.52	T1L10(18-21cmbsf)	Bottom-axis
sqr	185.61	T1L10(18-21cmbsf)	Bottom-axis
cysH	192.89	T1L10(18-21cmbsf)	Bottom-axis
sir	158.9	T1L10(18-21cmbsf)	Bottom-axis
cysK	236.22	T1L10(18-21cmbsf)	Bottom-axis
catA	18.34	T1L10(18-21cmbsf)	Bottom-axis
catE	138.1	T1L10(18-21cmbsf)	Bottom-axis
pcaH	76.99	T1L10(18-21cmbsf)	Bottom-axis
ligB	19.2	T1L10(18-21cmbsf)	Bottom-axis
boxB	50.88	T1L10(18-21cmbsf)	Bottom-axis
alkM	29.99	T1L10(18-21cmbsf)	Bottom-axis
ladA	0.73	T1L10(18-21cmbsf)	Bottom-axis
arsM	351.7	T1L10(18-21cmbsf)	Bottom-axis
arsB	125.21	T1L10(18-21cmbsf)	Bottom-axis
arsC1	104.51	T1L10(18-21cmbsf)	Bottom-axis
arsC2	220.22	T1L10(18-21cmbsf)	Bottom-axis
aioA	49.85	T1L10(18-21cmbsf)	Bottom-axis
selA	252.73	T1L10(18-21cmbsf)	Bottom-axis
selD	224.06	T1L10(18-21cmbsf)	Bottom-axis
selU	25.6	T1L10(18-21cmbsf)	Bottom-axis
glk	257.35	T3L8(0-3cmbsf)	Bottom-axis
pckA	257.9	T3L8(0-3cmbsf)	Bottom-axis
CS	452.07	T3L8(0-3cmbsf)	Bottom-axis
IDH	343.78	T3L8(0-3cmbsf)	Bottom-axis
sucD	444.21	T3L8(0-3cmbsf)	Bottom-axis
pta	75.01	T3L8(0-3cmbsf)	Bottom-axis
ackA	21.49	T3L8(0-3cmbsf)	Bottom-axis
ACS	590.35	T3L8(0-3cmbsf)	Bottom-axis
porA	55.44	T3L8(0-3cmbsf)	Bottom-axis
aclA	0.68	T3L8(0-3cmbsf)	Bottom-axis
aclB	0	T3L8(0-3cmbsf)	Bottom-axis
acsA	0	T3L8(0-3cmbsf)	Bottom-axis
acsB	0.19	T3L8(0-3cmbsf)	Bottom-axis
fhs	140.35	T3L8(0-3cmbsf)	Bottom-axis
hpcs	75.61	T3L8(0-3cmbsf)	Bottom-axis
4hbl	96.84	T3L8(0-3cmbsf)	Bottom-axis
4hbd	101.56	T3L8(0-3cmbsf)	Bottom-axis
rbcL	5.03	T3L8(0-3cmbsf)	Bottom-axis
PRK	8.65	T3L8(0-3cmbsf)	Bottom-axis
amt	453.82	T3L8(0-3cmbsf)	Bottom-axis
gcvT	490.36	T3L8(0-3cmbsf)	Bottom-axis
gdhA	374.21	T3L8(0-3cmbsf)	Bottom-axis
amoA	86.52	T3L8(0-3cmbsf)	Bottom-axis
hao	0	T3L8(0-3cmbsf)	Bottom-axis
nxrA	0.4	T3L8(0-3cmbsf)	Bottom-axis
narG	116.58	T3L8(0-3cmbsf)	Bottom-axis
narB	11.74	T3L8(0-3cmbsf)	Bottom-axis
napA	21.12	T3L8(0-3cmbsf)	Bottom-axis
nirB	20.69	T3L8(0-3cmbsf)	Bottom-axis
nrfA	12.11	T3L8(0-3cmbsf)	Bottom-axis
nirA	2.28	T3L8(0-3cmbsf)	Bottom-axis
nirK	231.61	T3L8(0-3cmbsf)	Bottom-axis
norB	18.07	T3L8(0-3cmbsf)	Bottom-axis
nosZ	1.47	T3L8(0-3cmbsf)	Bottom-axis
sat	307.98	T3L8(0-3cmbsf)	Bottom-axis
aprA	87.66	T3L8(0-3cmbsf)	Bottom-axis
dsrA	4.4	T3L8(0-3cmbsf)	Bottom-axis
phsA	0.98	T3L8(0-3cmbsf)	Bottom-axis
sqr	234.21	T3L8(0-3cmbsf)	Bottom-axis
cysH	215.35	T3L8(0-3cmbsf)	Bottom-axis
sir	198.37	T3L8(0-3cmbsf)	Bottom-axis
cysK	246.98	T3L8(0-3cmbsf)	Bottom-axis
catA	26.06	T3L8(0-3cmbsf)	Bottom-axis
catE	174.68	T3L8(0-3cmbsf)	Bottom-axis
pcaH	69.86	T3L8(0-3cmbsf)	Bottom-axis
ligB	38.69	T3L8(0-3cmbsf)	Bottom-axis
boxB	61.23	T3L8(0-3cmbsf)	Bottom-axis
alkM	21.65	T3L8(0-3cmbsf)	Bottom-axis
ladA	5.67	T3L8(0-3cmbsf)	Bottom-axis
arsM	357.4	T3L8(0-3cmbsf)	Bottom-axis
arsB	199.57	T3L8(0-3cmbsf)	Bottom-axis
arsC1	59.42	T3L8(0-3cmbsf)	Bottom-axis
arsC2	158.22	T3L8(0-3cmbsf)	Bottom-axis
aioA	38.36	T3L8(0-3cmbsf)	Bottom-axis
selA	281.95	T3L8(0-3cmbsf)	Bottom-axis
selD	231.86	T3L8(0-3cmbsf)	Bottom-axis
selU	23.62	T3L8(0-3cmbsf)	Bottom-axis
glk	249.36	T3L8(6-9cmbsf)	Bottom-axis
pckA	249.99	T3L8(6-9cmbsf)	Bottom-axis
CS	461.14	T3L8(6-9cmbsf)	Bottom-axis
IDH	337.69	T3L8(6-9cmbsf)	Bottom-axis
sucD	456.27	T3L8(6-9cmbsf)	Bottom-axis
pta	79.11	T3L8(6-9cmbsf)	Bottom-axis
ackA	22.2	T3L8(6-9cmbsf)	Bottom-axis
ACS	609.21	T3L8(6-9cmbsf)	Bottom-axis
porA	51.14	T3L8(6-9cmbsf)	Bottom-axis
aclA	0	T3L8(6-9cmbsf)	Bottom-axis
aclB	0	T3L8(6-9cmbsf)	Bottom-axis
acsA	0	T3L8(6-9cmbsf)	Bottom-axis
acsB	0.35	T3L8(6-9cmbsf)	Bottom-axis
fhs	129.21	T3L8(6-9cmbsf)	Bottom-axis
hpcs	81.67	T3L8(6-9cmbsf)	Bottom-axis
4hbl	99.89	T3L8(6-9cmbsf)	Bottom-axis
4hbd	100.77	T3L8(6-9cmbsf)	Bottom-axis
rbcL	6.66	T3L8(6-9cmbsf)	Bottom-axis
PRK	10.06	T3L8(6-9cmbsf)	Bottom-axis
amt	489.38	T3L8(6-9cmbsf)	Bottom-axis
gcvT	474.29	T3L8(6-9cmbsf)	Bottom-axis
gdhA	389.05	T3L8(6-9cmbsf)	Bottom-axis
amoA	86.31	T3L8(6-9cmbsf)	Bottom-axis
hao	0	T3L8(6-9cmbsf)	Bottom-axis
nxrA	0.64	T3L8(6-9cmbsf)	Bottom-axis
narG	266.15	T3L8(6-9cmbsf)	Bottom-axis
narB	16.56	T3L8(6-9cmbsf)	Bottom-axis
napA	23.58	T3L8(6-9cmbsf)	Bottom-axis
nirB	28.26	T3L8(6-9cmbsf)	Bottom-axis
nrfA	10.3	T3L8(6-9cmbsf)	Bottom-axis
nirA	1.71	T3L8(6-9cmbsf)	Bottom-axis
nirK	244.49	T3L8(6-9cmbsf)	Bottom-axis
norB	16.36	T3L8(6-9cmbsf)	Bottom-axis
nosZ	3.17	T3L8(6-9cmbsf)	Bottom-axis
sat	336.66	T3L8(6-9cmbsf)	Bottom-axis
aprA	74.16	T3L8(6-9cmbsf)	Bottom-axis
dsrA	7.71	T3L8(6-9cmbsf)	Bottom-axis
phsA	2.45	T3L8(6-9cmbsf)	Bottom-axis
sqr	238.29	T3L8(6-9cmbsf)	Bottom-axis
cysH	227.67	T3L8(6-9cmbsf)	Bottom-axis
sir	213.36	T3L8(6-9cmbsf)	Bottom-axis
cysK	293.43	T3L8(6-9cmbsf)	Bottom-axis
catA	21.63	T3L8(6-9cmbsf)	Bottom-axis
catE	141.2	T3L8(6-9cmbsf)	Bottom-axis
pcaH	70.03	T3L8(6-9cmbsf)	Bottom-axis
ligB	32.01	T3L8(6-9cmbsf)	Bottom-axis
boxB	52.84	T3L8(6-9cmbsf)	Bottom-axis
alkM	19.35	T3L8(6-9cmbsf)	Bottom-axis
ladA	3.37	T3L8(6-9cmbsf)	Bottom-axis
arsM	351.51	T3L8(6-9cmbsf)	Bottom-axis
arsB	166.08	T3L8(6-9cmbsf)	Bottom-axis
arsC1	55.45	T3L8(6-9cmbsf)	Bottom-axis
arsC2	187.03	T3L8(6-9cmbsf)	Bottom-axis
aioA	77.73	T3L8(6-9cmbsf)	Bottom-axis
selA	249.31	T3L8(6-9cmbsf)	Bottom-axis
selD	208.59	T3L8(6-9cmbsf)	Bottom-axis
selU	17.54	T3L8(6-9cmbsf)	Bottom-axis
glk	234.43	T3L8(12-15cmbsf)	Bottom-axis
pckA	220.91	T3L8(12-15cmbsf)	Bottom-axis
CS	540.52	T3L8(12-15cmbsf)	Bottom-axis
IDH	339.1	T3L8(12-15cmbsf)	Bottom-axis
sucD	485.53	T3L8(12-15cmbsf)	Bottom-axis
pta	141.36	T3L8(12-15cmbsf)	Bottom-axis
ackA	44.16	T3L8(12-15cmbsf)	Bottom-axis
ACS	547.86	T3L8(12-15cmbsf)	Bottom-axis
porA	41.7	T3L8(12-15cmbsf)	Bottom-axis
aclA	0	T3L8(12-15cmbsf)	Bottom-axis
aclB	0	T3L8(12-15cmbsf)	Bottom-axis
acsA	3.38	T3L8(12-15cmbsf)	Bottom-axis
acsB	6.2	T3L8(12-15cmbsf)	Bottom-axis
fhs	113.56	T3L8(12-15cmbsf)	Bottom-axis
hpcs	50.74	T3L8(12-15cmbsf)	Bottom-axis
4hbl	65.04	T3L8(12-15cmbsf)	Bottom-axis
4hbd	75.04	T3L8(12-15cmbsf)	Bottom-axis
rbcL	7.62	T3L8(12-15cmbsf)	Bottom-axis
PRK	10.63	T3L8(12-15cmbsf)	Bottom-axis
amt	506.85	T3L8(12-15cmbsf)	Bottom-axis
gcvT	465.24	T3L8(12-15cmbsf)	Bottom-axis
gdhA	414.35	T3L8(12-15cmbsf)	Bottom-axis
amoA	50.56	T3L8(12-15cmbsf)	Bottom-axis
hao	56.02	T3L8(12-15cmbsf)	Bottom-axis
nxrA	8.61	T3L8(12-15cmbsf)	Bottom-axis
narG	281.73	T3L8(12-15cmbsf)	Bottom-axis
narB	27.24	T3L8(12-15cmbsf)	Bottom-axis
napA	14.13	T3L8(12-15cmbsf)	Bottom-axis
nirB	29.68	T3L8(12-15cmbsf)	Bottom-axis
nrfA	12.07	T3L8(12-15cmbsf)	Bottom-axis
nirA	2.85	T3L8(12-15cmbsf)	Bottom-axis
nirK	188.51	T3L8(12-15cmbsf)	Bottom-axis
norB	36.02	T3L8(12-15cmbsf)	Bottom-axis
nosZ	3.28	T3L8(12-15cmbsf)	Bottom-axis
sat	269.69	T3L8(12-15cmbsf)	Bottom-axis
aprA	68.96	T3L8(12-15cmbsf)	Bottom-axis
dsrA	23.2	T3L8(12-15cmbsf)	Bottom-axis
phsA	3.84	T3L8(12-15cmbsf)	Bottom-axis
sqr	208.08	T3L8(12-15cmbsf)	Bottom-axis
cysH	186.04	T3L8(12-15cmbsf)	Bottom-axis
sir	152.28	T3L8(12-15cmbsf)	Bottom-axis
cysK	341.81	T3L8(12-15cmbsf)	Bottom-axis
catA	13.54	T3L8(12-15cmbsf)	Bottom-axis
catE	162.67	T3L8(12-15cmbsf)	Bottom-axis
pcaH	61.92	T3L8(12-15cmbsf)	Bottom-axis
ligB	17.83	T3L8(12-15cmbsf)	Bottom-axis
boxB	38.71	T3L8(12-15cmbsf)	Bottom-axis
alkM	16.77	T3L8(12-15cmbsf)	Bottom-axis
ladA	1.74	T3L8(12-15cmbsf)	Bottom-axis
arsM	308.72	T3L8(12-15cmbsf)	Bottom-axis
arsB	114.58	T3L8(12-15cmbsf)	Bottom-axis
arsC1	93.46	T3L8(12-15cmbsf)	Bottom-axis
arsC2	234.81	T3L8(12-15cmbsf)	Bottom-axis
aioA	89.53	T3L8(12-15cmbsf)	Bottom-axis
selA	213.01	T3L8(12-15cmbsf)	Bottom-axis
selD	211.09	T3L8(12-15cmbsf)	Bottom-axis
selU	12.7	T3L8(12-15cmbsf)	Bottom-axis
glk	325.46	T3L8(18-21cmbsf)	Bottom-axis
pckA	169.58	T3L8(18-21cmbsf)	Bottom-axis
CS	369.28	T3L8(18-21cmbsf)	Bottom-axis
IDH	260.67	T3L8(18-21cmbsf)	Bottom-axis
sucD	401.15	T3L8(18-21cmbsf)	Bottom-axis
pta	129.87	T3L8(18-21cmbsf)	Bottom-axis
ackA	37.93	T3L8(18-21cmbsf)	Bottom-axis
ACS	433.05	T3L8(18-21cmbsf)	Bottom-axis
porA	47.8	T3L8(18-21cmbsf)	Bottom-axis
aclA	0	T3L8(18-21cmbsf)	Bottom-axis
aclB	0	T3L8(18-21cmbsf)	Bottom-axis
acsA	44.35	T3L8(18-21cmbsf)	Bottom-axis
acsB	41.77	T3L8(18-21cmbsf)	Bottom-axis
fhs	147.04	T3L8(18-21cmbsf)	Bottom-axis
hpcs	2.79	T3L8(18-21cmbsf)	Bottom-axis
4hbl	3.51	T3L8(18-21cmbsf)	Bottom-axis
4hbd	17.65	T3L8(18-21cmbsf)	Bottom-axis
rbcL	14.35	T3L8(18-21cmbsf)	Bottom-axis
PRK	15.64	T3L8(18-21cmbsf)	Bottom-axis
amt	364.05	T3L8(18-21cmbsf)	Bottom-axis
gcvT	421.32	T3L8(18-21cmbsf)	Bottom-axis
gdhA	320.79	T3L8(18-21cmbsf)	Bottom-axis
amoA	3.3	T3L8(18-21cmbsf)	Bottom-axis
hao	28.05	T3L8(18-21cmbsf)	Bottom-axis
nxrA	3.38	T3L8(18-21cmbsf)	Bottom-axis
narG	407.93	T3L8(18-21cmbsf)	Bottom-axis
narB	16.39	T3L8(18-21cmbsf)	Bottom-axis
napA	52.16	T3L8(18-21cmbsf)	Bottom-axis
nirB	20.85	T3L8(18-21cmbsf)	Bottom-axis
nrfA	18.42	T3L8(18-21cmbsf)	Bottom-axis
nirA	0	T3L8(18-21cmbsf)	Bottom-axis
nirK	93.72	T3L8(18-21cmbsf)	Bottom-axis
norB	25.34	T3L8(18-21cmbsf)	Bottom-axis
nosZ	54.23	T3L8(18-21cmbsf)	Bottom-axis
sat	260.69	T3L8(18-21cmbsf)	Bottom-axis
aprA	34.11	T3L8(18-21cmbsf)	Bottom-axis
dsrA	23.06	T3L8(18-21cmbsf)	Bottom-axis
phsA	43.52	T3L8(18-21cmbsf)	Bottom-axis
sqr	166.2	T3L8(18-21cmbsf)	Bottom-axis
cysH	162.29	T3L8(18-21cmbsf)	Bottom-axis
sir	152.93	T3L8(18-21cmbsf)	Bottom-axis
cysK	348.35	T3L8(18-21cmbsf)	Bottom-axis
catA	0.75	T3L8(18-21cmbsf)	Bottom-axis
catE	91.09	T3L8(18-21cmbsf)	Bottom-axis
pcaH	22.8	T3L8(18-21cmbsf)	Bottom-axis
ligB	1.4	T3L8(18-21cmbsf)	Bottom-axis
boxB	32.13	T3L8(18-21cmbsf)	Bottom-axis
alkM	16.01	T3L8(18-21cmbsf)	Bottom-axis
ladA	0	T3L8(18-21cmbsf)	Bottom-axis
arsM	457.36	T3L8(18-21cmbsf)	Bottom-axis
arsB	82.7	T3L8(18-21cmbsf)	Bottom-axis
arsC1	74.18	T3L8(18-21cmbsf)	Bottom-axis
arsC2	202.08	T3L8(18-21cmbsf)	Bottom-axis
aioA	89.4	T3L8(18-21cmbsf)	Bottom-axis
selA	295.49	T3L8(18-21cmbsf)	Bottom-axis
selD	310.82	T3L8(18-21cmbsf)	Bottom-axis
selU	24.16	T3L8(18-21cmbsf)	Bottom-axis
glk	214.69	T3L11(0-3cmbsf)	Bottom-axis
pckA	292.76	T3L11(0-3cmbsf)	Bottom-axis
CS	479.86	T3L11(0-3cmbsf)	Bottom-axis
IDH	358.24	T3L11(0-3cmbsf)	Bottom-axis
sucD	416.67	T3L11(0-3cmbsf)	Bottom-axis
pta	55.86	T3L11(0-3cmbsf)	Bottom-axis
ackA	16.95	T3L11(0-3cmbsf)	Bottom-axis
ACS	610.81	T3L11(0-3cmbsf)	Bottom-axis
porA	35.5	T3L11(0-3cmbsf)	Bottom-axis
aclA	0.49	T3L11(0-3cmbsf)	Bottom-axis
aclB	0.22	T3L11(0-3cmbsf)	Bottom-axis
acsA	0	T3L11(0-3cmbsf)	Bottom-axis
acsB	0	T3L11(0-3cmbsf)	Bottom-axis
fhs	135.2	T3L11(0-3cmbsf)	Bottom-axis
hpcs	113.86	T3L11(0-3cmbsf)	Bottom-axis
4hbl	141.43	T3L11(0-3cmbsf)	Bottom-axis
4hbd	158.27	T3L11(0-3cmbsf)	Bottom-axis
rbcL	5.74	T3L11(0-3cmbsf)	Bottom-axis
PRK	12.25	T3L11(0-3cmbsf)	Bottom-axis
amt	433.59	T3L11(0-3cmbsf)	Bottom-axis
gcvT	428.72	T3L11(0-3cmbsf)	Bottom-axis
gdhA	410.53	T3L11(0-3cmbsf)	Bottom-axis
amoA	141.77	T3L11(0-3cmbsf)	Bottom-axis
hao	0.1	T3L11(0-3cmbsf)	Bottom-axis
nxrA	1	T3L11(0-3cmbsf)	Bottom-axis
narG	67.72	T3L11(0-3cmbsf)	Bottom-axis
narB	6.62	T3L11(0-3cmbsf)	Bottom-axis
napA	10.35	T3L11(0-3cmbsf)	Bottom-axis
nirB	20.12	T3L11(0-3cmbsf)	Bottom-axis
nrfA	11.3	T3L11(0-3cmbsf)	Bottom-axis
nirA	1.87	T3L11(0-3cmbsf)	Bottom-axis
nirK	253.45	T3L11(0-3cmbsf)	Bottom-axis
norB	9.63	T3L11(0-3cmbsf)	Bottom-axis
nosZ	1.98	T3L11(0-3cmbsf)	Bottom-axis
sat	335.18	T3L11(0-3cmbsf)	Bottom-axis
aprA	58.19	T3L11(0-3cmbsf)	Bottom-axis
dsrA	4.26	T3L11(0-3cmbsf)	Bottom-axis
phsA	0.71	T3L11(0-3cmbsf)	Bottom-axis
sqr	244.96	T3L11(0-3cmbsf)	Bottom-axis
cysH	246.36	T3L11(0-3cmbsf)	Bottom-axis
sir	205.23	T3L11(0-3cmbsf)	Bottom-axis
cysK	183.66	T3L11(0-3cmbsf)	Bottom-axis
catA	31.94	T3L11(0-3cmbsf)	Bottom-axis
catE	194.34	T3L11(0-3cmbsf)	Bottom-axis
pcaH	35.26	T3L11(0-3cmbsf)	Bottom-axis
ligB	37.9	T3L11(0-3cmbsf)	Bottom-axis
boxB	41.25	T3L11(0-3cmbsf)	Bottom-axis
alkM	15.38	T3L11(0-3cmbsf)	Bottom-axis
ladA	2.65	T3L11(0-3cmbsf)	Bottom-axis
arsM	342.26	T3L11(0-3cmbsf)	Bottom-axis
arsB	244.92	T3L11(0-3cmbsf)	Bottom-axis
arsC1	61.76	T3L11(0-3cmbsf)	Bottom-axis
arsC2	150.68	T3L11(0-3cmbsf)	Bottom-axis
aioA	19.84	T3L11(0-3cmbsf)	Bottom-axis
selA	256.44	T3L11(0-3cmbsf)	Bottom-axis
selD	197.73	T3L11(0-3cmbsf)	Bottom-axis
selU	20.91	T3L11(0-3cmbsf)	Bottom-axis
glk	237.77	T3L11(6-9cmbsf)	Bottom-axis
pckA	265.81	T3L11(6-9cmbsf)	Bottom-axis
CS	446.59	T3L11(6-9cmbsf)	Bottom-axis
IDH	344.93	T3L11(6-9cmbsf)	Bottom-axis
sucD	424.11	T3L11(6-9cmbsf)	Bottom-axis
pta	64.85	T3L11(6-9cmbsf)	Bottom-axis
ackA	13.97	T3L11(6-9cmbsf)	Bottom-axis
ACS	597.57	T3L11(6-9cmbsf)	Bottom-axis
porA	41.36	T3L11(6-9cmbsf)	Bottom-axis
aclA	0	T3L11(6-9cmbsf)	Bottom-axis
aclB	0.09	T3L11(6-9cmbsf)	Bottom-axis
acsA	0	T3L11(6-9cmbsf)	Bottom-axis
acsB	0	T3L11(6-9cmbsf)	Bottom-axis
fhs	130.16	T3L11(6-9cmbsf)	Bottom-axis
hpcs	98.75	T3L11(6-9cmbsf)	Bottom-axis
4hbl	124.43	T3L11(6-9cmbsf)	Bottom-axis
4hbd	136.71	T3L11(6-9cmbsf)	Bottom-axis
rbcL	5.77	T3L11(6-9cmbsf)	Bottom-axis
PRK	14.47	T3L11(6-9cmbsf)	Bottom-axis
amt	444.63	T3L11(6-9cmbsf)	Bottom-axis
gcvT	436.13	T3L11(6-9cmbsf)	Bottom-axis
gdhA	392.57	T3L11(6-9cmbsf)	Bottom-axis
amoA	117.58	T3L11(6-9cmbsf)	Bottom-axis
hao	0.07	T3L11(6-9cmbsf)	Bottom-axis
nxrA	1.36	T3L11(6-9cmbsf)	Bottom-axis
narG	126.69	T3L11(6-9cmbsf)	Bottom-axis
narB	5.32	T3L11(6-9cmbsf)	Bottom-axis
napA	9.43	T3L11(6-9cmbsf)	Bottom-axis
nirB	23.69	T3L11(6-9cmbsf)	Bottom-axis
nrfA	11.08	T3L11(6-9cmbsf)	Bottom-axis
nirA	1.1	T3L11(6-9cmbsf)	Bottom-axis
nirK	238.58	T3L11(6-9cmbsf)	Bottom-axis
norB	14.38	T3L11(6-9cmbsf)	Bottom-axis
nosZ	2.84	T3L11(6-9cmbsf)	Bottom-axis
sat	321.87	T3L11(6-9cmbsf)	Bottom-axis
aprA	60.92	T3L11(6-9cmbsf)	Bottom-axis
dsrA	3.42	T3L11(6-9cmbsf)	Bottom-axis
phsA	0.8	T3L11(6-9cmbsf)	Bottom-axis
sqr	252.38	T3L11(6-9cmbsf)	Bottom-axis
cysH	246.63	T3L11(6-9cmbsf)	Bottom-axis
sir	200.83	T3L11(6-9cmbsf)	Bottom-axis
cysK	203.33	T3L11(6-9cmbsf)	Bottom-axis
catA	24.87	T3L11(6-9cmbsf)	Bottom-axis
catE	162.83	T3L11(6-9cmbsf)	Bottom-axis
pcaH	54.03	T3L11(6-9cmbsf)	Bottom-axis
ligB	35.62	T3L11(6-9cmbsf)	Bottom-axis
boxB	43.3	T3L11(6-9cmbsf)	Bottom-axis
alkM	22.14	T3L11(6-9cmbsf)	Bottom-axis
ladA	2.75	T3L11(6-9cmbsf)	Bottom-axis
arsM	374.59	T3L11(6-9cmbsf)	Bottom-axis
arsB	206	T3L11(6-9cmbsf)	Bottom-axis
arsC1	67.27	T3L11(6-9cmbsf)	Bottom-axis
arsC2	140.3	T3L11(6-9cmbsf)	Bottom-axis
aioA	27.64	T3L11(6-9cmbsf)	Bottom-axis
selA	247.41	T3L11(6-9cmbsf)	Bottom-axis
selD	194.31	T3L11(6-9cmbsf)	Bottom-axis
selU	19.12	T3L11(6-9cmbsf)	Bottom-axis
glk	266.23	T3L11(12-15cmbsf)	Bottom-axis
pckA	245.79	T3L11(12-15cmbsf)	Bottom-axis
CS	476.53	T3L11(12-15cmbsf)	Bottom-axis
IDH	327.76	T3L11(12-15cmbsf)	Bottom-axis
sucD	450.77	T3L11(12-15cmbsf)	Bottom-axis
pta	73.55	T3L11(12-15cmbsf)	Bottom-axis
ackA	30.22	T3L11(12-15cmbsf)	Bottom-axis
ACS	539.2	T3L11(12-15cmbsf)	Bottom-axis
porA	37.01	T3L11(12-15cmbsf)	Bottom-axis
aclA	0	T3L11(12-15cmbsf)	Bottom-axis
aclB	0	T3L11(12-15cmbsf)	Bottom-axis
acsA	0.49	T3L11(12-15cmbsf)	Bottom-axis
acsB	0	T3L11(12-15cmbsf)	Bottom-axis
fhs	115.96	T3L11(12-15cmbsf)	Bottom-axis
hpcs	63.89	T3L11(12-15cmbsf)	Bottom-axis
4hbl	74.99	T3L11(12-15cmbsf)	Bottom-axis
4hbd	81.75	T3L11(12-15cmbsf)	Bottom-axis
rbcL	9.28	T3L11(12-15cmbsf)	Bottom-axis
PRK	9.24	T3L11(12-15cmbsf)	Bottom-axis
amt	421.66	T3L11(12-15cmbsf)	Bottom-axis
gcvT	434.83	T3L11(12-15cmbsf)	Bottom-axis
gdhA	363.72	T3L11(12-15cmbsf)	Bottom-axis
amoA	74.73	T3L11(12-15cmbsf)	Bottom-axis
hao	0.91	T3L11(12-15cmbsf)	Bottom-axis
nxrA	0.47	T3L11(12-15cmbsf)	Bottom-axis
narG	312.8	T3L11(12-15cmbsf)	Bottom-axis
narB	15.59	T3L11(12-15cmbsf)	Bottom-axis
napA	23.88	T3L11(12-15cmbsf)	Bottom-axis
nirB	28.02	T3L11(12-15cmbsf)	Bottom-axis
nrfA	16.92	T3L11(12-15cmbsf)	Bottom-axis
nirA	3.72	T3L11(12-15cmbsf)	Bottom-axis
nirK	207.91	T3L11(12-15cmbsf)	Bottom-axis
norB	19.51	T3L11(12-15cmbsf)	Bottom-axis
nosZ	3.55	T3L11(12-15cmbsf)	Bottom-axis
sat	276.08	T3L11(12-15cmbsf)	Bottom-axis
aprA	46.91	T3L11(12-15cmbsf)	Bottom-axis
dsrA	8.53	T3L11(12-15cmbsf)	Bottom-axis
phsA	2.13	T3L11(12-15cmbsf)	Bottom-axis
sqr	222.96	T3L11(12-15cmbsf)	Bottom-axis
cysH	206.25	T3L11(12-15cmbsf)	Bottom-axis
sir	188.32	T3L11(12-15cmbsf)	Bottom-axis
cysK	262.95	T3L11(12-15cmbsf)	Bottom-axis
catA	19.68	T3L11(12-15cmbsf)	Bottom-axis
catE	110.56	T3L11(12-15cmbsf)	Bottom-axis
pcaH	50.24	T3L11(12-15cmbsf)	Bottom-axis
ligB	27.39	T3L11(12-15cmbsf)	Bottom-axis
boxB	46.19	T3L11(12-15cmbsf)	Bottom-axis
alkM	36.8	T3L11(12-15cmbsf)	Bottom-axis
ladA	0.96	T3L11(12-15cmbsf)	Bottom-axis
arsM	346.49	T3L11(12-15cmbsf)	Bottom-axis
arsB	176.34	T3L11(12-15cmbsf)	Bottom-axis
arsC1	76.68	T3L11(12-15cmbsf)	Bottom-axis
arsC2	198.81	T3L11(12-15cmbsf)	Bottom-axis
aioA	73.51	T3L11(12-15cmbsf)	Bottom-axis
selA	256.75	T3L11(12-15cmbsf)	Bottom-axis
selD	221.38	T3L11(12-15cmbsf)	Bottom-axis
selU	17.52	T3L11(12-15cmbsf)	Bottom-axis
glk	334.55	T3L11(18-21cmbsf)	Bottom-axis
pckA	165.31	T3L11(18-21cmbsf)	Bottom-axis
CS	410.21	T3L11(18-21cmbsf)	Bottom-axis
IDH	260.94	T3L11(18-21cmbsf)	Bottom-axis
sucD	373.79	T3L11(18-21cmbsf)	Bottom-axis
pta	119.35	T3L11(18-21cmbsf)	Bottom-axis
ackA	91.82	T3L11(18-21cmbsf)	Bottom-axis
ACS	406.77	T3L11(18-21cmbsf)	Bottom-axis
porA	60.86	T3L11(18-21cmbsf)	Bottom-axis
aclA	0	T3L11(18-21cmbsf)	Bottom-axis
aclB	0	T3L11(18-21cmbsf)	Bottom-axis
acsA	71.63	T3L11(18-21cmbsf)	Bottom-axis
acsB	79.35	T3L11(18-21cmbsf)	Bottom-axis
fhs	158.32	T3L11(18-21cmbsf)	Bottom-axis
hpcs	8.8	T3L11(18-21cmbsf)	Bottom-axis
4hbl	14.71	T3L11(18-21cmbsf)	Bottom-axis
4hbd	24.75	T3L11(18-21cmbsf)	Bottom-axis
rbcL	12.65	T3L11(18-21cmbsf)	Bottom-axis
PRK	18.46	T3L11(18-21cmbsf)	Bottom-axis
amt	549.18	T3L11(18-21cmbsf)	Bottom-axis
gcvT	441.3	T3L11(18-21cmbsf)	Bottom-axis
gdhA	382.34	T3L11(18-21cmbsf)	Bottom-axis
amoA	13.95	T3L11(18-21cmbsf)	Bottom-axis
hao	303.27	T3L11(18-21cmbsf)	Bottom-axis
nxrA	45.46	T3L11(18-21cmbsf)	Bottom-axis
narG	327.61	T3L11(18-21cmbsf)	Bottom-axis
narB	23.69	T3L11(18-21cmbsf)	Bottom-axis
napA	73.51	T3L11(18-21cmbsf)	Bottom-axis
nirB	11.01	T3L11(18-21cmbsf)	Bottom-axis
nrfA	9.84	T3L11(18-21cmbsf)	Bottom-axis
nirA	0	T3L11(18-21cmbsf)	Bottom-axis
nirK	93.53	T3L11(18-21cmbsf)	Bottom-axis
norB	128.79	T3L11(18-21cmbsf)	Bottom-axis
nosZ	34.43	T3L11(18-21cmbsf)	Bottom-axis
sat	199.61	T3L11(18-21cmbsf)	Bottom-axis
aprA	87.55	T3L11(18-21cmbsf)	Bottom-axis
dsrA	14.3	T3L11(18-21cmbsf)	Bottom-axis
phsA	35.9	T3L11(18-21cmbsf)	Bottom-axis
sqr	130.75	T3L11(18-21cmbsf)	Bottom-axis
cysH	182.06	T3L11(18-21cmbsf)	Bottom-axis
sir	119.14	T3L11(18-21cmbsf)	Bottom-axis
cysK	346.23	T3L11(18-21cmbsf)	Bottom-axis
catA	2.5	T3L11(18-21cmbsf)	Bottom-axis
catE	66.39	T3L11(18-21cmbsf)	Bottom-axis
pcaH	20.94	T3L11(18-21cmbsf)	Bottom-axis
ligB	3.45	T3L11(18-21cmbsf)	Bottom-axis
boxB	27.88	T3L11(18-21cmbsf)	Bottom-axis
alkM	14.89	T3L11(18-21cmbsf)	Bottom-axis
ladA	0	T3L11(18-21cmbsf)	Bottom-axis
arsM	349.39	T3L11(18-21cmbsf)	Bottom-axis
arsB	79.17	T3L11(18-21cmbsf)	Bottom-axis
arsC1	60.97	T3L11(18-21cmbsf)	Bottom-axis
arsC2	238.02	T3L11(18-21cmbsf)	Bottom-axis
aioA	84.99	T3L11(18-21cmbsf)	Bottom-axis
selA	186.15	T3L11(18-21cmbsf)	Bottom-axis
selD	203.09	T3L11(18-21cmbsf)	Bottom-axis
selU	24.53	T3L11(18-21cmbsf)	Bottom-axis
glk	284.2	T3L14(18-20cmbsf)	Bottom-axis
pckA	248	T3L14(18-20cmbsf)	Bottom-axis
CS	509.11	T3L14(18-20cmbsf)	Bottom-axis
IDH	377.73	T3L14(18-20cmbsf)	Bottom-axis
sucD	497.99	T3L14(18-20cmbsf)	Bottom-axis
pta	93.89	T3L14(18-20cmbsf)	Bottom-axis
ackA	31.68	T3L14(18-20cmbsf)	Bottom-axis
ACS	576.96	T3L14(18-20cmbsf)	Bottom-axis
porA	69.65	T3L14(18-20cmbsf)	Bottom-axis
aclA	0	T3L14(18-20cmbsf)	Bottom-axis
aclB	0	T3L14(18-20cmbsf)	Bottom-axis
acsA	12.01	T3L14(18-20cmbsf)	Bottom-axis
acsB	12.64	T3L14(18-20cmbsf)	Bottom-axis
fhs	127.35	T3L14(18-20cmbsf)	Bottom-axis
hpcs	65.85	T3L14(18-20cmbsf)	Bottom-axis
4hbl	83.69	T3L14(18-20cmbsf)	Bottom-axis
4hbd	85.08	T3L14(18-20cmbsf)	Bottom-axis
rbcL	9.34	T3L14(18-20cmbsf)	Bottom-axis
PRK	16.4	T3L14(18-20cmbsf)	Bottom-axis
amt	464.39	T3L14(18-20cmbsf)	Bottom-axis
gcvT	471.91	T3L14(18-20cmbsf)	Bottom-axis
gdhA	378.52	T3L14(18-20cmbsf)	Bottom-axis
amoA	81.5	T3L14(18-20cmbsf)	Bottom-axis
hao	83.64	T3L14(18-20cmbsf)	Bottom-axis
nxrA	12.67	T3L14(18-20cmbsf)	Bottom-axis
narG	364.32	T3L14(18-20cmbsf)	Bottom-axis
narB	24.57	T3L14(18-20cmbsf)	Bottom-axis
napA	38.48	T3L14(18-20cmbsf)	Bottom-axis
nirB	23.98	T3L14(18-20cmbsf)	Bottom-axis
nrfA	8.29	T3L14(18-20cmbsf)	Bottom-axis
nirA	2.39	T3L14(18-20cmbsf)	Bottom-axis
nirK	220.18	T3L14(18-20cmbsf)	Bottom-axis
norB	58.61	T3L14(18-20cmbsf)	Bottom-axis
nosZ	0.98	T3L14(18-20cmbsf)	Bottom-axis
sat	302.81	T3L14(18-20cmbsf)	Bottom-axis
aprA	104.51	T3L14(18-20cmbsf)	Bottom-axis
dsrA	15.39	T3L14(18-20cmbsf)	Bottom-axis
phsA	4.89	T3L14(18-20cmbsf)	Bottom-axis
sqr	213.11	T3L14(18-20cmbsf)	Bottom-axis
cysH	212.06	T3L14(18-20cmbsf)	Bottom-axis
sir	164.46	T3L14(18-20cmbsf)	Bottom-axis
cysK	324.54	T3L14(18-20cmbsf)	Bottom-axis
catA	27.26	T3L14(18-20cmbsf)	Bottom-axis
catE	118.3	T3L14(18-20cmbsf)	Bottom-axis
pcaH	57.47	T3L14(18-20cmbsf)	Bottom-axis
ligB	21.66	T3L14(18-20cmbsf)	Bottom-axis
boxB	58.95	T3L14(18-20cmbsf)	Bottom-axis
alkM	20.17	T3L14(18-20cmbsf)	Bottom-axis
ladA	2.18	T3L14(18-20cmbsf)	Bottom-axis
arsM	326.85	T3L14(18-20cmbsf)	Bottom-axis
arsB	158.19	T3L14(18-20cmbsf)	Bottom-axis
arsC1	73.89	T3L14(18-20cmbsf)	Bottom-axis
arsC2	232.11	T3L14(18-20cmbsf)	Bottom-axis
aioA	99.82	T3L14(18-20cmbsf)	Bottom-axis
selA	237.55	T3L14(18-20cmbsf)	Bottom-axis
selD	189.66	T3L14(18-20cmbsf)	Bottom-axis
selU	10.77	T3L14(18-20cmbsf)	Bottom-axis
glk	219.29	T3L14(0-2cmbsf)	Bottom-axis
pckA	261.56	T3L14(0-2cmbsf)	Bottom-axis
CS	463.45	T3L14(0-2cmbsf)	Bottom-axis
IDH	351.95	T3L14(0-2cmbsf)	Bottom-axis
sucD	401.43	T3L14(0-2cmbsf)	Bottom-axis
pta	59.41	T3L14(0-2cmbsf)	Bottom-axis
ackA	16.09	T3L14(0-2cmbsf)	Bottom-axis
ACS	582.57	T3L14(0-2cmbsf)	Bottom-axis
porA	34.82	T3L14(0-2cmbsf)	Bottom-axis
aclA	0.51	T3L14(0-2cmbsf)	Bottom-axis
aclB	1.04	T3L14(0-2cmbsf)	Bottom-axis
acsA	0	T3L14(0-2cmbsf)	Bottom-axis
acsB	0	T3L14(0-2cmbsf)	Bottom-axis
fhs	124.58	T3L14(0-2cmbsf)	Bottom-axis
hpcs	63.36	T3L14(0-2cmbsf)	Bottom-axis
4hbl	97.92	T3L14(0-2cmbsf)	Bottom-axis
4hbd	119.89	T3L14(0-2cmbsf)	Bottom-axis
rbcL	6.31	T3L14(0-2cmbsf)	Bottom-axis
PRK	14.48	T3L14(0-2cmbsf)	Bottom-axis
amt	389.94	T3L14(0-2cmbsf)	Bottom-axis
gcvT	472.69	T3L14(0-2cmbsf)	Bottom-axis
gdhA	383.9	T3L14(0-2cmbsf)	Bottom-axis
amoA	96.62	T3L14(0-2cmbsf)	Bottom-axis
hao	0.47	T3L14(0-2cmbsf)	Bottom-axis
nxrA	1.31	T3L14(0-2cmbsf)	Bottom-axis
narG	52.54	T3L14(0-2cmbsf)	Bottom-axis
narB	5.36	T3L14(0-2cmbsf)	Bottom-axis
napA	8.77	T3L14(0-2cmbsf)	Bottom-axis
nirB	17.76	T3L14(0-2cmbsf)	Bottom-axis
nrfA	17.26	T3L14(0-2cmbsf)	Bottom-axis
nirA	2.13	T3L14(0-2cmbsf)	Bottom-axis
nirK	209.15	T3L14(0-2cmbsf)	Bottom-axis
norB	15.67	T3L14(0-2cmbsf)	Bottom-axis
nosZ	0.32	T3L14(0-2cmbsf)	Bottom-axis
sat	304.84	T3L14(0-2cmbsf)	Bottom-axis
aprA	65.05	T3L14(0-2cmbsf)	Bottom-axis
dsrA	5.15	T3L14(0-2cmbsf)	Bottom-axis
phsA	0.97	T3L14(0-2cmbsf)	Bottom-axis
sqr	183.7	T3L14(0-2cmbsf)	Bottom-axis
cysH	222.55	T3L14(0-2cmbsf)	Bottom-axis
sir	198.18	T3L14(0-2cmbsf)	Bottom-axis
cysK	233.99	T3L14(0-2cmbsf)	Bottom-axis
catA	28.77	T3L14(0-2cmbsf)	Bottom-axis
catE	186.32	T3L14(0-2cmbsf)	Bottom-axis
pcaH	55.59	T3L14(0-2cmbsf)	Bottom-axis
ligB	36.33	T3L14(0-2cmbsf)	Bottom-axis
boxB	36.85	T3L14(0-2cmbsf)	Bottom-axis
alkM	30.98	T3L14(0-2cmbsf)	Bottom-axis
ladA	3.21	T3L14(0-2cmbsf)	Bottom-axis
arsM	351.52	T3L14(0-2cmbsf)	Bottom-axis
arsB	199.15	T3L14(0-2cmbsf)	Bottom-axis
arsC1	84.25	T3L14(0-2cmbsf)	Bottom-axis
arsC2	133.13	T3L14(0-2cmbsf)	Bottom-axis
aioA	19	T3L14(0-2cmbsf)	Bottom-axis
selA	275.78	T3L14(0-2cmbsf)	Bottom-axis
selD	230.23	T3L14(0-2cmbsf)	Bottom-axis
selU	19.77	T3L14(0-2cmbsf)	Bottom-axis
glk	209.38	T3L14(4-6cmbsf)	Bottom-axis
pckA	308.77	T3L14(4-6cmbsf)	Bottom-axis
CS	489.95	T3L14(4-6cmbsf)	Bottom-axis
IDH	371.15	T3L14(4-6cmbsf)	Bottom-axis
sucD	439.88	T3L14(4-6cmbsf)	Bottom-axis
pta	68.98	T3L14(4-6cmbsf)	Bottom-axis
ackA	17.96	T3L14(4-6cmbsf)	Bottom-axis
ACS	629.97	T3L14(4-6cmbsf)	Bottom-axis
porA	43.1	T3L14(4-6cmbsf)	Bottom-axis
aclA	1.26	T3L14(4-6cmbsf)	Bottom-axis
aclB	0.61	T3L14(4-6cmbsf)	Bottom-axis
acsA	0	T3L14(4-6cmbsf)	Bottom-axis
acsB	0	T3L14(4-6cmbsf)	Bottom-axis
fhs	130.25	T3L14(4-6cmbsf)	Bottom-axis
hpcs	120.44	T3L14(4-6cmbsf)	Bottom-axis
4hbl	144.3	T3L14(4-6cmbsf)	Bottom-axis
4hbd	154.36	T3L14(4-6cmbsf)	Bottom-axis
rbcL	6.86	T3L14(4-6cmbsf)	Bottom-axis
PRK	16.08	T3L14(4-6cmbsf)	Bottom-axis
amt	444.04	T3L14(4-6cmbsf)	Bottom-axis
gcvT	423.57	T3L14(4-6cmbsf)	Bottom-axis
gdhA	413.01	T3L14(4-6cmbsf)	Bottom-axis
amoA	127.92	T3L14(4-6cmbsf)	Bottom-axis
hao	0.07	T3L14(4-6cmbsf)	Bottom-axis
nxrA	1.16	T3L14(4-6cmbsf)	Bottom-axis
narG	62.81	T3L14(4-6cmbsf)	Bottom-axis
narB	4.79	T3L14(4-6cmbsf)	Bottom-axis
napA	9.05	T3L14(4-6cmbsf)	Bottom-axis
nirB	17.33	T3L14(4-6cmbsf)	Bottom-axis
nrfA	11.96	T3L14(4-6cmbsf)	Bottom-axis
nirA	1.65	T3L14(4-6cmbsf)	Bottom-axis
nirK	244.09	T3L14(4-6cmbsf)	Bottom-axis
norB	7.65	T3L14(4-6cmbsf)	Bottom-axis
nosZ	1.42	T3L14(4-6cmbsf)	Bottom-axis
sat	347.87	T3L14(4-6cmbsf)	Bottom-axis
aprA	62.11	T3L14(4-6cmbsf)	Bottom-axis
dsrA	4.18	T3L14(4-6cmbsf)	Bottom-axis
phsA	0.2	T3L14(4-6cmbsf)	Bottom-axis
sqr	253.77	T3L14(4-6cmbsf)	Bottom-axis
cysH	256.27	T3L14(4-6cmbsf)	Bottom-axis
sir	225.97	T3L14(4-6cmbsf)	Bottom-axis
cysK	193.49	T3L14(4-6cmbsf)	Bottom-axis
catA	35.76	T3L14(4-6cmbsf)	Bottom-axis
catE	195.28	T3L14(4-6cmbsf)	Bottom-axis
pcaH	47.44	T3L14(4-6cmbsf)	Bottom-axis
ligB	40.81	T3L14(4-6cmbsf)	Bottom-axis
boxB	43.44	T3L14(4-6cmbsf)	Bottom-axis
alkM	15.84	T3L14(4-6cmbsf)	Bottom-axis
ladA	3.57	T3L14(4-6cmbsf)	Bottom-axis
arsM	341.21	T3L14(4-6cmbsf)	Bottom-axis
arsB	222.59	T3L14(4-6cmbsf)	Bottom-axis
arsC1	64.95	T3L14(4-6cmbsf)	Bottom-axis
arsC2	132.14	T3L14(4-6cmbsf)	Bottom-axis
aioA	18.58	T3L14(4-6cmbsf)	Bottom-axis
selA	263.63	T3L14(4-6cmbsf)	Bottom-axis
selD	204.02	T3L14(4-6cmbsf)	Bottom-axis
selU	22.36	T3L14(4-6cmbsf)	Bottom-axis
glk	243.72	T3L14(6-8cmbsf)	Bottom-axis
pckA	259.91	T3L14(6-8cmbsf)	Bottom-axis
CS	458.37	T3L14(6-8cmbsf)	Bottom-axis
IDH	339.5	T3L14(6-8cmbsf)	Bottom-axis
[truncated: 110 more rows]

## Sheet: Fig. 3c
Gene	T3L11(6-9cmbsf)	T3L11(12-15cmbsf)	T3L11(19-21cmbsf)
glk	154.53	203.17	219.44
pckA	178	237.63	232.47
CS	255.23	342.08	340.9
IDH	205.25	280.63	276.23
sucD	240.59	263	316.85
pta	75.35	77.94	93.1
ackA	6	6.3	6.31
ACS	352.22	513.89	534.75
porA	143.65	186.13	203.71
aclA	0	0	0
aclB	0	0	0
acsA	0	0	0
acsB	0	0	0
fhs	81.91	120.2	131.05
hpcs	5.54	10.06	9.68
4hbl	6.28	7.49	9.9
4hbd	34.54	51.31	48.12
rbcL	5.86	5.07	5.97
PRK	2.13	2.66	2.15
amt	266.93	272.35	347.29
gcvT	828.18	1078.88	1154.99
gdhA	196.63	264.89	272.41
amoA	17.65	5.36	7.87
hao	0	0	0
nxrA	1.3	0	0.6
narG	154.72	212.87	211.64
narB	7.03	12.55	9.22
napA	7.74	14.14	16.31
nirB	11.86	10.55	14.31
nrfA	0.28	2.06	2.79
nirA	0	0	0.08
nirK	108.03	142.92	165.8
norB	64.43	73.85	88.46
nosZ	0.22	0	0.3
sat	124.89	172.94	189.43
aprA	54.81	61.63	75.63
dsrA	4.05	2.26	4.58
phsA	0	0.46	0.34
sqr	73.62	111.42	117.33
cysH	145.56	186.95	192.53
sir	56.36	69.11	78.79
cysK	224.79	244.6	304.2
catA	24.18	20.07	37.48
catE	58.37	79.45	85.35
pcaH	67.34	74.72	80.46
ligB	53.49	79.02	80.02
boxB	48.04	77.65	74.51
alkM	13.56	23.11	27.14
ladA	0.79	0	1.15
arsM	1306.59	1712.86	1872.29
arsB	292.99	357.84	419.56
arsC1	62.93	73.7	73.67
arsC2	98.39	97	103.33
aioA	18.64	29.51	24.98
selA	132.79	161.11	183.63
selD	128.86	121.54	157.35
selU	19.92	22.53	26.91

## Sheet: Fig. 4a
sample	B1D1T2	B20T1L10	B23T1L6	B25T1B10	B32T1B5	B3T3L8	B48T1B5	B4T1B8	B50T1B5	B55T1B5	B55T3L14	B61T1B5	B6T1B8	B72T1L10	B81T1L10	B88T3L11	B93T1L10	B95T1B8	B22T3L8	B27T3L11
MC02(8-10cmbsf)	0.0291883	0	0	0	0.0152825	0	0	0	0	0	0	0	0	0	0	0	0	0	0	0
MC02(28-30cmbsf)	0.0178173	0	0.0176357	0	0	0	0	0	0.0188927	0.0221238	0	0	0	0	0	0	0	0.015362	0	0
D1T1(0-2cmbsf)	0.00787405	0	0	0	0	0	0	0	0	0	0	0	0	0	0	0	0	0	0	0
D1T1(4-6cmbsf)	0.012642	0	0	0	0	0	0	0	0	0	0	0	0	0	0	0	0	0	0	0
D1T2(4-6cmbsf)	0.080444	0	0.0158933	0	0.0125303	0	0	0	0.0156179	0	0	0	0	0	0	0	0	0.0147203	0	0
D1T2(24-26cmbsf)	0.0333093	0	0	0	0	0	0	0	0.00941847	0.025078	0	0	0	0	0	0	0	0.0175196	0	0
T1B3R1(0-3cmbsf)	0	0	0.0325746	0	0	0	0	0	0.0212027	0.0177312	0	0	0	0	0	0	0	0	0	0
T1B3R1(0-3cmbsf)	0	0	0.0378051	0	0	0	0	0	0.0179955	0.0198945	0	0	0	0	0	0	0	0	0	0
T1B5(0-2cmbsf)	0.007161	0	0.012764	0.0077748	0.015854	0	0	0	0.015469	0.02025	0	0	0	0	0	0	0	0.00968099	0	0
T1B5(8-10cmbsf)	0.0194427	0	0.0548485	0.02135	0.045134	0	0	0	0.0438253	0.0335161	0	0.0470623	0	0	0	0	0	0.0441616	0	0
T1B5(28-30cmbsf)	0.0216308	0	0.0329804	0.0263786	0.049813	0	0	0	0.0629716	0.0449537	0	0.0813894	0	0	0	0	0	0.0742202	0	0
T1B5(38-40cmbsf)	0.00603264	0	0.0184121	0.0437305	0.0520153	0	0.153821	0	0.0656041	0.0320806	0	0.0932292	0	0.00498258	0.00422687	0	0	0.0145406	0	0
T1B8(2-4cmbsf)	0.00998719	0	0.0622025	0.0300136	0.0198973	0	0	0.145598	0.0284009	0.00968568	0	0.00250026	0.0464277	0	0.00257748	0	0	0.0704989	0	0
T1B8(16-18cmbsf)	0.0183968	0	0.0403203	0.0416222	0.0171274	0	0	0.0766699	0.0510779	0.0415096	0	0.0407307	0.0271511	0.00627102	0	0	0	0.0728185	0	0
T1L6T1(0-3cmbsf)	0	0	0.147399	0.0287004	0.0106207	0	0	0	0.020621	0.0319855	0	0	0	0	0	0	0	0.0190633	0	0
T1L6T2(0-3cmbsf)	0	0	0.218752	0.0241389	0	0	0	0	0.0317024	0.0329524	0	0	0	0	0	0	0	0	0	0
T1B10(0-2cmbsf)	0	0	0.22303	0.351413	0	0	0	0	0.140807	0	0	0	0	0	0	0	0	0	0	0
T1B10(36-38cmbsf)	0	0	0	0.127886	0	0	0	0	0	0	0	0	0	0	0	0	0	0	0	0
T1B10(44-46cmbsf)	0	0	0.0101328	0.165919	0	0	0	0	0.0171683	0	0	0	0	0.0128938	0	0	0	0	0	0
T1B11(0-3cmbsf)	0	0	0	0.0154527	0	0	0	0	0	0.0707224	0	0	0	0	0	0	0	0	0	0
T1L10(0-3cmbsf)	0	0.0432904	0	0	0	0	0	0	0	0	0.0501494	0	0	0.0339149	0.0396995	0	0	0	0	0
T1L10(6-9cmbsf)	0	0.0264481	0	0	0	0	0	0	0	0	0.0477168	0.0284774	0	0.0661056	0.152372	0	0.0101493	0	0	0
T1L10(12-15cmbsf)	0	0.0257726	0	0	0	0	0	0	0	0	0.00891317	0	0	0.204253	0.0090828	0	0.0354532	0	0	0
T1L10(18-21cmbsf)	0	0.1923	0	0	0	0.0185306	0	0	0	0	0.0325296	0	0	0.0231238	0	0.01596	0.196355	0	0.0200423	0.0277471
T3L8(0-3cmbsf)	0	0	0	0	0	0	0	0	0	0	0.0353525	0	0	0	0	0	0	0	0	0
T3L8(6-9cmbsf)	0	0	0	0	0	0	0	0	0	0	0	0	0	0	0	0	0	0	0	0
T3L8(12-15cmbsf)	0	0	0	0	0	0	0	0	0	0	0	0	0	0	0	0	0	0	0.440122	0.26999
T3L8(18-21cmbsf)	0	0	0	0	0	0.560098	0	0	0	0	0	0	0	0	0	0.398876	0	0	0.0898515	0.0735807
T3L11(0-3cmbsf)	0	0.0164313	0	0	0	0	0	0	0	0	0.0659864	0	0	0.00844456	0	0	0	0	0	0
T3L11(6-9cmbsf)	0	0.0162303	0	0	0	0	0	0	0	0	0.0603433	0	0	0	0	0	0	0	0	0
T3L11(12-15cmbsf)	0	0.0166683	0	0	0	0	0	0	0	0	0.0223357	0	0	0	0	0	0	0	0	0
T3L11(18-21cmbsf)	0	0	0	0	0	0.462932	0	0	0	0	0.0301485	0	0	0	0	0.511833	0	0	1.24653	1.55866
T3L14(0-2cmbsf)	0	0.0216543	0	0	0	0	0	0	0	0	0.0881324	0	0	0	0	0	0	0	0	0
T3L14(4-6cmbsf)	0	0.0151613	0	0	0	0	0	0	0	0	0.0667272	0	0	0	0	0	0	0	0	0
T3L14(6-8cmbsf)	0	0.0184767	0	0	0	0	0	0	0	0	0.0701503	0	0	0	0	0	0	0	0	0
T3L14(12-14cmbsf)	0	0	0	0	0	0	0	0	0	0	0.0243239	0	0	0	0	0	0	0	0	0
T3L14(18-20cmbsf)	0	0	0	0	0	0	0	0	0	0	0	0	0	0	0	0	0	0	0.300278	0.334123

## Sheet: Supplementary Fig. 1b
Nitrate						Ammonium						Oxygen
Site	cmbsf	Nitrate(μM)	Position in trech	Depth (m)		Site	cmbsf	Ammonium (μM)	Position	Depth (m)		Site	cmbsf	Oxygen(μM)	Position	Depth (m)
MF	1	34.1	slope	5183		MF	1	1	slope	5183		MF	1	134	slope	5183
MF	3.5	34.2	slope			MF	3.5	0.5	slope			MF	3.5	130	slope
MF	7.5	34.9	slope			MF	7.5	0.5	slope			MF	7.5	128	slope
MF	17.5	35.5	slope			MF	17.5	0.5	slope			MF	17.5	119	slope
MC02	1	31.06	slope	5400		MC02	1	1.97	slope	5400		MC02	1	155.21	slope	5400
MC02	9	30.58	slope			MC02	9	1.34	slope			MC02	9	139.81	slope
MC02	15	31.07	slope			MC02	15	1.34	slope			MC02	15	132.69	slope
MC02	33	26.8	slope			MC02	33	1.34	slope			MC02	33	153.54	slope
MD	1	34.2	slope	6067		MD	1	0.8	slope	6067		MD	1	136	slope	6067
MD	3.5	34.5	slope			MD	3.5	0.6	slope			MD	3.5	133	slope
MD	7.5	35.2	slope			MD	7.5	0.7	slope			MD	7.5	127	slope
MD	17.5	35.7	slope			MD	17.5	0.5	slope			MD	17.5	120	slope
T1B5	1	33.28	slope	7061		T1B5	1	2.32	slope	7061		MC-1	1	152	bottom-axis	10901
T1B5	9	33.08	slope			T1B5	9	0.99	slope			MC-1	7.5	98	bottom-axis
T1B5	29	29.41	slope			T1B5	29	1.69	slope			MC-1	12.5	71	bottom-axis
T1B5	39	28.43	slope			T1B5	39	1.56	slope			MC-1	22.5	33	bottom-axis
T1B5	59	24.83	slope			T1B5	59	0.83	slope			MC-1	27	14	bottom-axis
T1B8	3	29.59	slope	7143		T1B8	3	0.29	slope	7143		MC-2	5	117	bottom-axis	10902
T1B8	11	28.27	slope			T1B8	11	0.8	slope			MC-2	11	68	bottom-axis
T1B8	31	26.1	slope			T1B8	31	0.74	slope			MC-2	21	29	bottom-axis
T1B8	57	22.2	slope			T1B8	57	0.21	slope			MC-2	32.5	1	bottom-axis
T1B10	1	30.41	slope	8638		T1B10	1	3.58	slope	8638		MC-2	42	1	bottom-axis
T1B10	15	30.94	slope			T1B10	15	3.15	slope
T1B10	37	28.73	slope			T1B10	37	3.41	slope
T1B10	59	25.16	slope			T1B10	59	2.03	slope
T3L8	1.5	14.29	bottom-axis	10909		T3L8	1.5	1.93	bottom-axis	10909
T3L8	7.5	6.79	bottom-axis			T3L8	7.5	2.29	bottom-axis
T3L8	11.5	5.36	bottom-axis			T3L8	11.5	2.57	bottom-axis
T3L8	13.5	3.93	bottom-axis			T3L8	13.5	2.71	bottom-axis
T3L8	22.5	3.46	bottom-axis			T3L8	22.5	18.36	bottom-axis
T3L11	1.5	33	bottom-axis	10908		T3L11	7.5	2.71	bottom-axis	10908
T3L11	7.5	13.21	bottom-axis			T3L11	10.5	1.66	bottom-axis
T3L11	10.5	8.91	bottom-axis			T3L11	16.5	2.93	bottom-axis
T3L14	1	16.68	bottom-axis	10911		T3L14	1	6.32	bottom-axis	10911
T3L14	9	14.91	bottom-axis			T3L14	9	5.49	bottom-axis
T3L14	13	12.36	bottom-axis			T3L14	13	3.36	bottom-axis
T3L14	15	11.11	bottom-axis			T3L14	15	3.11	bottom-axis
T3L14	19	6.21	bottom-axis			T3L14	17	4.18	bottom-axis
T3L14	21	1.35	bottom-axis			T3L14	19	8.86	bottom-axis
MC-1	1	33	bottom-axis	10901		T3L14	21	9.84	bottom-axis	10901
MC-1	7.5	28.6	bottom-axis			MC-1	1	1.2	bottom-axis
MC-1	12.5	23.9	bottom-axis			MC-1	7.5	0.5	bottom-axis
MC-1	22.5	10.5	bottom-axis			MC-1	12.5	0.5	bottom-axis
MC-1	27	5.8	bottom-axis			MC-1	22.5	1.8	bottom-axis
MC-2	1	33.1	bottom-axis	10902		MC-1	27	0.6	bottom-axis	10902
MC-2	5	30.1	bottom-axis			MC-2	1	0.8	bottom-axis
MC-2	11	24.5	bottom-axis			MC-2	5	0.8	bottom-axis
MC-2	21	13.1	bottom-axis			MC-2	11	0.5	bottom-axis
MC-2	32.5	0.6	bottom-axis			MC-2	21	0.5	bottom-axis
MC-2	42	0	bottom-axis			MC-2	32.5	2.6	bottom-axis
						MC-2	42	13.2	bottom-axis

## Sheet: Supplementary Fig. 1c,d,e
Sample	Total arsenic (ug/g)	Total selenium (ug/g)	Total mercury (ug/g)	Group
SY220(0-2cmbsf)	2.5347	0.0964481	N.A.	Non-CD
SY220(4-6cmbsf)	2.18963	0.0399813	0.00777172	Non-CD
SY206(0-2cmbsf)	3.75771	0.115998	0.0180068	Non-CD
SY223(0-2cmbsf)	3.14482	0.125797	N.A.	Non-CD
SY223(8-10cmbsf)	2.56141	0.0627204	0.0137246	Non-CD
SY191(0-2cmbsf)	5.15689	N.A.	N.A.	Non-CD
SY192(0-2cmbsf)	5.10367	0.101227	0.0198846	Non-CD
SY222(0-2cmbsf)	4.53858	0.123486	N.A.	Non-CD
SY222(20-22cmbsf)	2.53481	0.0293813	0.00468481	Non-CD
MC02(0-2cmbsf)	9.60147	0.290908	0.048778	Slope
D1T2(0-2cmbsf)	4.34482	0.15677	0.0274523	Slope
D120(0-2cmbsf)	10.1119	0.231823	0.027468	Slope
T1B2(0-2cmbsf)	4.60399	0.0585662	0.0115838	Slope
T1B5(0-2cmbsf)	6.24759	0.138555	0.013709	Slope
T1B3R2(0-3cmbsf)	7.93293	0.148192	N.A.	Slope
T1L6(0-2cmbsf)	9.72162	0.117997	0.00877768	Slope
T1B10(2-4cmbsf)	8.27531	0.165234	0.0164403	Slope
T1B10(8-9cmbsf)	7.05923	0.160262	0.0363346	Slope
T1B10(44-46cmbsf)	9.62386	0.110381	N.A.	Slope
T1B11(0-3cmbsf)	7.94831	N.A.	N.A.	Slope
T14B2(0-2cmbsf)	8.70445	0.206353	N.A.	Bottom-axis
T14B2(4-6cmbsf)	9.84239	0.278545	N.A.	Bottom-axis
T14B2(58-60cmbsf)	8.47461	0.123311	N.A.	Bottom-axis
T3L11(6-9cmbsf)	9.65349	0.283777	0.039644	Bottom-axis
T3L11(0-3cmbsf)	9.32545	N.A.	N.A.	Bottom-axis
T3L8(0-3cmbsf)	10.6739	0.251611	N.A.	Bottom-axis
T3L14(0-2cmbsf)	11.0848	0.251447	0.0342158	Bottom-axis
T3L14(12-14cmbsf)	10.1737	0.322192	0.0454586	Bottom-axis

[truncated: 13 more sheets: Supplementary Fig. 3, Supplementary Fig. 4a,b, Supplementary Fig. 5, Supplemetary Fig. 6, Supplemetary Fig. 7, Supplementary Fig. 8, Supplementary Fig. 9, Supplementary Fig. 10a, Supplementary Fig. 10b, Supplementary Fig. 10c,d, Supplementary Fig. 11, Supplementary Fig. 12, Supplementary Fig. 14]
